# Supplementary material for: Establishment of human distal lung organoids for SARS-CoV-2 infection
Source: Cell Discov. 2021 Nov 9;7:108. doi: 10.1038/s41421-021-00346-2 (PMC8575945; doi:10.1038/s41421-021-00346-2)
Supplement: Supplementary file 2 — Supplementary Information [file 41421_2021_346_MOESM2_ESM.zip]

Archive with 7 entries (7 files):
- Supplementary Figures and Data_ESM.pdf
- Supplementary Table S1 Differentiated expression analysis_ESM.xlsx
- Supplementary Table S2 Significant differentiated genes in heatmap_ESM.xlsx
- Supplementary Table S3 GO analysis of mock and SARS-CoV-2 infected hDLOS_ESM.xlsx
- Supplementary Table S4 KEGG analysis of mock and SARS-CoV-2 infected hDLOS_ESM.xlsx
- Supplementary Table S5 Differentiated expression genes in clusters_ESM.xlsx
- Supplementary Table S6 Sequence of the qPCR primer pairs_ESM.xlsx
