# Supplementary material for: Establishment of human distal lung organoids for SARS-CoV-2 infection
Source: Cell Discov. 2021 Nov 9;7:108. doi: 10.1038/s41421-021-00346-2 (PMC8575945; doi:10.1038/s41421-021-00346-2)
Supplement: Supplementary file 2 — Supplementary Information [file 41421_2021_346_MOESM2_ESM.zip › Supplementary Table S1 Differentiated expression analysis_ESM.xlsx]

## Sheet: 2 dpi
genes	CT_1	CT_2	d2_1	d2_2	baseMean	log2FoldChange	lfcSE	stat	pvalue	padj
hCoV-19	0	0	3764.61	1825.37	3963.27	-14.278	1.64492	-8.68008	3.96e-18	7e-14
DUSP6	1947.35	1859.75	5708.68	5594.66	2280.63	-1.57012	0.218575	-7.18341	6.8e-13	6.02e-09
NKD1	74.5108	66.2123	282.183	303.167	232.159	-2.062	0.328623	-6.27466	3.5e-10	2.07e-06
KRT4	1853.71	3413.42	521.453	942.921	1157.28	1.84479	0.337908	5.45945	4.78e-08	0.000211441
PHLDA1	668.583	568.613	1491.54	1323.27	910.914	-1.18699	0.221008	-5.3708	7.84e-08	0.00027762
ITGA1	210.443	171.339	511.05	505.278	271.551	-1.41656	0.285266	-4.96577	6.84e-07	0.00201961
ETV4	588.031	702.199	1366.7	1561.99	590.175	-1.18174	0.242846	-4.86623	1.14e-06	0.00287752
KRT6A	134.925	203.284	423.925	587.237	223.435	-1.5754	0.326166	-4.83005	1.36e-06	0.00302134
IL17RD	678.652	516.34	1331.59	1350.33	680.219	-1.16875	0.244351	-4.78307	1.73e-06	0.00309405
TNS4	660.528	681.871	1261.37	1560.39	850.602	-1.07263	0.224368	-4.78065	1.75e-06	0.00309405
COLCA1	775.315	647.603	296.487	342.157	567.451	1.15188	0.252237	4.56668	4.96e-06	0.00797695
ZBED2	32.2209	18.5859	128.738	99.4642	52.9421	-2.18879	0.499642	-4.38072	1.18e-05	0.015022
PALD1	319.188	243.359	630.685	619.861	323.089	-1.1567	0.264096	-4.37984	1.19e-05	0.015022
ADM	263.808	139.975	555.263	426.503	1314.96	-1.29054	0.293595	-4.39566	1.1e-05	0.015022
ADH1C	629.314	956.594	267.879	306.35	332.829	1.46559	0.339584	4.31585	1.59e-05	0.0187691
EPHB3	1960.44	2330.21	3872.54	6306.03	2215.67	-1.24639	0.290984	-4.28334	1.84e-05	0.0203762
CHST15	899.164	705.103	1673.59	1917.67	2235.89	-1.16418	0.279334	-4.1677	3.08e-05	0.0320508
PLEKHS1	1768.12	1769.73	1005.2	798.101	1223	0.973916	0.238488	4.08371	4.43e-05	0.0436033
PPFIA4	23.1588	14.5203	52.0153	55.7	1100.19	-1.56563	0.385775	-4.05839	4.94e-05	0.045393
C6orf223	43.2968	66.2123	122.236	144.024	355.38	-1.26402	0.312122	-4.04977	5.13e-05	0.045393
RNF43	1069.33	861.922	1786.73	1912.9	1109.47	-0.939403	0.233183	-4.0286	5.61e-05	0.0473139
POU3F1	191.311	182.955	379.712	411.384	238.282	-1.0818	0.275529	-3.92627	8.63e-05	0.0694413
GAD1	136.939	165.531	336.799	311.124	320.746	-1.09285	0.279217	-3.91396	9.08e-05	0.069905
HAS3	1799.33	1370.13	2819.23	3313.35	1508.86	-0.953487	0.245917	-3.87728	0.000105631	0.0779377
FSCN1	829.688	687.679	1668.39	1200.73	1700.23	-0.9189	0.241316	-3.80786	0.000140172	0.0992868
BMP4	667.576	642.376	1211.96	1104.45	625.322	-0.822137	0.223558	-3.6775	0.000235527	0.160412
KIAA1324	3721.51	4139.43	1858.25	2317.91	2244.3	0.912033	0.25115	3.63143	0.000281852	0.184853
PMEPA1	129.89	94.672	280.883	236.327	185.78	-1.20895	0.340433	-3.55121	0.00038347	0.242517
TUBB3	349.395	217.223	769.826	529.945	491.891	-1.20035	0.346645	-3.46278	0.000534635	0.326459
MIR210HG	57.3934	62.1467	91.0268	139.25	968.821	-0.959014	0.279414	-3.43223	0.000598645	0.35336
TMEM45A	802.501	871.215	501.948	518.805	1215.5	0.713611	0.209379	3.40823	0.000653864	0.373504
PLIN2	177.215	341.516	435.628	816.402	682.212	-1.26842	0.377713	-3.35816	0.000784643	0.434202
MFSD2A	228.567	229.42	496.746	662.829	253.425	-1.34136	0.40148	-3.34104	0.000834662	0.434712
TSPAN8	628.307	751.568	387.514	336.587	371.033	0.933216	0.278907	3.34597	0.000819955	0.434712
CEMIP	5417.14	3597.54	7964.84	8125.83	4811.71	-0.83634	0.25294	-3.30647	0.00094479	0.47801
ATP13A4	841.77	714.396	379.712	459.127	771.017	0.888424	0.275546	3.22422	0.00126315	0.621328
KLK11	3252.29	5072.21	2010.39	2430.11	2226.58	0.906662	0.282146	3.21345	0.0013115	0.627679
CRACR2B	969.647	1588.52	684.001	597.581	787.755	0.999235	0.312931	3.19315	0.00140732	0.655811
C1orf116	3699.36	3224.08	2284.77	2087.16	2216.17	0.663281	0.21216	3.12632	0.0017701	0.764511
SLC15A2	772.294	740.533	391.415	446.395	539.891	0.850733	0.271741	3.13067	0.00174405	0.764511
FOXQ1	1261.65	1106.44	2263.97	1873.11	1062.11	-0.804896	0.2574	-3.12703	0.00176583	0.764511
PADI1	6.04141	1.74243	28.6084	13.5271	26.759	-2.52986	0.819371	-3.08756	0.00201808	0.829867
WNT10A	25.1726	44.7224	7.80229	11.9357	49.0437	1.80744	0.586611	3.08115	0.00206201	0.829867
STRA6	36.2485	70.278	124.837	140.841	102.408	-1.30018	0.421699	-3.0832	0.0020479	0.829867
VCAN	585.01	241.036	1011.7	721.712	500.361	-1.07339	0.349605	-3.07029	0.00213854	0.841539
BHLHE40	818.612	777.705	1215.86	1416.37	4162.41	-0.722695	0.235953	-3.06288	0.0021922	0.843901
SLC6A20	68.4694	44.7224	162.548	132.088	61.7105	-1.38861	0.457096	-3.0379	0.00238234	0.897585
UAP1	907.219	762.023	516.252	518.01	636.363	0.689236	0.228223	3.02002	0.00252762	0.915247
CP	2221.23	1170.33	921.971	794.122	2841.16	0.982324	0.325335	3.01942	0.00253259	0.915247
ADAM19	38.2623	11.6162	122.236	74.0014	36.3043	-2.002	0.664507	-3.01276	0.00258884	0.916864
TUBA1C	356.443	428.638	577.37	773.434	419.11	-0.783125	0.261563	-2.99402	0.00275329	0.955985
AL627309.5	23.1588	8.71215	16.905	3.97857	18.7868	0.641912	0.868666	0.738963	0.45993	1
LINC01409	27.1864	22.0708	7.80229	18.3014	23.7238	0.870828	0.719745	1.20991	0.226313	1
FAM87B	9.06212	2.90405	3.90115	2.38714	6.68337	0.921628	1.32323	0.696501	0.486115	1
LINC01128	48.3313	65.0507	62.4184	64.4528	72.5682	-0.153557	0.414745	-0.370243	0.711201	1
LINC00115	6.04141	7.55053	13.0038	3.18285	6.04865	-0.211096	1.29489	-0.163022	0.870501	1
AL645608.2	6.04141	4.64648	2.60076	0.795714	3.77766	1.72628	1.64121	1.05183	0.292878	1
LINC02593	10.069	5.22729	5.20153	5.57	11.4114	0.474034	1.03246	0.459132	0.646139	1
SAMD11	1.0069	1.74243	1.30038	0	7.2923	1.45176	1.89201	0.767306	0.442899	1
NOC2L	893.122	1023.39	964.884	1072.62	983.45	-0.0881875	0.217501	-0.405457	0.685141	1
KLHL17	246.691	284.597	245.772	233.94	267.367	0.150515	0.280552	0.536495	0.591617	1
PLEKHN1	90.6212	50.5305	79.3233	56.4957	96.8786	0.0521252	0.481965	0.108151	0.913876	1
PERM1	9.06212	1.74243	1.30038	4.77428	4.59153	0.741772	1.55523	0.476954	0.633395	1
AL645608.7	24.1657	58.081	19.5057	39.7857	41.9476	0.467732	0.595523	0.785414	0.432211	1
HES4	359.464	566.871	473.339	317.49	442.195	0.232895	0.381131	0.611062	0.541158	1
ISG15	93.6419	112.677	139.141	97.8728	86.8032	-0.191023	0.431114	-0.443091	0.6577	1
AL645608.1	4.02761	6.96972	0	2.38714	4.57483	2.07875	1.82433	1.13946	0.254512	1
AGRN	10196.9	6773.41	9068.87	7086.63	9890.36	0.0709291	0.25205	0.281409	0.778397	1
AL645608.8	4.02761	3.48486	5.20153	3.97857	9.07579	-0.28331	1.26431	-0.224082	0.822694	1
RNF223	14.0966	29.6213	18.2054	8.75285	36.1229	0.767689	0.651472	1.17839	0.238641	1
C1orf159	230.581	248.006	241.871	196.541	232.018	0.129719	0.374468	0.346409	0.729035	1
LINC01342	16.1104	24.9748	14.3042	17.5057	13.5196	0.372233	0.86658	0.429543	0.667528	1
AL390719.2	235.615	471.618	260.076	245.08	267.169	0.490881	0.35862	1.3688	0.17106	1
TTLL10-AS1	6.04141	10.4546	3.90115	6.36571	6.99334	0.677752	1.29272	0.524285	0.60008	1
TTLL10	40.2761	37.1718	28.6084	23.8714	39.298	0.567161	0.554006	1.02375	0.305955	1
TNFRSF18	8.05522	3.48486	0	9.54856	5.94067	0.180725	1.42809	0.12655	0.899297	1
SDF4	2097.38	2225.66	2209.35	1680.55	1988.52	0.15304	0.291616	0.524799	0.599723	1
B3GALT6	519.562	423.991	560.465	447.191	468.619	-0.0946042	0.371197	-0.254862	0.798829	1
C1QTNF12	29.2002	37.1718	16.905	24.6671	37.4654	0.663542	0.563668	1.17719	0.239121	1
AL162741.1	8.05522	8.71215	9.10268	3.18285	8.47661	0.498469	1.11066	0.448806	0.653572	1
UBE2J2	757.191	756.215	801.036	727.282	702.763	-0.0134488	0.25982	-0.0517621	0.958718	1
LINC01786	27.1864	22.6516	11.7034	11.14	20.2554	1.12324	0.729803	1.5391	0.12378	1
SCNN1D	129.89	189.344	140.441	142.433	160.166	0.181281	0.325201	0.557443	0.577225	1
ACAP3	1326.09	1451.44	1096.22	1025.67	1708.3	0.389477	0.208193	1.87075	0.06138	1
PUSL1	88.6074	82.475	87.1256	58.0871	77.9108	0.242749	0.536063	0.452837	0.650666	1
INTS11	1212.31	1528.69	1205.45	1274.73	1527.47	0.145038	0.217767	0.666022	0.505397	1
AL139287.1	30.2071	66.2123	32.5096	43.7642	51.5652	0.346461	0.523804	0.661433	0.508335	1
CPTP	400.747	468.133	399.217	356.48	394.188	0.203771	0.306516	0.664798	0.50618	1
TAS1R3	10.069	15.6819	27.308	7.95714	17.4407	-0.403142	0.833126	-0.48389	0.628464	1
DVL1	1058.25	966.468	1083.22	870.511	1169.72	0.0523777	0.250178	0.209362	0.834166	1
MXRA8	340.333	315.961	269.179	172.67	199.5	0.576212	0.350139	1.64567	0.0998322	1
AURKAIP1	786.391	1141.29	1028.6	840.274	792.183	0.0461471	0.37486	0.123105	0.902024	1
CCNL2	2900.89	3282.16	2795.82	2738.85	3022	0.16021	0.200167	0.800381	0.42349	1
MRPL20-AS1	215.477	293.309	215.863	252.241	199.6	0.121459	0.33737	0.360017	0.718834	1
MRPL20	524.596	644.118	669.697	629.409	504.18	-0.150478	0.264495	-0.568926	0.569406	1
AL391244.2	54.3727	62.1467	32.5096	60.4742	43.2701	0.311601	0.529933	0.588001	0.556532	1
ANKRD65	1537.54	1874.27	1689.2	1391.7	1533.68	0.148412	0.26261	0.565143	0.571977	1
AL391244.1	7.04832	11.6162	5.20153	11.14	6.80898	0.180885	1.16435	0.155353	0.876543	1
TMEM88B	7.04832	3.48486	3.90115	2.38714	3.99076	0.748135	1.49876	0.49917	0.61766	1
LINC01770	83.5729	75.5053	109.232	50.9257	159.307	0.00931254	0.39837	0.0233766	0.98135	1
VWA1	2832.42	2509.68	3055.9	1977.35	2851.71	0.0864751	0.29907	0.289146	0.772469	1
ATAD3C	75.5177	86.5407	61.118	64.4528	100.603	0.369265	0.443757	0.832132	0.405334	1
ATAD3B	531.645	705.684	516.252	586.441	507.973	0.166907	0.289801	0.575936	0.564658	1
ATAD3A	341.34	426.315	430.427	431.277	296.372	-0.165566	0.395648	-0.418468	0.675605	1
TMEM240	15.1035	21.49	15.6046	11.9357	19.305	0.433597	0.753662	0.57532	0.565075	1
SSU72	1324.08	1490.36	1557.86	1342.37	1258.87	-0.0424301	0.271532	-0.156262	0.875826	1
AL645728.1	8.05522	5.8081	3.90115	7.16142	6.03349	0.295458	1.33331	0.221598	0.824627	1
FNDC10	140.966	113.258	172.951	88.3242	132.98	-0.0333245	0.46422	-0.071786	0.942772	1
AL691432.4	19.1311	22.6516	22.1065	13.5271	16.2398	0.247157	0.852544	0.289906	0.771889	1
AL691432.2	56.3865	62.7275	53.3157	77.1842	77.6223	-0.139984	0.423645	-0.330427	0.741077	1
MIB2	1303.94	1414.27	1240.56	1048.75	1797.1	0.248854	0.258586	0.962364	0.335867	1
MMP23B	3.02071	10.4546	9.10268	6.36571	12.1668	-0.131982	1.00644	-0.131138	0.895666	1
CDK11B	447.065	472.199	436.929	488.568	379.381	-0.0103131	0.305241	-0.0337867	0.973047	1
SLC35E2B	1903.05	1336.44	1552.66	1426.71	1696.29	0.119926	0.240148	0.499384	0.617509	1
CDK11A	373.561	265.43	388.814	233.144	285.864	0.0403882	0.43552	0.0927356	0.926114	1
SLC35E2A	509.493	310.153	460.335	265.768	429.991	0.176166	0.359638	0.489843	0.624245	1
NADK	1157.94	887.478	1062.41	867.328	823.312	0.0839465	0.310273	0.270557	0.786732	1
GNB1	2632.04	2539.88	2691.79	2771.47	3004.54	-0.0792834	0.195143	-0.406283	0.684535	1
AL109917.1	12.0828	3.48486	7.80229	4.77428	6.14557	0.295972	1.30706	0.226441	0.820859	1
CALML6	23.1588	42.3991	10.4031	25.4628	22.0107	0.850908	0.722256	1.17812	0.238747	1
TMEM52	10.069	15.6819	9.10268	6.36571	14.6694	0.767473	0.930242	0.825025	0.409357	1
CFAP74	58.4003	66.2123	49.4145	59.6785	69.1309	0.188689	0.427535	0.441342	0.658966	1
PRKCZ	397.726	367.072	356.305	339.77	380.933	0.135642	0.292461	0.463796	0.642794	1
AL590822.2	2.0138	8.71215	11.7034	4.77428	7.46994	-0.543211	1.2019	-0.45196	0.651298	1
PRKCZ-AS1	79.5453	62.1467	92.3272	57.2914	77.5083	-0.0724273	0.449311	-0.161196	0.871939	1
FAAP20	587.024	795.71	708.708	614.291	670.074	0.06628	0.293643	0.225716	0.821422	1
SKI	1042.14	762.604	886.861	851.414	1014.06	0.0524386	0.233771	0.224316	0.822512	1
AL590822.3	36.2485	33.687	42.9126	36.6028	52.3241	-0.182146	0.515906	-0.353061	0.724043	1
MORN1	162.111	138.814	136.54	144.024	160.516	0.096327	0.317433	0.303456	0.761542	1
AL513477.2	6.04141	10.4546	2.60076	14.3228	11.0251	-0.0694428	1.06084	-0.0654599	0.947808	1
RER1	984.751	1202.28	1042.91	1139.46	1079.15	0.0035931	0.231997	0.0154877	0.987643	1
PEX10	249.712	174.243	270.48	170.283	226.155	-0.0539553	0.331309	-0.162855	0.870633	1
PLCH2	1594.93	1271.97	1652.79	1224.6	1478.95	-0.00485096	0.258992	-0.0187302	0.985056	1
AL139246.1	19.1311	9.29296	16.905	6.36571	17.5293	0.305605	0.853978	0.357861	0.720447	1
AL139246.4	11.0759	14.5203	27.308	15.1186	22.6549	-0.705732	0.857028	-0.823464	0.410244	1
PANK4	403.768	392.047	412.221	387.513	408.79	-0.00652905	0.246816	-0.0264531	0.978896	1
AL139246.5	49.3382	59.2426	36.4107	34.2157	45.0214	0.625992	0.56566	1.10666	0.268442	1
TNFRSF14-AS1	123.849	130.682	104.031	109.808	163.384	0.250909	0.334193	0.75079	0.452779	1
TNFRSF14	699.797	949.044	790.633	726.487	838.789	0.122654	0.251035	0.488592	0.625131	1
AL139246.3	0	1.74243	2.60076	4.77428	3.01132	-1.95127	1.90016	-1.02689	0.30447	1
PRXL2B	381.616	309.572	338.099	292.823	350.543	0.131265	0.272274	0.482109	0.629729	1
MMEL1	6.04141	2.32324	1.30038	3.18285	5.9327	0.80894	1.47939	0.546808	0.584511	1
TTC34	52.3589	63.3083	50.7149	59.6785	50.3576	0.0672598	0.472158	0.142452	0.886723	1
PRDM16-DT	53.3658	63.8891	58.5172	48.5385	121.114	0.144677	0.413256	0.350091	0.726271	1
PRDM16	355.437	237.551	278.282	260.198	473.697	0.134976	0.288715	0.467505	0.640139	1
ARHGEF16	1051.21	1249.32	1128.73	1141.85	1169.65	0.0198751	0.213453	0.0931121	0.925815	1
MEGF6	527.617	369.395	459.035	322.264	386.291	0.199908	0.357629	0.558983	0.576173	1
AL513320.1	18.1242	29.0405	16.905	23.8714	14.1675	0.210329	0.840812	0.25015	0.802472	1
TPRG1L	563.865	544.219	577.37	627.818	521.831	-0.122137	0.277665	-0.43987	0.660031	1
WRAP73	340.333	380.431	388.814	360.458	296.555	-0.054179	0.313354	-0.1729	0.86273	1
TP73	159.091	103.965	117.034	79.5714	108.238	0.421886	0.467679	0.902085	0.367012	1
CCDC27	41.283	19.1667	28.6084	23.0757	38.5652	0.212441	0.617564	0.343998	0.730848	1
SMIM1	46.3175	63.3083	48.1142	47.7428	51.5137	0.201371	0.496712	0.405409	0.685177	1
LRRC47	662.542	676.063	677.499	698.637	673.201	-0.0400338	0.224104	-0.178639	0.858221	1
AL365330.1	13.0897	13.3586	11.7034	11.14	14.4075	0.214406	0.830358	0.258209	0.796245	1
CEP104	628.307	473.36	563.066	477.428	555.321	0.0816897	0.251908	0.324284	0.745723	1
DFFB	119.821	148.687	96.2283	135.271	114.893	0.209738	0.359019	0.584197	0.559088	1
C1orf174	218.498	285.759	201.559	233.94	223.594	0.212558	0.291769	0.728515	0.466298	1
LINC01134	21.145	23.8132	27.308	26.2585	18.204	-0.248645	0.739177	-0.33638	0.736584	1
NPHP4	310.126	239.875	309.491	246.671	337.799	-0.0160253	0.288947	-0.0554609	0.955771	1
KCNAB2	106.732	81.8942	98.8291	66.0442	104.227	0.199501	0.40487	0.492752	0.622188	1
CHD5	11.0759	6.96972	2.60076	6.36571	6.22441	0.957377	1.24483	0.769084	0.441843	1
RPL22	3045.88	5772.67	3754.2	4638.21	4424.04	0.0717572	0.292374	0.24543	0.806124	1
AL031847.1	5.03451	8.13134	11.7034	5.57	8.44011	-0.344492	1.07138	-0.321541	0.7478	1
RNF207	632.335	752.73	587.773	593.602	541.88	0.230474	0.274762	0.838814	0.401574	1
ICMT	1103.57	1250.48	1232.76	1370.22	868.121	-0.144985	0.301017	-0.481651	0.630054	1
GPR153	310.126	274.142	342.001	319.877	285.741	-0.180507	0.321949	-0.560668	0.575024	1
ACOT7	251.726	404.244	353.704	416.954	272.858	-0.229699	0.325142	-0.706458	0.479903	1
HES2	118.814	170.177	182.054	186.993	155.302	-0.346803	0.349134	-0.993324	0.320552	1
ESPN	682.68	883.993	680.1	723.304	973.007	0.160183	0.227309	0.704693	0.481001	1
AL031848.1	11.0759	22.0708	6.50191	19.8928	18.2604	0.308875	0.829705	0.372271	0.709691	1
TNFRSF25	172.18	163.208	162.548	175.853	214.669	-0.015258	0.342762	-0.0445149	0.964494	1
PLEKHG5	488.348	301.44	443.43	279.295	427.659	0.128778	0.336998	0.382133	0.702363	1
NOL9	357.45	328.739	345.902	433.664	335.336	-0.188346	0.262669	-0.717048	0.473345	1
ZBTB48	608.169	724.851	668.397	671.582	619.669	-0.00618566	0.24825	-0.024917	0.980121	1
KLHL21	1190.16	890.382	1115.73	1063.87	1065.75	-0.0684379	0.233252	-0.293407	0.769211	1
PHF13	342.347	368.814	370.609	381.943	387.354	-0.0810212	0.251334	-0.322365	0.747176	1
THAP3	202.387	301.44	215.863	225.187	240.719	0.19664	0.305397	0.643885	0.51965	1
DNAJC11	318.181	306.087	283.483	314.307	280.811	0.0600783	0.262625	0.22876	0.819055	1
CAMTA1-DT	12.0828	6.96972	7.80229	6.36571	5.56308	0.42178	1.24353	0.33918	0.734474	1
CAMTA1	269.85	341.516	315.993	316.694	319.481	-0.0466197	0.293346	-0.158924	0.873729	1
AL359881.2	3.02071	1.16162	2.60076	2.38714	3.64248	-0.291963	1.85258	-0.157598	0.874773	1
VAMP3	957.564	1060.56	1031.2	1048.75	1046.4	-0.043002	0.221923	-0.19377	0.846356	1
Z98884.2	6.04141	8.71215	6.50191	3.97857	7.69342	0.528159	1.19676	0.441326	0.658977	1
PER3	222.525	211.415	202.86	254.628	230.988	-0.0807985	0.312663	-0.25842	0.796083	1
Z98884.1	2.0138	1.16162	5.20153	8.75285	4.48825	-2.19132	1.52088	-1.44083	0.149633	1
TNFRSF9	22.1519	5.8081	7.80229	7.16142	18.5051	0.865712	0.870156	0.994893	0.319788	1
PARK7	1771.14	2452.76	2079.31	2278.13	1657.49	-0.0443682	0.248375	-0.178634	0.858225	1
AL034417.4	9.06212	6.38891	5.20153	4.77428	6.37221	0.625553	1.28836	0.485542	0.627292	1
ERRFI1	433.975	400.178	577.37	485.385	2528.62	-0.348783	0.308941	-1.12896	0.258913	1
AL034417.2	1.0069	2.32324	2.60076	4.77428	5.87048	-1.11632	1.47327	-0.757716	0.448621	1
SLC45A1	38.2623	38.9143	46.8138	32.6243	31.182	-0.0327738	0.629413	-0.0520705	0.958473	1
RERE	1727.84	1189.5	1648.88	1535.73	1525.27	-0.12764	0.233747	-0.546062	0.585023	1
ENO1	11767.7	13243.6	16348.4	17989.5	38580.8	-0.457198	0.195489	-2.33874	0.0193489	1
SLC2A5	1.0069	1.74243	1.30038	0	7.24502	1.44765	1.91041	0.75777	0.448589	1
GPR157	199.367	235.228	176.852	242.693	277.656	0.0485448	0.36922	0.131479	0.895396	1
MIR34AHG	262.802	233.486	284.784	255.424	416.014	-0.122381	0.265069	-0.461694	0.644301	1
LNCTAM34A	71.4901	99.3185	89.7264	78.7756	80.2271	0.0311605	0.395805	0.0787269	0.93725	1
H6PD	2059.12	1470.61	1681.39	1433.08	1773.08	0.180212	0.249098	0.723459	0.469398	1
SPSB1	299.05	383.335	409.62	403.427	425.983	-0.248809	0.249546	-0.997045	0.318743	1
LINC02606	8.05522	8.13134	3.90115	3.97857	5.57866	1.03785	1.34405	0.772181	0.440007	1
SLC25A33	137.946	173.662	184.654	158.347	117.844	-0.134182	0.433782	-0.30933	0.757071	1
TMEM201	274.884	242.779	313.392	292.823	233.195	-0.228573	0.303506	-0.753109	0.451385	1
PIK3CD	318.181	240.455	287.385	253.833	312.587	0.0438657	0.288018	0.152302	0.878949	1
PIK3CD-AS2	62.428	85.3791	84.5249	55.7	84.5025	0.0963773	0.417518	0.230834	0.817444	1
CLSTN1	6353.55	5255.17	5691.77	5558.86	6390.33	0.0449789	0.198571	0.226513	0.820802	1
CTNNBIP1	654.487	681.871	716.511	545.86	578.034	0.0845516	0.275952	0.3064	0.7593	1
AL357140.4	2.0138	5.8081	3.90115	4.77428	3.86578	-0.123325	1.52688	-0.0807691	0.935626	1
LZIC	369.533	407.148	384.913	440.03	439.243	-0.0876727	0.24194	-0.362373	0.717073	1
AL357140.2	1.0069	1.74243	3.90115	10.3443	5.59223	-2.35447	1.43238	-1.64374	0.100229	1
NMNAT1	123.849	177.147	174.251	194.154	139.939	-0.287229	0.350011	-0.820629	0.411858	1
RBP7	37.2554	30.2021	48.1142	33.42	29.3087	-0.269994	0.627807	-0.430059	0.667153	1
UBE4B	734.032	666.77	738.617	768.659	770.927	-0.106871	0.233046	-0.458582	0.646534	1
KIF1B	824.653	620.886	742.518	787.756	790.497	-0.0841922	0.277412	-0.303492	0.761515	1
AL139424.3	1.0069	5.22729	2.60076	9.54856	6.50232	-0.934149	1.35961	-0.687072	0.492038	1
AL139424.2	11.0759	9.29296	5.20153	11.9357	11.5446	0.207173	0.946176	0.218959	0.826682	1
PGD	2980.43	4515.8	3283.47	4169.54	3115.13	0.00849811	0.263848	0.0322083	0.974306	1
CENPS	188.291	297.956	252.274	258.607	204.463	-0.0655861	0.312605	-0.209805	0.83382	1
CORT	27.1864	16.2627	29.9088	17.5057	18.1975	-0.12486	0.831008	-0.150251	0.880566	1
DFFA	560.845	694.068	542.259	780.595	557.038	-0.0772805	0.282006	-0.274038	0.784055	1
PEX14	330.264	334.547	309.491	349.318	360.024	0.0110955	0.250148	0.0443558	0.964621	1
AL139423.2	3.02071	3.48486	2.60076	5.57	8.32894	-0.363493	1.19683	-0.303713	0.761347	1
CASZ1	279.919	210.834	198.959	225.187	275.213	0.203907	0.30103	0.677365	0.498174	1
AL139423.1	9.06212	8.71215	13.0038	12.7314	9.4986	-0.534782	0.969282	-0.55173	0.581133	1
TARDBP	1761.07	1845.81	1946.67	2131.72	1783.43	-0.177438	0.209995	-0.84496	0.398133	1
MASP2	32.2209	28.4597	18.2054	19.8928	35.7321	0.662261	0.573069	1.15564	0.247829	1
AL109811.2	16.1104	38.9143	14.3042	26.2585	33.1669	0.439398	0.649167	0.676864	0.498492	1
SRM	262.802	296.794	357.605	310.328	247.726	-0.253418	0.396716	-0.63879	0.52296	1
EXOSC10	429.947	362.425	374.51	423.32	451.09	-0.0139098	0.251767	-0.0552487	0.95594	1
EXOSC10-AS1	1.0069	6.96972	3.90115	0.795714	3.30136	0.8388	2.1161	0.396389	0.691818	1
MTOR	756.184	493.108	674.898	679.539	478.878	-0.119048	0.299306	-0.397747	0.690816	1
UBIAD1	121.835	113.839	113.133	158.347	120.01	-0.212016	0.37203	-0.569888	0.568754	1
AL031731.1	3.02071	6.96972	0	3.18285	4.96253	1.55375	1.79039	0.867826	0.38549	1
FBXO2	675.632	983.892	583.872	672.378	608.792	0.402361	0.289717	1.38881	0.164891	1
FBXO44	489.355	734.725	440.83	544.268	638.39	0.314104	0.264738	1.18647	0.235437	1
FBXO6	162.111	120.228	135.24	93.0985	105.799	0.309033	0.432765	0.714088	0.475172	1
MAD2L2	243.67	285.759	252.274	309.533	254.636	-0.0865894	0.28618	-0.302569	0.762218	1
AGTRAP	324.223	424.572	422.624	363.641	352.192	-0.0656466	0.279019	-0.235277	0.813994	1
MTHFR	446.058	432.123	420.024	459.922	381.797	-0.00452404	0.248675	-0.0181926	0.985485	1
CLCN6	361.478	331.062	308.191	331.813	349.323	0.111119	0.249805	0.444824	0.656447	1
AL021155.5	2.0138	6.96972	1.30038	3.18285	3.59885	0.989961	1.77847	0.556636	0.577776	1
KIAA2013	1532.51	1241.19	1595.57	1280.3	1384.23	-0.052094	0.308384	-0.168926	0.865855	1
PLOD1	1476.12	1497.91	1538.35	1605.75	1756.92	-0.0803172	0.287058	-0.279794	0.779636	1
MFN2	973.675	857.276	1035.1	1007.37	864.568	-0.15842	0.223586	-0.708541	0.47861	1
MIIP	164.125	210.834	213.263	216.434	144.413	-0.194066	0.398233	-0.487317	0.626033	1
TNFRSF1B	22.1519	8.71215	23.4069	23.0757	14.0953	-0.614917	0.86512	-0.710788	0.477215	1
VPS13D	929.371	663.866	741.218	800.488	1662.23	0.0443422	0.236278	0.18767	0.851135	1
DHRS3	2344.07	3936.73	2131.33	3098.51	5070.16	0.264159	0.271759	0.972035	0.331033	1
AC254633.1	24.1657	13.3586	14.3042	28.6457	124.649	-0.267825	0.540891	-0.495156	0.62049	1
C1orf158	11.0759	10.4546	11.7034	11.14	9.88205	-0.0855409	1.00153	-0.0854106	0.931935	1
PDPN	443.037	538.411	482.442	579.28	468.459	-0.113453	0.253507	-0.447535	0.654489	1
PRDM2	604.141	458.84	491.545	565.752	531.786	0.00379213	0.259644	0.0146051	0.988347	1
KAZN	211.45	223.031	270.48	255.424	265.747	-0.273426	0.278044	-0.983393	0.325414	1
TMEM51-AS1	9.06212	8.13134	9.10268	12.7314	18.0155	-0.367024	0.827984	-0.443274	0.657567	1
TMEM51	120.828	120.808	144.342	149.594	114.073	-0.283246	0.398483	-0.71081	0.477202	1
FHAD1	58.4003	37.1718	44.213	23.0757	34.1177	0.515696	0.634778	0.812403	0.41656	1
EFHD2	669.59	823.589	777.629	767.068	711.598	-0.0472598	0.238463	-0.198185	0.8429	1
CELA2B	5.03451	7.55053	0	3.18285	6.14722	1.85608	1.58086	1.17409	0.240358	1
CASP9	236.622	272.981	227.567	255.424	261.331	0.0774342	0.272913	0.283732	0.776616	1
DNAJC16	323.216	273.562	299.088	307.941	317.644	-0.0271217	0.29148	-0.0930482	0.925865	1
AGMAT	8.05522	8.13134	5.20153	10.3443	6.58739	0.0380518	1.22618	0.0310328	0.975243	1
AL121992.1	4.02761	5.22729	3.90115	7.16142	3.38448	-0.266273	1.55571	-0.171159	0.864099	1
DDI2	691.742	644.118	553.963	602.355	649.411	0.206982	0.266695	0.7761	0.43769	1
PLEKHM2	811.563	839.271	775.028	891.995	712.934	-0.0148856	0.249839	-0.0595807	0.95249	1
AL450998.3	13.0897	7.55053	2.60076	7.95714	7.84024	0.908747	1.18687	0.765667	0.443874	1
SLC25A34	9.06212	19.7475	14.3042	7.95714	11.4342	0.413106	0.933656	0.44246	0.658156	1
FBLIM1	644.418	569.775	664.495	628.614	590.226	-0.091318	0.263899	-0.346033	0.729318	1
UQCRHL	9.06212	30.7829	11.7034	21.4843	24.5048	0.272911	0.745697	0.365982	0.714379	1
AL450998.2	84.5798	145.203	104.031	109.808	96.2271	0.111391	0.411234	0.270871	0.786491	1
SPEN	1064.3	638.891	882.96	860.166	868.876	-0.0357245	0.27873	-0.128169	0.898015	1
ZBTB17	459.148	468.133	529.256	401.04	432.16	-0.00220075	0.309059	-0.00712079	0.994318	1
CLCNKB	2.0138	2.32324	2.60076	0	3.63811	0.912164	1.88263	0.484515	0.62802	1
FAM131C	3.02071	6.96972	5.20153	4.77428	8.6218	0.0454301	1.14553	0.0396585	0.968365	1
EPHA2	3122.4	2953.42	3358.89	3728.71	2257.36	-0.222526	0.235087	-0.946566	0.34386	1
AL451042.2	9.06212	18.0051	9.10268	11.14	12.7151	0.429288	0.944846	0.454347	0.649579	1
AL451042.1	6.04141	2.90405	1.30038	3.97857	4.96746	0.684632	1.54628	0.442762	0.657938	1
ARHGEF19	1053.22	1055.33	1117.03	1052.73	1162.15	-0.0407913	0.207991	-0.196121	0.844516	1
AL109627.1	69.4763	108.031	72.8214	81.1628	80.3473	0.211433	0.412394	0.512696	0.608164	1
CPLANE2	76.5246	91.768	83.2245	75.5928	70.219	0.0903883	0.411676	0.219562	0.826212	1
FBXO42	393.699	382.754	334.198	356.48	558.772	0.167223	0.236655	0.706613	0.479807	1
SZRD1	1131.76	1371.87	1187.25	1293.83	1171.24	0.013536	0.218864	0.0618463	0.950685	1
NECAP2	636.362	677.225	820.541	740.014	635.98	-0.247163	0.240905	-1.02597	0.304903	1
LINC01772	33.2278	47.6264	33.8099	39.7857	33.9783	0.138631	0.648036	0.213925	0.830605	1
AL137802.2	4.02761	3.48486	5.20153	2.38714	3.50378	0.00682362	1.69451	0.0040269	0.996787	1
NBPF1	432.968	351.39	345.902	358.867	436.298	0.152577	0.343391	0.444325	0.656808	1
CROCC	1484.17	1338.77	1343.3	1121.16	1185.14	0.196391	0.262506	0.748138	0.454377	1
BX284668.5	47.3244	95.8337	72.8214	105.83	77.7661	-0.313019	0.470646	-0.665084	0.505997	1
MFAP2	120.828	108.031	113.133	89.1199	125.757	0.18259	0.357265	0.511078	0.609296	1
ATP13A2	1046.17	863.084	1096.22	946.899	767.344	-0.0978535	0.341781	-0.286305	0.774645	1
SDHB	441.023	613.335	579.971	566.548	490.785	-0.117696	0.258702	-0.454947	0.649147	1
PADI2	9.06212	6.96972	29.9088	15.1186	18.4969	-1.48546	0.780543	-1.90312	0.0570254	1
LINC02783	2.0138	2.32324	5.20153	1.59143	2.96868	-0.602828	1.80764	-0.333488	0.738766	1
PADI3	40.2761	4.64648	49.4145	12.7314	31.0394	-0.477118	0.975036	-0.489334	0.624606	1
RCC2	1789.27	1485.13	1762.02	1870.72	2036.39	-0.150835	0.220356	-0.684507	0.493655	1
ARHGEF10L	436.996	382.173	358.906	354.093	530.506	0.198579	0.234603	0.846447	0.397304	1
KLHDC7A	317.174	227.678	245.772	199.724	186.563	0.290095	0.356906	0.812804	0.416331	1
ALDH4A1	477.272	387.981	622.883	409.793	309.579	-0.254953	0.784312	-0.325066	0.745131	1
IFFO2	579.976	410.633	700.906	584.85	610.263	-0.378025	0.25325	-1.4927	0.135517	1
AL137127.1	1.0069	8.13134	2.60076	4.77428	3.14658	0.324834	1.82241	0.178244	0.858531	1
UBR4	1741.94	1093.08	1387.51	1534.14	1894.72	-0.0452682	0.264773	-0.170969	0.864248	1
EMC1	643.411	637.149	657.994	712.959	671.737	-0.0993348	0.229426	-0.43297	0.665036	1
MRTO4	230.581	369.395	274.381	327.038	305.194	-0.000318005	0.296877	-0.00107117	0.999145	1
AKR7A3	22.1519	8.13134	20.8061	12.7314	22.7636	-0.164765	0.7466	-0.220687	0.825336	1
AKR7A2	760.211	1038.49	880.359	945.308	874.676	-0.0200207	0.236444	-0.0846741	0.93252	1
SLC66A1	215.477	238.713	252.274	294.414	201.771	-0.267917	0.372164	-0.71989	0.471593	1
CAPZB	1681.53	1851.62	1717.81	1735.45	1410.64	0.0333022	0.223516	0.148993	0.881559	1
MICOS10	192.318	338.612	267.879	299.188	206.675	-0.0910323	0.361353	-0.251921	0.801102	1
NBL1	2193.03	2101.37	2292.57	1891.41	1445.65	0.0378826	0.305673	0.123932	0.901369	1
TMCO4	290.995	252.072	279.582	238.714	211.713	0.0677916	0.363763	0.186362	0.852161	1
OTUD3	216.484	153.334	260.076	253.833	219.727	-0.480759	0.303136	-1.58595	0.11275	1
UBXN10	241.657	107.45	197.658	132.884	154.159	0.0756503	0.413239	0.183067	0.854746	1
CAMK2N1	82.566	73.7629	101.43	96.2813	97.967	-0.340486	0.39698	-0.85769	0.391064	1
MUL1	472.237	469.295	589.073	549.042	464.523	-0.272922	0.25686	-1.06253	0.287994	1
FAM43B	25.1726	54.0153	29.9088	46.1514	30.2732	0.0622714	0.654471	0.0951476	0.924198	1
PINK1	450.085	331.643	438.229	284.07	280.478	0.115379	0.387568	0.297699	0.765933	1
PINK1-AS	16.1104	25.5556	16.905	20.6886	23.2892	0.154398	0.730968	0.211224	0.832712	1
DDOST	2578.68	2758.85	2837.43	2851.84	2645	-0.0918986	0.206153	-0.445778	0.655758	1
KIF17	7.04832	4.06567	3.90115	1.59143	6.73405	1.05399	1.3861	0.760399	0.447016	1
SH2D5	5.03451	1.74243	2.60076	0.795714	3.7423	1.03393	1.74142	0.593728	0.552694	1
HP1BP3	1781.21	1580.38	1650.19	1869.13	1686.97	-0.0671844	0.218752	-0.307126	0.758747	1
EIF4G3	830.695	733.563	801.036	884.834	833.285	-0.110009	0.218826	-0.502723	0.615159	1
ECE1	2532.36	2092.66	2603.37	2317.12	2255.78	-0.0895132	0.221988	-0.403234	0.686776	1
AL031728.1	9.06212	1.74243	2.60076	8.75285	8.53213	-0.174005	1.22577	-0.141955	0.887116	1
NBPF3	158.084	94.672	150.844	109.013	137.467	-0.0426432	0.370834	-0.114992	0.908451	1
ALPL	15.1035	13.9394	5.20153	15.1186	9.02929	0.482897	1.04819	0.460697	0.645016	1
RAP1GAP	202.387	133.006	171.65	81.1628	134.298	0.415726	0.406594	1.02246	0.306564	1
USP48	536.679	540.734	529.256	588.828	743.257	-0.0543783	0.270112	-0.201318	0.84045	1
LDLRAD2	2.0138	4.06567	3.90115	7.16142	6.286	-0.848915	1.2787	-0.663888	0.506762	1
HSPG2	3842.34	2081.62	2970.07	2890.03	3574.63	0.014941	0.295813	0.0505081	0.959717	1
LINC00339	41.283	48.2072	32.5096	62.0657	55.6363	-0.0932529	0.5242	-0.177896	0.858805	1
CDC42	2149.74	2514.33	2383.6	2582.09	2419.32	-0.0901864	0.205168	-0.439573	0.660247	1
CDC42-AS1	12.0828	20.9092	9.10268	25.4628	15.7273	-0.0794243	0.881374	-0.0901142	0.928196	1
CDC42-IT1	4.02761	3.48486	3.90115	1.59143	3.15417	0.486589	1.69499	0.287075	0.774055	1
WNT4	122.842	116.162	80.6237	64.4528	73.6476	0.723829	0.52126	1.38861	0.16495	1
AL445253.1	8.05522	9.29296	3.90115	5.57	3.83555	0.865926	1.71185	0.505844	0.612966	1
ZBTB40	664.556	485.557	498.046	526.762	492.831	0.163158	0.257552	0.633497	0.526409	1
EPHB2	212.456	165.531	244.472	155.96	154.358	-0.0809554	0.426411	-0.189853	0.849424	1
KDM1A	1007.91	988.539	1132.63	1215.05	1051.24	-0.23447	0.208288	-1.1257	0.260294	1
LUZP1	538.693	391.466	525.355	595.194	518.267	-0.273018	0.263519	-1.03605	0.300181	1
LINC01355	114.787	122.551	113.133	116.174	141.083	0.050508	0.333396	0.151496	0.879585	1
AL109936.6	9.06212	1.74243	3.90115	3.97857	4.61184	0.411815	1.44055	0.285874	0.774975	1
HNRNPR	1676.49	1612.91	1730.81	1858.79	1469.56	-0.126529	0.205694	-0.615135	0.538466	1
ZNF436	351.409	242.779	289.985	277.704	369.106	0.0626207	0.327059	0.191466	0.848161	1
ZNF436-AS1	61.4211	76.6669	65.0191	73.2057	78.049	0.000807035	0.425395	0.00189714	0.998486	1
AL109936.2	3.02071	2.32324	1.30038	3.18285	4.02141	0.191926	1.61392	0.118919	0.905339	1
TCEA3	231.588	357.198	176.852	206.09	450.089	0.622185	0.338434	1.83842	0.0660005	1
ASAP3	337.312	296.794	273.08	234.736	307.742	0.321644	0.268869	1.19628	0.231586	1
E2F2	34.2347	63.3083	35.1103	81.1628	30.7496	-0.255655	0.731396	-0.349544	0.726681	1
ID3	229.574	137.071	221.065	78.7756	136.148	0.291675	1.00707	0.289628	0.772101	1
RPL11	7031.2	14725.9	9769.77	10496.3	10813.7	0.10263	0.293589	0.349568	0.726663	1
ELOA-AS1	13.0897	22.0708	14.3042	25.4628	17.5687	-0.179385	0.794974	-0.225648	0.821475	1
ELOA	663.549	579.648	477.24	594.398	610.194	0.211155	0.26897	0.785048	0.432425	1
PITHD1	398.733	410.633	439.529	454.352	414.436	-0.143369	0.241338	-0.594061	0.552471	1
LYPLA2	825.66	1053.01	1126.13	1062.28	857.919	-0.218549	0.251455	-0.869136	0.384773	1
GALE	529.631	547.704	669.697	604.742	847.258	-0.240854	0.228347	-1.05477	0.291529	1
HMGCL	613.204	727.755	605.978	641.345	752.786	0.105363	0.226917	0.464324	0.642415	1
FUCA1	1194.19	1197.05	1300.38	1168.11	959.814	-0.0451852	0.220511	-0.204911	0.837642	1
PNRC2	1375.43	1198.79	1408.31	1418.76	1229.65	-0.135984	0.211229	-0.643777	0.51972	1
SRSF10	1153.91	1086.7	1196.35	1276.32	1153.2	-0.143055	0.206005	-0.694425	0.487416	1
IL22RA1	32.2209	33.687	39.0115	33.42	22.5275	-0.131706	0.675727	-0.194909	0.845464	1
IFNLR1	148.015	103.384	144.342	158.347	123.458	-0.276966	0.354438	-0.781424	0.434553	1
GRHL3	84.5798	55.177	81.9241	74.0014	54.0509	-0.164389	0.477392	-0.344348	0.730585	1
STPG1	99.6833	127.778	152.145	141.637	118.727	-0.362057	0.35201	-1.02854	0.303695	1
NIPAL3	1103.57	912.453	907.667	874.489	849.902	0.177334	0.285303	0.621565	0.534228	1
RCAN3	356.443	295.052	352.404	314.307	337.682	-0.0341479	0.264277	-0.129213	0.897189	1
NCMAP	140.966	108.031	140.441	123.336	109.337	-0.0852174	0.397353	-0.214463	0.830186	1
SRRM1	915.274	853.791	890.762	997.825	1153.2	-0.0953251	0.26495	-0.359785	0.719008	1
CLIC4	1329.11	1023.39	1348.5	1363.85	1776.28	-0.206341	0.273177	-0.75534	0.450045	1
RUNX3	192.318	133.586	237.97	197.337	224.079	-0.421764	0.303835	-1.38813	0.165096	1
SYF2	489.355	686.518	559.164	666.012	627.374	-0.0581009	0.255967	-0.226986	0.820435	1
AL031432.4	17.1173	40.6567	22.1065	32.6243	18.1282	0.0834742	0.843539	0.0989571	0.921172	1
AL031432.5	5.03451	1.74243	2.60076	3.97857	3.00188	0.0055271	1.95882	0.00282164	0.997749	1
RSRP1	1752.01	1914.93	1537.05	1608.14	1665.23	0.221535	0.213081	1.03967	0.298492	1
AL031432.3	2.0138	2.90405	2.60076	3.18285	3.47266	-0.226835	1.72536	-0.131471	0.895403	1
RHD	39.2692	40.0759	28.6084	39.7857	43.8494	0.203007	0.53899	0.376644	0.706439	1
TMEM50A	805.522	1066.95	997.393	1049.55	730.179	-0.127355	0.255875	-0.497721	0.61868	1
RHCE	9.06212	5.22729	11.7034	5.57	10.1868	-0.267062	1.02489	-0.260576	0.79442	1
MACO1	418.871	531.441	462.936	503.687	506.337	-0.0230536	0.25168	-0.0915987	0.927017	1
LDLRAP1	1075.37	1420.08	988.291	1179.25	955.331	0.203389	0.260395	0.78108	0.434756	1
AL606491.1	5.03451	2.90405	2.60076	0.795714	3.81735	1.28545	1.65442	0.776977	0.437172	1
MAN1C1	395.713	338.031	308.191	314.307	257.753	0.235191	0.284196	0.827564	0.407917	1
SELENON	1602.99	1182.53	1481.14	1500.72	1120.6	-0.0992551	0.271023	-0.366225	0.714198	1
AL020996.1	4.02761	4.64648	10.4031	3.97857	6.68708	-0.690791	1.24385	-0.555367	0.578644	1
MTFR1L	417.865	590.684	443.43	495.73	511.652	0.104829	0.255568	0.41018	0.681674	1
AUNIP	8.05522	9.29296	9.10268	18.3014	6.9274	-0.669259	1.17536	-0.569406	0.56908	1
PAQR7	171.173	225.935	156.046	233.94	202.654	0.0231293	0.32312	0.0715811	0.942935	1
STMN1	1442.89	2018.32	2183.34	2267.78	1360.79	-0.362366	0.322068	-1.12512	0.260537	1
PAFAH2	235.615	255.556	235.369	321.468	249.625	-0.184749	0.288452	-0.640483	0.521858	1
SLC30A2	9.06212	8.71215	13.0038	4.77428	4.69312	0.0183864	1.4286	0.0128703	0.989731	1
PDIK1L	178.222	153.334	152.145	155.96	163.819	0.101989	0.30461	0.334818	0.737763	1
CNKSR1	383.63	524.471	357.605	433.664	386.094	0.199184	0.279593	0.712407	0.476213	1
CEP85	260.788	281.693	299.088	284.07	215.55	-0.102336	0.282484	-0.362273	0.717148	1
SH3BGRL3	537.686	627.275	572.168	666.012	519.202	-0.0880158	0.320387	-0.274717	0.783534	1
UBXN11	323.216	448.966	371.909	370.803	329.023	0.0585591	0.336407	0.174072	0.861809	1
CRYBG2	16.1104	41.2375	31.2092	46.9471	47.4396	-0.432839	0.64026	-0.676037	0.499017	1
DHDDS	245.684	212.576	202.86	235.531	249.768	0.0580734	0.279116	0.208062	0.835181	1
AL513365.2	4.02761	7.55053	3.90115	7.95714	6.5861	-0.0395415	1.22919	-0.0321687	0.974338	1
HMGN2	3611.76	4721.41	4100.11	4322.32	3128.37	-0.0150566	0.223556	-0.0673504	0.946303	1
RPS6KA1	986.764	1113.99	1071.52	1076.6	1038.43	-0.0314283	0.219578	-0.143131	0.886187	1
AL512408.1	0	11.0354	6.50191	7.16142	4.4993	-0.273644	1.75812	-0.155646	0.876312	1
ARID1A	1361.33	878.766	1076.72	1112.41	1222.81	0.0312487	0.262498	0.119043	0.905241	1
PIGV	310.126	384.496	375.811	413.771	370.173	-0.183469	0.275962	-0.664833	0.506157	1
ZDHHC18	518.555	552.35	557.864	524.375	482.448	-0.0141545	0.279775	-0.0505925	0.95965	1
SFN	2493.09	3606.25	3650.17	4237.97	2643.85	-0.370726	0.279049	-1.32853	0.184003	1
GPN2	454.113	578.487	456.434	491.751	470.737	0.124354	0.26387	0.471271	0.637447	1
GPATCH3	123.849	140.556	150.844	150.39	115	-0.185807	0.36754	-0.505543	0.613178	1
NUDC	903.192	1275.46	1046.81	1234.15	881.667	-0.0656043	0.276582	-0.237196	0.812505	1
KDF1	273.877	322.35	286.084	306.35	281.403	0.0103193	0.283859	0.0363535	0.971001	1
TRNP1	268.843	191.667	235.369	169.487	196.173	0.18681	0.362688	0.51507	0.606504	1
TENT5B	90.6212	146.364	58.5172	90.7114	66.2333	0.663945	0.49041	1.35386	0.175782	1
SLC9A1	699.797	640.634	697.005	728.078	821.797	-0.089493	0.239209	-0.374121	0.708314	1
WDTC1	1324.08	1069.85	1344.6	1297.01	1083.56	-0.142799	0.247251	-0.577549	0.563568	1
TMEM222	325.229	408.309	383.613	438.438	399.293	-0.163359	0.276182	-0.59149	0.554192	1
SYTL1	2901.89	3897.24	2568.26	2398.28	3974.44	0.453806	0.233693	1.94189	0.0521507	1
MAP3K6	542.72	564.547	604.678	482.998	659.817	0.0286617	0.247391	0.115856	0.907767	1
FCN3	2.0138	2.90405	2.60076	2.38714	7.71079	0.0146934	1.3118	0.0112009	0.991063	1
CD164L2	80.5522	106.288	87.1256	93.0985	100.154	0.056336	0.397794	0.141621	0.887379	1
GPR3	8.05522	6.38891	10.4031	10.3443	8.979	-0.531942	1.02532	-0.518806	0.603896	1
WASF2	2024.88	1776.7	1980.48	2133.31	3378.48	-0.11442	0.254731	-0.449178	0.653303	1
BX293535.1	12.0828	10.4546	7.80229	11.9357	48.099	0.146434	0.644247	0.227295	0.820195	1
AHDC1	890.102	661.543	778.929	630.205	1188.99	0.138822	0.243946	0.56907	0.569308	1
FGR	0	3.48486	1.30038	0.795714	4.3681	0.869816	1.99806	0.43533	0.663323	1
IFI6	137.946	167.273	180.753	120.948	109.449	0.0238871	0.441513	0.0541029	0.956853	1
FAM76A	85.5867	105.707	85.8252	101.056	86.009	0.034108	0.396228	0.0860817	0.931402	1
STX12	398.733	327.577	420.024	370.007	412.772	-0.122151	0.254354	-0.480238	0.631058	1
PPP1R8	460.154	439.673	401.818	438.438	440.682	0.0969852	0.245236	0.395477	0.692491	1
THEMIS2	29.2002	29.6213	42.9126	29.4414	79.1482	-0.278602	0.449464	-0.619853	0.535355	1
RPA2	212.456	297.956	342.001	324.651	261.168	-0.379721	0.293147	-1.29532	0.195209	1
SMPDL3B	192.318	148.687	217.164	190.971	144.841	-0.261318	0.345153	-0.757107	0.448986	1
XKR8	163.118	164.95	175.552	190.971	148.448	-0.16146	0.310712	-0.519646	0.603311	1
EYA3	422.899	322.93	382.312	413.771	363.092	-0.0980381	0.278203	-0.352398	0.72454	1
PTAFR	90.6212	160.884	154.746	235.531	257.142	-0.631296	0.480145	-1.3148	0.188576	1
DNAJC8	727.99	787.578	927.173	872.898	706.886	-0.247105	0.231954	-1.06532	0.28673	1
ATP5IF1	1324.08	1912.61	1451.23	1624.05	1391.54	0.0745641	0.241079	0.309293	0.757099	1
AL353622.1	77.5315	160.304	78.0229	100.26	91.7022	0.420612	0.42782	0.983151	0.325533	1
SESN2	432.968	507.047	513.651	525.967	929.517	-0.143863	0.25112	-0.572884	0.566723	1
MED18	240.65	376.365	258.776	288.844	263.03	0.175339	0.310889	0.563993	0.572759	1
PHACTR4	685.701	660.381	681.4	735.239	655.125	-0.0748057	0.230518	-0.324512	0.745551	1
RCC1	724.97	857.856	772.427	916.662	724.894	-0.0938956	0.229571	-0.409005	0.682536	1
SNHG3	169.16	335.127	245.772	289.64	219.993	-0.0814008	0.347584	-0.23419	0.814837	1
TRNAU1AP	233.601	367.072	273.08	289.64	350.714	0.0988318	0.292188	0.338247	0.735177	1
SNHG12	265.822	422.249	304.289	307.941	284.63	0.172869	0.306214	0.564536	0.572389	1
TAF12	148.015	214.9	197.658	210.864	171.521	-0.165698	0.323186	-0.512702	0.60816	1
RAB42	21.145	22.6516	16.905	11.9357	22.5727	0.622615	0.69411	0.896998	0.36972	1
LINC01715	8.05522	5.8081	7.80229	3.97857	5.49327	0.250368	1.27589	0.19623	0.84443	1
GMEB1	130.897	160.304	162.548	186.993	121.273	-0.262214	0.340956	-0.769056	0.44186	1
YTHDF2	1038.12	1156.39	1141.74	1218.24	1034.05	-0.104655	0.222651	-0.470041	0.638326	1
OPRD1	5.03451	5.8081	6.50191	3.18285	4.11503	0.191598	1.46657	0.130644	0.896057	1
EPB41	447.065	350.809	388.814	443.212	612.799	-0.0639538	0.299823	-0.213305	0.831089	1
TMEM200B	47.3244	68.5356	46.8138	52.5171	49.8906	0.226413	0.528188	0.42866	0.66817	1
SRSF4	1201.23	1350.38	1330.29	1445.81	1477.23	-0.121496	0.210431	-0.577369	0.56369	1
MECR	131.904	192.248	205.46	218.026	188.563	-0.379589	0.320961	-1.18266	0.236942	1
PTPRU	2878.73	2257.61	2760.71	2810.46	3087.63	-0.117976	0.210407	-0.560705	0.574999	1
MATN1-AS1	10.069	5.22729	19.5057	17.5057	28.8106	-1.3164	0.739327	-1.78053	0.0749886	1
SDC3	225.546	158.561	234.069	251.446	143.691	-0.342383	0.398507	-0.859164	0.39025	1
PUM1	1242.52	845.079	1153.44	1134.69	1332.99	-0.133901	0.266187	-0.503035	0.61494	1
SNRNP40	274.884	296.794	260.076	325.447	218.56	-0.0362057	0.344726	-0.105027	0.916354	1
ZCCHC17	165.132	193.41	217.164	242.693	192.847	-0.357891	0.292566	-1.22328	0.221224	1
FABP3	0	4.64648	2.60076	2.38714	4.4753	-0.00601389	1.67828	-0.00358335	0.997141	1
SERINC2	2159.81	2140.29	2278.27	2045.78	1981.35	-0.00785136	0.325193	-0.0241437	0.980738	1
LINC01226	2.0138	8.71215	5.20153	0.795714	6.26979	0.974732	1.38848	0.702012	0.482672	1
AC114488.1	10.069	3.48486	2.60076	7.16142	5.94145	0.406086	1.31122	0.309702	0.756788	1
TINAGL1	1256.61	1652.4	1739.91	1656.68	1605.1	-0.222085	0.219549	-1.01155	0.311752	1
PEF1	380.609	474.522	470.738	423.32	409.697	-0.0610979	0.285291	-0.21416	0.830422	1
AC114488.2	1.0069	4.06567	3.90115	1.59143	3.67868	-0.0223977	1.6942	-0.0132203	0.989452	1
COL16A1	170.167	116.162	128.738	159.938	140.203	-0.0232824	0.350992	-0.0663331	0.947113	1
ADGRB2	142.98	51.1113	110.533	68.4314	93.9284	0.112942	0.542393	0.208229	0.83505	1
SPOCD1	8.05522	1.74243	16.905	0.795714	7.807	-0.854544	1.35225	-0.631943	0.527424	1
PTP4A2	1424.77	1580.38	1477.23	1404.43	1738.41	0.0613979	0.202191	0.303663	0.761384	1
KHDRBS1	1442.89	1503.14	1665.79	1642.35	1573.54	-0.166968	0.207062	-0.806366	0.420032	1
AL445248.1	1.0069	2.32324	3.90115	3.97857	3.40691	-1.19892	1.7483	-0.685764	0.492862	1
TMEM39B	237.629	234.647	230.168	259.403	277.437	-0.0544906	0.276598	-0.197003	0.843826	1
KPNA6	859.895	634.245	789.332	881.651	759.536	-0.164054	0.259498	-0.632197	0.527258	1
TXLNA	1420.74	1444.47	1544.85	1795.93	1412.15	-0.222055	0.243206	-0.913032	0.361226	1
CCDC28B	107.739	157.4	143.042	126.518	106.434	-0.0148381	0.372125	-0.0398739	0.968194	1
IQCC	42.2899	63.3083	44.213	58.8828	48.6131	0.0362107	0.504044	0.0718402	0.942729	1
DCDC2B	31.214	30.7829	16.905	14.3228	25.996	0.997932	0.637721	1.56484	0.11762	1
TMEM234	100.69	103.384	98.8291	108.217	91.4955	-0.0224221	0.393061	-0.0570447	0.95451	1
EIF3I	1163.98	1483.97	1323.79	1464.11	1163.71	-0.0737331	0.23367	-0.315543	0.752349	1
FAM167B	75.5177	96.9953	63.7187	64.4528	83.0867	0.434424	0.393517	1.10395	0.269613	1
LCK	16.1104	4.06567	29.9088	6.36571	10.3312	-0.853737	1.17049	-0.729384	0.465767	1
HDAC1	1762.08	1776.12	1812.73	1809.45	1666.08	-0.0338032	0.204479	-0.165314	0.868697	1
MARCKSL1	2097.38	2096.72	2533.15	2054.53	1832.82	-0.128938	0.272215	-0.473664	0.635739	1
TSSK3	1.0069	4.06567	1.30038	5.57	5.20155	-0.432144	1.50199	-0.287714	0.773566	1
FAM229A	158.084	196.895	162.548	110.604	220.885	0.392682	0.312992	1.25461	0.209621	1
BSDC1	1456.99	1303.92	1362.8	1332.02	1378.52	0.0344916	0.205955	0.167471	0.866999	1
ZBTB8B	34.2347	27.8789	28.6084	46.9471	30.025	-0.30106	0.611915	-0.491997	0.622722	1
ZBTB8A	83.5729	137.652	100.129	102.647	100.413	0.134775	0.382648	0.352217	0.724676	1
ZBTB8OS	137.946	213.157	184.654	184.606	164.847	-0.0667195	0.360617	-0.185015	0.853217	1
RBBP4	944.475	890.382	979.188	1036.02	1046.35	-0.136172	0.214162	-0.635834	0.524885	1
KIAA1522	3799.04	3469.18	3205.44	3211.5	4545.03	0.179511	0.200394	0.895791	0.370365	1
YARS	892.116	1089.02	854.351	989.868	1661.97	0.10339	0.247819	0.417199	0.676533	1
S100PBP	313.147	282.855	282.183	331.813	359.614	-0.0474405	0.260427	-0.182165	0.855454	1
FNDC5	6.04141	9.87377	6.50191	11.14	7.27046	-0.150442	1.17916	-0.127584	0.898478	1
HPCA	4.02761	5.8081	0	5.57	11.6155	0.687154	1.14504	0.600111	0.548432	1
TMEM54	222.525	373.461	245.772	293.618	207.222	0.146239	0.362038	0.403933	0.686262	1
RNF19B	360.471	353.133	387.514	349.318	359.689	-0.0448986	0.257352	-0.174463	0.861501	1
AK2	897.15	1125.61	877.758	1114.79	1385.58	0.0214388	0.261505	0.0819822	0.934661	1
AZIN2	122.842	89.4448	107.932	85.1414	134.526	0.136281	0.356911	0.381836	0.702583	1
TRIM62	275.891	255.556	250.974	279.295	223.794	0.0012902	0.357352	0.00361046	0.997119	1
ZNF362	748.129	823.589	771.127	670.787	598.802	0.125708	0.287968	0.436535	0.662449	1
AL513327.3	18.1242	15.6819	10.4031	10.3443	8.5239	0.701804	1.02841	0.682415	0.494976	1
AL513327.1	62.428	34.2678	33.8099	45.3557	56.9963	0.266081	0.546163	0.487181	0.62613	1
PHC2	1600.97	1842.33	1889.46	1915.28	1979.24	-0.143437	0.203136	-0.706113	0.480118	1
AL513327.2	0	0	2.60076	1.59143	3.80073	-3.86866	2.16108	-1.79015	0.0734291	1
ZSCAN20	61.4211	47.0456	71.521	62.0657	90.6475	-0.305211	0.409288	-0.745711	0.455842	1
SMIM12	278.912	348.486	304.289	362.05	241.945	-0.0865769	0.324099	-0.267131	0.789368	1
GJB5	283.946	490.785	371.909	444.804	313.07	-0.073733	0.339366	-0.217267	0.828001	1
GJB4	41.283	67.9548	31.2092	42.9685	38.7681	0.558132	0.541133	1.03141	0.302348	1
GJB3	130.897	269.496	153.445	259.403	215.153	-0.0432149	0.423197	-0.102115	0.918665	1
DLGAP3	12.0828	5.22729	2.60076	3.18285	4.52629	1.55549	1.47879	1.05186	0.292862	1
TMEM35B	251.726	281.693	283.483	278.5	223.299	-0.0737054	0.320162	-0.230213	0.817926	1
ZMYM6	293.009	267.173	267.879	337.383	349.564	-0.115859	0.305222	-0.379588	0.704251	1
ZMYM1	197.353	147.526	175.552	180.627	199.379	-0.0522805	0.323905	-0.161407	0.871773	1
AL590434.1	53.3658	63.8891	54.6161	51.7214	32.6942	0.145555	0.549553	0.26486	0.791117	1
SFPQ	3543.29	3333.27	3518.83	3758.95	3096.46	-0.0821171	0.203177	-0.404166	0.68609	1
ZMYM4	954.544	739.952	811.439	840.274	941.397	0.0352654	0.262501	0.134344	0.893131	1
KIAA0319L	1609.03	1471.77	1364.1	1332.82	1498.57	0.191712	0.208063	0.921414	0.356834	1
NCDN	669.59	560.482	650.191	544.268	506.237	0.0426299	0.278345	0.153155	0.878276	1
AC004865.2	6.04141	5.8081	5.20153	7.16142	5.2873	-0.0740952	1.27348	-0.0581834	0.953603	1
TFAP2E	29.2002	71.4396	41.6122	57.2914	38.5453	0.0333076	0.600892	0.0554303	0.955796	1
PSMB2	725.977	944.978	898.564	973.158	755.729	-0.162766	0.27118	-0.600213	0.548364	1
C1orf216	106.732	138.814	96.2283	135.271	74.029	0.0829859	0.445492	0.186279	0.852226	1
CLSPN	60.4141	54.5961	75.4222	139.25	46.5793	-0.905714	0.706572	-1.28184	0.199898	1
AGO4	496.403	412.375	390.115	442.417	533.912	0.122262	0.242538	0.504092	0.614197	1
AGO1	827.674	609.27	732.115	736.831	679.631	-0.0340986	0.245358	-0.138975	0.88947	1
AGO3	348.388	299.698	314.693	312.715	397.307	0.0449432	0.278734	0.16124	0.871904	1
TEKT2	81.5591	112.096	63.7187	82.7542	113.294	0.401475	0.370726	1.08294	0.278834	1
ADPRHL2	345.368	403.082	401.818	388.308	461.283	-0.0756108	0.253623	-0.298123	0.765609	1
COL8A2	12.0828	2.32324	5.20153	0	7.05971	1.57256	1.43734	1.09408	0.273921	1
TRAPPC3	542.72	735.886	665.796	630.205	542.15	-0.017353	0.292761	-0.0592737	0.952734	1
MAP7D1	934.405	871.796	1003.9	882.446	811.833	-0.0624015	0.341795	-0.18257	0.855135	1
THRAP3	1618.09	1476.42	1513.65	1733.86	1707.77	-0.0707369	0.212709	-0.332553	0.739472	1
SH3D21	268.843	381.592	318.594	317.49	1101.98	0.0352312	0.337562	0.10437	0.916876	1
AL591845.1	1.0069	2.32324	6.50191	2.38714	11.7709	-1.26627	1.20181	-1.05363	0.292052	1
STK40	403.768	421.087	407.02	393.878	526.165	0.0434599	0.260463	0.166856	0.867483	1
LSM10	193.325	252.652	317.293	333.404	202.836	-0.542438	0.353191	-1.53582	0.124582	1
OSCP1	125.863	147.526	145.643	135.271	130.288	-0.0347046	0.357377	-0.0971091	0.92264	1
MRPS15	510.5	781.19	646.29	633.388	471.903	0.0158728	0.303007	0.0523843	0.958223	1
CSF3R	19.1311	17.4243	15.6046	7.16142	19.213	0.714346	0.839683	0.850733	0.394918	1
LINC01137	29.2002	67.374	33.8099	42.9685	42.9074	0.340774	0.559415	0.609161	0.542418	1
ZC3H12A	375.575	410.633	353.704	417.75	316.196	0.0260904	0.266117	0.0980409	0.9219	1
MEAF6	451.092	470.456	457.735	441.621	379.361	0.0360073	0.265891	0.135421	0.892279	1
SNIP1	233.601	207.93	243.172	232.348	256.381	-0.108348	0.270047	-0.401217	0.68826	1
DNALI1	366.512	430.38	379.712	373.19	417.292	0.0840921	0.260573	0.32272	0.746907	1
GNL2	372.554	396.693	358.906	423.32	413.608	-0.025576	0.270327	-0.0946114	0.924624	1
C1orf109	188.291	139.975	165.149	178.24	163.27	-0.0724284	0.317217	-0.228325	0.819394	1
CDCA8	91.6281	115	105.331	186.197	95.9294	-0.500751	0.421501	-1.18802	0.234825	1
EPHA10	23.1588	20.3284	37.7111	23.0757	22.3691	-0.475684	0.746444	-0.637267	0.523951	1
MANEAL	54.3727	25.5556	50.7149	43.7642	33.1605	-0.253321	0.626014	-0.404658	0.685729	1
YRDC	77.5315	108.031	120.936	118.561	99.4508	-0.359538	0.372255	-0.965837	0.334126	1
C1orf122	646.431	605.204	717.811	473.45	439.248	0.0717374	0.739428	0.0970175	0.922713	1
MTF1	289.988	185.278	249.673	272.93	261.626	-0.145095	0.299779	-0.484008	0.62838	1
INPP5B	189.298	199.799	135.24	186.993	229.534	0.266264	0.333982	0.797239	0.425312	1
SF3A3	591.052	673.74	680.1	720.121	630.034	-0.146083	0.230164	-0.634693	0.525629	1
FHL3	89.6143	71.4396	122.236	70.0228	103.188	-0.250248	0.486731	-0.51414	0.607154	1
UTP11	251.726	263.107	302.989	304.758	230.11	-0.238799	0.289832	-0.823919	0.409985	1
MIR3659HG	23.1588	26.1365	36.4107	30.2371	21.2656	-0.427968	0.717213	-0.596709	0.550702	1
RRAGC	312.14	366.491	302.989	312.715	312.554	0.14209	0.259829	0.546861	0.584474	1
AL139260.1	7.04832	11.0354	3.90115	6.36571	7.63076	0.805518	1.14998	0.700462	0.483639	1
MYCBP	306.098	367.653	352.404	336.587	269.353	-0.0294178	0.280733	-0.10479	0.916543	1
GJA9	3.02071	11.0354	6.50191	6.36571	7.97741	0.167811	1.14637	0.146385	0.883618	1
RHBDL2	82.566	79.571	131.339	103.443	99.956	-0.529431	0.367302	-1.44141	0.14947	1
AKIRIN1	965.619	668.512	1127.43	864.145	712.783	-0.285783	0.325798	-0.877179	0.380389	1
NDUFS5	678.652	1866.14	1009.1	1679.75	1021.25	-0.0792154	0.645408	-0.122737	0.902315	1
MACF1	1992.66	1252.23	1916.76	1680.55	1896.06	-0.149684	0.258974	-0.57799	0.563271	1
BMP8A	214.47	191.087	156.046	148.798	196.213	0.410943	0.290614	1.41405	0.157346	1
PABPC4	1082.42	1273.14	1033.8	1361.47	1160.31	-0.0248271	0.243926	-0.101781	0.91893	1
PABPC4-AS1	12.0828	7.55053	3.90115	3.97857	9.8738	1.3009	1.10125	1.1813	0.237485	1
HEYL	8.05522	12.197	10.4031	10.3443	8.60545	-0.0226274	1.04044	-0.0217479	0.982649	1
HPCAL4	0	0	0	0.795714	7.08659	-1.80602	2.31047	-0.781668	0.43441	1
PPIE	475.258	490.204	616.381	489.364	538.126	-0.192897	0.250568	-0.769842	0.441394	1
BMP8B	57.3934	92.3488	67.6199	105.034	91.3226	-0.204787	0.443862	-0.461375	0.644529	1
OXCT2	2.0138	0	9.10268	1.59143	5.06409	-2.54524	1.92327	-1.32339	0.185706	1
AL033527.3	5.03451	8.71215	6.50191	4.77428	5.25057	0.309252	1.39296	0.222011	0.824305	1
TRIT1	252.733	326.996	295.187	361.254	393.516	-0.178694	0.298201	-0.599241	0.549012	1
MYCL	331.271	322.35	209.362	208.477	220.263	0.645309	0.317296	2.03378	0.0419743	1
CAP1	772.294	540.734	773.728	774.229	644.536	-0.240139	0.254488	-0.943616	0.345366	1
PPT1	739.066	742.856	751.621	829.929	599.943	-0.0945557	0.25614	-0.369156	0.712011	1
RLF	303.078	193.991	278.282	295.21	602.954	-0.213485	0.301103	-0.709009	0.478319	1
AL050341.2	57.3934	83.6367	65.0191	62.0657	50.7387	0.158584	0.48687	0.32572	0.744636	1
ZMPSTE24	486.334	444.32	624.184	526.762	359.346	-0.305981	0.306709	-0.997627	0.31846	1
COL9A2	372.554	178.309	404.419	183.81	226.133	-0.0944984	0.875908	-0.107886	0.914086	1
SMAP2	358.457	349.067	386.214	362.05	484.588	-0.0801571	0.258236	-0.310402	0.756255	1
ZFP69B	20.138	13.3586	27.308	14.3228	17.9825	-0.307269	0.755013	-0.406972	0.684028	1
AL031985.3	20.138	23.8132	26.0076	23.8714	22.1244	-0.174192	0.66918	-0.260306	0.794627	1
ZFP69	57.3934	59.2426	53.3157	54.9042	47.0618	0.107954	0.485277	0.222458	0.823957	1
AL603839.3	5.03451	12.197	9.10268	9.54856	6.59817	-0.0979373	1.32861	-0.073714	0.941238	1
EXO5	51.352	45.3032	54.6161	48.5385	34.3601	-0.0938415	0.556511	-0.168625	0.866092	1
ZNF684	22.1519	17.4243	13.0038	23.8714	19.303	0.0773827	0.795079	0.097327	0.922467	1
RIMS3	41.283	22.6516	31.2092	34.2157	23.8544	-0.0492454	0.663747	-0.074193	0.940857	1
NFYC-AS1	36.2485	29.0405	37.7111	27.0543	25.1373	0.0155667	0.632862	0.0245973	0.980376	1
NFYC	422.899	516.921	407.02	459.127	446.51	0.118272	0.259405	0.455934	0.648437	1
KCNQ4	1.0069	1.74243	2.60076	3.97857	3.28866	-1.2407	1.81265	-0.684467	0.49368	1
CITED4	302.071	367.072	397.917	285.661	326.547	-0.0268927	0.375359	-0.0716454	0.942884	1
CTPS1	269.85	260.784	291.286	375.577	169.01	-0.331665	0.405675	-0.817564	0.413606	1
SLFNL1-AS1	8.05522	15.1011	18.2054	15.1186	9.26918	-0.505938	1.03778	-0.487521	0.625889	1
SLFNL1	6.04141	10.4546	1.30038	11.9357	4.63475	0.289436	1.51885	0.190562	0.848869	1
SCMH1	281.933	279.95	275.681	311.92	289.574	-0.0669363	0.263854	-0.253687	0.799737	1
FOXO6	56.3865	45.884	61.118	27.0543	86.4571	0.235727	0.490705	0.480384	0.630954	1
AC093151.2	6.04141	9.87377	5.20153	1.59143	3.39867	1.27842	1.64069	0.779198	0.435863	1
EDN2	1.0069	4.64648	2.60076	2.38714	10.8288	0.284495	1.23154	0.231008	0.817308	1
HIVEP3	95.6557	105.127	76.7226	97.8728	90.6536	0.197077	0.39484	0.499132	0.617687	1
FOXJ3	735.039	588.361	768.526	785.369	1133.63	-0.23309	0.285387	-0.816753	0.414069	1
AC096540.1	2.0138	9.29296	2.60076	2.38714	5.07221	1.22184	1.49481	0.817388	0.413707	1
RIMKLA	176.208	138.814	263.978	229.961	614.693	-0.652669	0.264491	-2.46764	0.0136007	1
ZMYND12	30.2071	34.8486	35.1103	32.6243	32.5173	-0.0513295	0.568803	-0.0902413	0.928095	1
PPCS	661.535	808.488	793.233	685.905	690.608	-0.00646953	0.256661	-0.0252065	0.97989	1
CCDC30	110.759	115	92.3272	125.723	114.623	0.043575	0.376239	0.115817	0.907797	1
PPIH	52.3589	143.46	81.9241	112.991	103.944	0.0146585	0.476967	0.0307328	0.975483	1
AC098484.4	56.3865	88.8639	54.6161	55.7	79.3322	0.406324	0.44925	0.90445	0.365757	1
YBX1	5583.27	6729.27	5641.06	5973.42	5254.77	0.0843433	0.206283	0.408872	0.682633	1
CLDN19	12.0828	4.64648	1.30038	11.14	8.84932	0.337528	1.1678	0.289029	0.772559	1
P3H1	797.467	679.548	810.138	639.754	845.886	0.027436	0.275141	0.0997161	0.92057	1
C1orf50	128.884	141.137	119.635	120.153	137.571	0.173328	0.32049	0.540821	0.588631	1
TMEM269	4.02761	5.22729	3.90115	4.77428	11.0196	0.0952601	1.09687	0.0868471	0.930793	1
SVBP	35.2416	63.8891	65.0191	60.4742	54.2961	-0.322679	0.484516	-0.665983	0.505422	1
ERMAP	111.766	127.197	100.129	128.11	160.183	0.0621354	0.325145	0.1911	0.848447	1
AL512353.1	13.0897	24.9748	7.80229	18.3014	17.9931	0.52863	0.816231	0.647647	0.517213	1
ZNF691	125.863	202.703	158.647	181.423	151.018	-0.0446944	0.353558	-0.126413	0.899405	1
SLC2A1	1084.43	814.296	1322.49	1129.12	9357.76	-0.369577	0.23134	-1.59755	0.110144	1
SLC2A1-AS1	11.0759	5.8081	3.90115	14.3228	54.0157	-0.260959	0.665846	-0.39192	0.695117	1
AC099795.1	0	0.58081	0	0	7.82732	0.977808	2.27799	0.429242	0.667747	1
FAM183A	78.5384	105.707	93.6275	88.3242	109.782	0.0248374	0.433922	0.0572393	0.954355	1
EBNA1BP2	248.705	372.299	292.586	380.351	272.269	-0.114674	0.316294	-0.362556	0.716937	1
CFAP57	29.2002	34.2678	20.8061	27.0543	28.6071	0.401879	0.647541	0.620623	0.534848	1
TMEM125	759.204	788.74	724.313	662.829	1009.23	0.159257	0.250448	0.635889	0.524849	1
C1orf210	192.318	223.031	178.152	230.757	187.76	0.0200416	0.307753	0.0651224	0.948077	1
MPL	6.04141	4.06567	1.30038	4.77428	4.1503	0.671056	1.54941	0.433104	0.664939	1
AL139289.2	16.1104	26.1365	19.5057	21.4843	14.9285	0.051946	0.811429	0.064018	0.948956	1
CDC20	245.684	379.269	280.883	465.492	250.97	-0.256667	0.347257	-0.739127	0.45983	1
ELOVL1	903.192	1079.73	1040.31	1045.57	878.046	-0.071951	0.22765	-0.31606	0.751957	1
MED8	166.139	252.072	209.362	186.197	226.811	0.0893724	0.307728	0.290427	0.77149	1
AL139289.1	7.04832	2.32324	11.7034	3.18285	8.50722	-0.67377	1.1742	-0.573813	0.566094	1
SZT2	712.887	505.305	609.879	552.225	637.238	0.0661173	0.248991	0.265541	0.790592	1
PTPRF	7301.05	5105.9	5847.82	5749.83	8919.22	0.0970619	0.259785	0.373624	0.708684	1
KDM4A	723.963	651.669	634.587	641.345	681.397	0.107404	0.221109	0.485753	0.627142	1
KDM4A-AS1	38.2623	37.7527	41.6122	41.3771	44.4078	-0.126873	0.52729	-0.240613	0.809855	1
ST3GAL3	182.249	267.753	192.457	274.521	250.267	-0.0536084	0.315809	-0.16975	0.865207	1
ARTN	137.946	173.081	171.65	198.133	191.164	-0.24806	0.331799	-0.747621	0.454689	1
AL357079.1	26.1795	52.2729	24.7073	58.0871	53.0238	-0.0818095	0.652888	-0.125304	0.900283	1
IPO13	444.044	408.89	473.339	498.117	333.932	-0.188726	0.31712	-0.595124	0.551761	1
DPH2	162.111	161.465	202.86	189.38	136.235	-0.276525	0.33568	-0.823774	0.410068	1
ATP6V0B	895.136	1212.73	1286.08	1078.19	946.169	-0.164061	0.308745	-0.531378	0.595157	1
B4GALT2	488.348	598.234	551.362	569.731	587.963	-0.0436635	0.259818	-0.168054	0.866541	1
CCDC24	282.94	418.183	291.286	358.867	310.58	0.110173	0.299909	0.367354	0.713355	1
SLC6A9	406.789	305.506	312.092	311.124	485.585	0.189786	0.294262	0.644956	0.518956	1
AL139220.2	39.2692	32.5254	36.4107	20.6886	28.0742	0.343624	0.639846	0.537041	0.591239	1
DMAP1	818.612	1036.17	850.45	885.629	790.106	0.0965666	0.235026	0.410875	0.681164	1
ERI3	478.279	584.876	592.974	485.385	481.753	-0.0169944	0.273227	-0.062199	0.950404	1
ERI3-IT1	4.02761	1.74243	2.60076	3.18285	3.13435	-0.0457955	1.67246	-0.0273821	0.978155	1
RNF220	593.066	696.391	707.408	712.164	627.735	-0.137422	0.244851	-0.561249	0.574628	1
TMEM53	136.939	193.991	166.449	201.316	168.485	-0.149875	0.343637	-0.436143	0.662733	1
ARMH1	81.5591	113.839	101.43	96.2813	112.892	-0.00824653	0.384003	-0.0214752	0.982867	1
KIF2C	85.5867	175.985	156.046	270.543	149.981	-0.701426	0.409699	-1.71205	0.0868867	1
RPS8	9935.11	18976.2	12475.9	14539.3	13728.4	0.0979865	0.281607	0.347954	0.727875	1
BEST4	29.2002	26.1365	23.4069	15.1186	22.3457	0.536519	0.693196	0.773979	0.438943	1
PLK3	127.877	130.101	159.947	143.228	125.734	-0.230119	0.337367	-0.682101	0.495175	1
TCTEX1D4	18.1242	9.29296	20.8061	10.3443	11.6177	-0.183074	0.95487	-0.191727	0.847956	1
BTBD19	94.6488	48.788	81.9241	50.13	71.0496	0.118779	0.585849	0.202747	0.839333	1
PTCH2	46.3175	19.1667	19.5057	17.5057	23.8131	0.812452	0.783503	1.03695	0.29976	1
EIF2B3	164.125	126.617	180.753	184.606	134.646	-0.333551	0.393121	-0.848471	0.396176	1
HECTD3	401.754	407.148	375.811	385.921	380.042	0.086464	0.266128	0.324896	0.74526	1
UROD	413.837	554.674	421.324	492.547	379.379	0.0844954	0.300955	0.280757	0.778897	1
ZSWIM5	197.353	145.203	192.457	174.261	202.404	-0.102206	0.311351	-0.328265	0.742711	1
LINC01144	9.06212	10.4546	6.50191	8.75285	9.85956	0.347344	1.04239	0.333221	0.738968	1
HPDL	10.069	4.06567	2.60076	3.18285	4.84268	1.25533	1.41624	0.886385	0.37541	1
MUTYH	188.291	255.556	196.358	245.876	175.869	0.00575923	0.347623	0.0165675	0.986782	1
TOE1	62.428	73.1821	79.3233	92.3028	52.7103	-0.33949	0.511409	-0.663832	0.506798	1
TESK2	177.215	128.94	122.236	148.798	155.813	0.16446	0.32699	0.502952	0.614998	1
CCDC163	15.1035	18.0051	18.2054	10.3443	32.722	0.25328	0.668987	0.378603	0.704983	1
MMACHC	59.4072	48.2072	67.6199	84.3456	63.8365	-0.509644	0.445132	-1.14493	0.25224	1
PRDX1	1772.15	2304.07	1741.21	1899.37	1601.28	0.163483	0.234516	0.697107	0.485736	1
AKR1A1	1082.42	1188.92	1169.04	1059.09	1342.38	0.0287938	0.234461	0.122809	0.902259	1
NASP	990.792	1386.97	1191.15	1686.12	1148.07	-0.275105	0.254089	-1.08271	0.278938	1
CCDC17	305.091	265.43	269.179	219.617	321.508	0.224984	0.278241	0.808593	0.418749	1
GPBP1L1	1262.66	1251.06	1166.44	1245.29	1411.36	0.0592747	0.218327	0.271495	0.78601	1
TMEM69	265.822	345.001	284.784	372.394	319.285	-0.105887	0.29715	-0.356342	0.721585	1
IPP	211.45	189.344	187.255	201.316	177.122	0.0413022	0.3066	0.13471	0.892841	1
AL604028.1	11.0759	22.6516	19.5057	25.4628	16.898	-0.401905	0.796668	-0.504483	0.613922	1
MAST2	911.247	659.219	841.347	719.325	691.863	0.00823705	0.26663	0.0308932	0.975355	1
PIK3R3	1292.86	1163.94	1109.23	1164.92	846.764	0.110759	0.25045	0.442239	0.658316	1
AL358075.2	4.02761	5.22729	10.4031	2.38714	3.47182	-0.43528	1.72863	-0.251806	0.801191	1
TSPAN1	2717.63	3917.56	2972.67	2922.66	3549.44	0.171111	0.260766	0.656186	0.511704	1
POMGNT1	1400.6	1329.47	1456.43	1386.13	1100.25	-0.0582305	0.207647	-0.28043	0.779147	1
LURAP1	31.214	78.9902	23.4069	47.7428	36.614	0.62754	0.700154	0.896289	0.370099	1
RAD54L	53.3658	59.8234	41.6122	80.3671	40.6349	-0.118593	0.547205	-0.216725	0.828423	1
LRRC41	1325.08	1102.38	1263.97	1145.03	1203.27	0.0106446	0.219658	0.0484599	0.96135	1
UQCRH	1307.97	2457.41	1572.16	1789.56	1689.85	0.16452	0.28385	0.579604	0.562182	1
NSUN4	317.174	367.072	301.689	331.813	344.24	0.111573	0.25545	0.43677	0.662278	1
FAAH	1095.51	1503.14	1068.91	1144.24	986.169	0.232529	0.249882	0.930559	0.352082	1
MKNK1-AS1	7.04832	10.4546	6.50191	6.36571	10.2964	0.45965	1.01318	0.453671	0.650065	1
MKNK1	289.988	274.723	287.385	342.953	322.098	-0.162584	0.261293	-0.622229	0.533791	1
MOB3C	309.119	405.405	249.673	322.264	298.997	0.320085	0.283381	1.12952	0.258678	1
ATPAF1	687.714	622.628	737.317	635.775	585.706	-0.0669142	0.238515	-0.280545	0.77906	1
EFCAB14	1131.76	829.978	1036.4	969.975	1010.88	-0.0338901	0.230973	-0.146727	0.883347	1
CYP4B1	8569.75	17129.3	6331.56	10911.6	6049.86	0.575628	0.345028	1.66835	0.0952459	1
CYP4A11	6.04141	3.48486	2.60076	1.59143	4.57827	1.19929	1.50379	0.797511	0.425154	1
CYP4X1	1561.71	1446.8	1650.19	1547.66	1033.9	-0.0880723	0.260154	-0.338539	0.734957	1
CYP4Z1	59.4072	44.7224	27.308	42.1728	35.3929	0.5652	0.580039	0.974417	0.32985	1
CYP4A22-AS1	2.0138	2.32324	7.80229	0	4.48778	-0.7641	1.68527	-0.453398	0.650262	1
CYP4A22	9.06212	3.48486	24.7073	2.38714	6.35411	-1.10891	1.3893	-0.79818	0.424766	1
LINC00853	2.0138	13.9394	7.80229	11.14	6.28645	-0.224358	1.37947	-0.162641	0.870801	1
PDZK1IP1	22.1519	27.8789	24.7073	15.9143	23.3791	0.324934	0.668044	0.486396	0.626687	1
STIL	86.5936	60.9851	76.7226	104.238	65.334	-0.308213	0.445328	-0.692104	0.488872	1
CMPK1	1424.77	1273.14	1430.42	1262.8	1424.98	0.00268138	0.215681	0.0124321	0.990081	1
FOXD2-AS1	13.0897	16.2627	14.3042	36.6028	15.4894	-0.805067	0.888511	-0.906085	0.364891	1
FOXD2	23.1588	19.7475	14.3042	22.28	15.087	0.212792	0.802975	0.265004	0.791006	1
SLC5A9	28.1933	9.87377	11.7034	12.7314	15.8137	0.611177	0.841343	0.72643	0.467575	1
SPATA6	167.146	152.172	139.141	140.841	187.972	0.1876	0.330412	0.567776	0.570187	1
BEND5	112.773	150.43	169.05	124.927	188.445	-0.14695	0.341665	-0.430101	0.667122	1
DMRTA2	22.1519	5.8081	62.4184	8.75285	15.103	-1.35604	1.11393	-1.21734	0.223475	1
FAF1	851.839	1170.91	851.751	992.255	885.277	0.134147	0.238326	0.562873	0.573521	1
CDKN2C	216.484	208.511	227.567	230.757	176.592	-0.109778	0.305433	-0.359417	0.719283	1
RNF11	829.688	739.371	760.724	707.389	836.07	0.0957205	0.217815	0.439458	0.66033	1
TTC39A	164.125	124.874	96.2283	85.1414	87.5702	0.67141	0.424862	1.5803	0.114038	1
EPS15	392.692	322.93	403.119	410.588	391.815	-0.188242	0.25638	-0.734232	0.462807	1
OSBPL9	979.716	814.877	932.374	962.813	1093.1	-0.0802461	0.224426	-0.357562	0.720671	1
NRDC	1151.9	1061.14	1213.26	1329.64	1310.23	-0.201484	0.221469	-0.909759	0.36295	1
AL050343.2	13.0897	3.48486	2.60076	7.95714	7.19126	0.581895	1.29194	0.450404	0.65242	1
RAB3B	70.4832	60.9851	55.9164	60.4742	39.1919	0.171505	0.536406	0.31973	0.749173	1
TXNDC12	670.597	703.361	793.233	760.702	879.63	-0.176643	0.212303	-0.832035	0.405389	1
KTI12	84.5798	119.647	89.7264	149.594	81.7673	-0.231461	0.425205	-0.544352	0.586199	1
BTF3L4	422.899	429.219	544.86	525.967	546.065	-0.329016	0.248444	-1.32431	0.185401	1
ZFYVE9	246.691	130.682	221.065	210.864	226.69	-0.203087	0.343061	-0.591984	0.553862	1
CC2D1B	472.237	467.552	474.64	432.072	445.487	0.052936	0.238618	0.221844	0.824435	1
ORC1	29.2002	52.2729	55.9164	101.851	42.7158	-0.948624	0.553259	-1.71461	0.0864164	1
PRPF38A	420.885	476.845	487.643	557.795	441.383	-0.219878	0.249449	-0.881453	0.378073	1
TUT4	626.293	476.845	508.45	526.762	613.92	0.089479	0.288875	0.30975	0.756751	1
GPX7	72.497	95.8337	113.133	79.5714	77.9989	-0.181003	0.414647	-0.436524	0.662456	1
COA7	72.497	96.4145	107.932	167.1	74.3172	-0.704003	0.443766	-1.58643	0.112642	1
ZYG11B	445.051	252.652	374.51	395.47	427.289	-0.146857	0.348029	-0.421967	0.673049	1
ECHDC2	1824.51	2322.66	1517.55	1817.41	1655.75	0.314391	0.224924	1.39776	0.162184	1
SCP2	1229.43	1356.19	1179.45	1106.04	999.408	0.178962	0.218431	0.819307	0.412611	1
CPT2	129.89	147.526	153.445	158.347	142.301	-0.166555	0.333002	-0.500162	0.616961	1
CZIB	257.767	369.976	253.575	307.941	277.163	0.162161	0.29116	0.556949	0.577563	1
MAGOH	216.484	372.299	309.491	369.211	262.8	-0.201555	0.329525	-0.611653	0.540767	1
AL606760.1	21.145	29.6213	13.0038	23.8714	21.2024	0.447913	0.718672	0.623252	0.533119	1
LRP8	174.194	133.586	195.057	210.068	137.76	-0.401052	0.38766	-1.03455	0.300881	1
NDC1	242.663	242.198	334.198	366.824	333.072	-0.533384	0.262838	-2.02932	0.0424253	1
YIPF1	323.216	307.829	383.613	326.243	267.243	-0.168312	0.288243	-0.583925	0.559271	1
DIO1	14.0966	16.2627	11.7034	13.5271	15.9498	0.265615	0.866092	0.306682	0.759085	1
HSPB11	235.615	339.774	312.092	292.823	279.011	-0.066123	0.282114	-0.234384	0.814687	1
LRRC42	336.305	381.011	388.814	433.664	399.662	-0.19717	0.245136	-0.804328	0.421207	1
LDLRAD1	100.69	127.778	62.4184	84.3456	107.769	0.633297	0.380597	1.66396	0.0961206	1
TMEM59	3517.11	3594.63	3521.44	3028.49	3649.53	0.119219	0.197986	0.602157	0.54707	1
TCEANC2	185.27	200.379	153.445	171.078	201.463	0.247707	0.299249	0.827762	0.407805	1
CYB5RL	86.5936	70.278	66.3195	68.4314	99.0547	0.212878	0.405003	0.525621	0.599152	1
MRPL37	759.204	994.347	867.355	938.942	855.711	-0.0415709	0.234303	-0.177424	0.859176	1
SSBP3	605.148	663.866	664.495	677.152	649.654	-0.0797108	0.248513	-0.320751	0.748399	1
SSBP3-AS1	18.1242	13.9394	15.6046	7.95714	19.7394	0.466461	0.814892	0.572421	0.567037	1
ACOT11	90.6212	51.6921	72.8214	70.0228	82.1184	-0.0158391	0.471047	-0.0336253	0.973176	1
FAM151A	4.02761	4.64648	3.90115	3.18285	4.97683	0.309006	1.37013	0.22553	0.821567	1
MROH7	15.1035	8.71215	24.7073	7.16142	28.264	-0.39964	0.782025	-0.511033	0.609328	1
TTC4	204.401	257.299	200.259	252.241	206.538	0.0284437	0.312191	0.0911097	0.927405	1
PARS2	90.6212	92.3488	100.129	96.2813	101.408	-0.100735	0.375309	-0.268406	0.788387	1
TTC22	166.139	288.663	201.559	260.994	199.749	-0.0216374	0.353806	-0.0611562	0.951235	1
DHCR24	11503.9	12252.2	10997.3	12269.9	9296.27	0.0299508	0.206304	0.145178	0.88457	1
TMEM61	10.069	26.7173	26.0076	11.14	19.8981	0.0385052	0.780373	0.0493421	0.960647	1
PCSK9	790.418	989.12	806.237	1100.47	1254.09	-0.100306	0.239249	-0.419255	0.67503	1
USP24	840.764	602.881	673.598	708.185	826.488	0.0608137	0.271321	0.224139	0.822649	1
PLPP3	228.567	155.076	232.768	184.606	159.883	-0.123609	0.3368	-0.367009	0.713612	1
PRKAA2	282.94	185.859	260.076	203.703	379.185	0.0141536	0.359659	0.0393528	0.968609	1
FYB2	52.3589	26.1365	45.5134	13.5271	26.8289	0.425106	0.759499	0.559719	0.575671	1
OMA1	121.835	131.263	143.042	161.53	113.621	-0.267939	0.360373	-0.743505	0.457176	1
AL035411.3	7.04832	2.32324	11.7034	1.59143	5.98411	-0.493397	1.36051	-0.362655	0.716862	1
TACSTD2	7912.24	9094.9	7393.97	7427.99	7615.24	0.198499	0.229386	0.865352	0.386846	1
MYSM1	499.424	337.451	446.031	350.91	589.146	0.0696869	0.294854	0.236344	0.813166	1
AL136985.3	0	1.16162	0	0	4.11653	1.8286	2.32716	0.785766	0.432005	1
JUN	1526.46	1082.63	1793.23	1297.01	2115.66	-0.244233	0.277215	-0.881027	0.378303	1
LINC01135	48.3313	98.1569	42.9126	42.9685	60.2087	0.781804	0.51934	1.50538	0.132227	1
LINC02777	4.02761	6.96972	3.90115	2.38714	4.75454	0.848698	1.44156	0.588737	0.556038	1
AC093425.1	3.02071	1.74243	2.60076	4.77428	3.39391	-0.680353	1.63421	-0.41632	0.677176	1
FGGY	86.5936	94.672	74.1218	84.3456	90.2135	0.192202	0.399213	0.481451	0.630196	1
HOOK1	544.734	326.415	482.442	442.417	576.626	-0.0900769	0.28295	-0.318349	0.75022	1
CYP2J2	206.415	230.001	174.251	204.498	189.513	0.202756	0.296329	0.684225	0.493833	1
C1orf87	8.05522	4.64648	6.50191	6.36571	6.43631	-0.0373064	1.20606	-0.0309325	0.975323	1
NFIA	626.293	647.022	695.705	775.821	637.886	-0.209192	0.290225	-0.720791	0.471038	1
TM2D1	303.078	407.148	361.506	333.404	381.851	0.0364956	0.264578	0.137939	0.890289	1
PATJ	971.661	897.352	859.553	1049.55	1242.7	-0.0317526	0.305425	-0.103962	0.917199	1
USP1	377.588	313.637	391.415	434.46	396.134	-0.260891	0.254606	-1.02469	0.305511	1
DOCK7	483.313	347.905	500.647	497.321	588.176	-0.26748	0.258098	-1.03635	0.30004	1
ATG4C	127.877	135.329	141.742	113.787	119.804	0.0492512	0.345013	0.142752	0.886486	1
ALG6	146.001	135.91	167.749	149.594	120.813	-0.169955	0.35475	-0.479082	0.63188	1
ITGB3BP	80.5522	167.854	92.3272	155.96	134.791	0.00208043	0.446729	0.00465704	0.996284	1
EFCAB7	91.6281	105.127	88.426	85.1414	94.1175	0.185396	0.370904	0.499848	0.617182	1
DLEU2L	12.0828	10.4546	3.90115	2.38714	14.082	1.88068	1.0382	1.81148	0.070067	1
PGM1	639.383	644.699	710.009	702.615	1272.02	-0.137412	0.206547	-0.66528	0.505871	1
ROR1	220.512	101.642	241.871	185.401	172.014	-0.412783	0.432866	-0.953603	0.340285	1
CACHD1	859.895	745.76	742.518	802.875	709.743	0.0536058	0.245193	0.218627	0.826941	1
RAVER2	541.714	487.88	522.754	472.654	522.038	0.0488663	0.263863	0.185196	0.853076	1
JAK1	1069.33	727.755	1018.2	999.416	1233.96	-0.168935	0.257704	-0.655537	0.512122	1
LINC01359	2.0138	2.90405	0	2.38714	3.16342	0.921125	1.8697	0.49266	0.622253	1
AK4	175.201	126.617	204.16	210.864	1080.75	-0.469098	0.278795	-1.68259	0.0924542	1
DNAJC6	44.3037	13.9394	32.5096	25.4628	28.3736	-0.0122448	0.68268	-0.0179363	0.98569	1
LEPROT	996.833	895.609	916.77	903.931	877.587	0.055094	0.215088	0.256147	0.797837	1
LEPR	65.4487	33.687	41.6122	44.56	89.9244	0.181727	0.491207	0.369961	0.711411	1
PDE4B	14.0966	0.58081	20.8061	10.3443	9.62968	-1.13095	1.20104	-0.941641	0.346377	1
SGIP1	3.02071	0	1.30038	0	3.28801	1.36462	2.27744	0.599189	0.549047	1
TCTEX1D1	29.2002	19.1667	22.1065	18.3014	21.0134	0.255099	0.736749	0.346249	0.729156	1
WDR78	67.4625	55.177	78.0229	46.1514	72.4262	-0.00849846	0.465225	-0.0182674	0.985426	1
MIER1	376.582	297.956	377.111	311.92	375.96	-0.0309252	0.262783	-0.117683	0.906319	1
SLC35D1	273.877	182.374	270.48	244.284	179.905	-0.177985	0.327714	-0.543111	0.587053	1
IL12RB2	5.03451	4.64648	5.20153	0.795714	3.87012	0.747528	1.77739	0.420577	0.674064	1
SERBP1	3296.6	3354.18	3651.47	3703.25	3615.32	-0.145145	0.224051	-0.647819	0.517102	1
GADD45A	794.446	674.32	985.69	856.984	1070.5	-0.327448	0.235207	-1.39217	0.163872	1
GNG12	1104.57	876.442	1122.23	1085.35	1032.26	-0.157376	0.234847	-0.670119	0.502782	1
GNG12-AS1	2.0138	7.55053	5.20153	3.18285	10.7767	0.288606	1.10118	0.262087	0.793255	1
DIRAS3	10.069	6.96972	14.3042	7.95714	12.9043	-0.378424	0.900637	-0.420174	0.674358	1
WLS	1152.9	1109.93	1118.33	1246.88	1170.52	-0.0646827	0.232356	-0.278378	0.780723	1
DEPDC1	60.4141	65.6315	80.6237	124.131	71.363	-0.705473	0.45912	-1.53658	0.124397	1
LRRC7	1.0069	6.38891	2.60076	7.16142	8.57055	-0.371382	1.28106	-0.289901	0.771892	1
LRRC40	83.5729	107.45	74.1218	70.8185	108.99	0.405529	0.389037	1.04239	0.297229	1
SRSF11	1879.89	1895.18	1866.05	1861.17	2262.61	0.0184381	0.229925	0.080192	0.936085	1
ANKRD13C	371.547	264.269	352.404	315.103	331.821	-0.0730733	0.27425	-0.266448	0.789894	1
HHLA3	59.4072	76.0861	83.2245	78.7756	72.4229	-0.249191	0.406237	-0.613413	0.539603	1
CTH	26.1795	34.2678	35.1103	41.3771	69.2348	-0.335945	0.578913	-0.580304	0.56171	1
ZRANB2	1022.01	1090.76	1031.2	972.362	1275.47	0.0774855	0.213256	0.363346	0.716347	1
ZRANB2-AS2	7.04832	4.64648	6.50191	7.16142	7.61735	-0.246638	1.13018	-0.218228	0.827251	1
NEGR1	4.02761	3.48486	6.50191	2.38714	5.03323	-0.217591	1.6427	-0.13246	0.894621	1
LRRIQ3	14.0966	3.48486	11.7034	0.795714	6.5431	0.522921	1.3995	0.373649	0.708666	1
FPGT	238.636	178.89	267.879	201.316	187.828	-0.168186	0.316217	-0.531869	0.594817	1
TNNI3K	5.03451	5.8081	13.0038	2.38714	12.5982	-0.436417	1.08142	-0.403558	0.686538	1
ERICH3	86.5936	36.0102	59.8176	32.6243	69.3916	0.408061	0.528451	0.772184	0.440005	1
AC135803.1	3.02071	1.74243	6.50191	0	3.54311	-0.399757	1.89343	-0.211129	0.832787	1
CRYZ	284.953	284.597	275.681	274.521	326.635	0.0499236	0.261686	0.190777	0.8487	1
TYW3	201.38	187.602	241.871	228.37	189.778	-0.273967	0.303667	-0.902194	0.366954	1
ACADM	376.582	460.002	479.841	399.448	418.322	-0.0670674	0.255134	-0.262872	0.792649	1
RABGGTB	501.437	605.785	603.377	704.207	608.951	-0.239603	0.237497	-1.00887	0.313037	1
ST6GALNAC3	9.06212	14.5203	7.80229	9.54856	13.0034	0.449295	0.882922	0.508873	0.610841	1
ST6GALNAC5	6.04141	5.8081	1.30038	1.59143	4.54192	2.01692	1.57157	1.28338	0.199359	1
PIGK	235.615	175.985	263.978	216.434	157.055	-0.22393	0.395707	-0.565899	0.571462	1
AC118549.1	452.099	355.456	409.62	468.675	551.138	-0.125506	0.265095	-0.473437	0.635901	1
USP33	807.536	643.538	706.108	736.035	787.886	0.00690846	0.247211	0.0279456	0.977706	1
MIGA1	247.698	195.152	226.267	205.294	285.818	0.0355884	0.328004	0.1085	0.913599	1
NEXN-AS1	4.02761	4.64648	2.60076	0	4.4273	1.9325	1.7136	1.12774	0.259431	1
NEXN	26.1795	13.9394	19.5057	27.85	17.3906	-0.266386	0.755839	-0.352437	0.72451	1
FUBP1	1137.8	905.483	1128.73	1164.13	1062.41	-0.167624	0.244653	-0.68515	0.49325	1
DNAJB4	215.477	173.081	159.947	143.228	181.221	0.357017	0.325592	1.09652	0.272852	1
GIPC2	27.1864	51.6921	35.1103	41.3771	24.7613	0.052068	0.673351	0.0773267	0.938364	1
AC103591.3	3.02071	0.58081	0	3.18285	3.05364	0.0232765	2.09345	0.0111187	0.991129	1
AC103591.4	10.069	4.64648	6.50191	6.36571	9.4865	0.166665	1.11063	0.150063	0.880715	1
PTGFR	78.5384	35.4294	26.0076	16.71	36.1184	1.42215	0.607221	2.34206	0.0191778	1
IFI44L	22.1519	8.71215	7.80229	15.9143	11.5441	0.338492	0.977519	0.346276	0.729135	1
IFI44	162.111	110.935	182.054	128.11	122.527	-0.184211	0.359659	-0.512183	0.608523	1
ADGRL2	1138.81	696.391	1071.52	933.372	928.087	-0.129286	0.262288	-0.492915	0.622072	1
LINC01725	3.02071	9.87377	1.30038	12.7314	4.28403	-0.134443	1.60097	-0.0839756	0.933076	1
TTLL7	58.4003	31.3637	84.5249	71.6142	72.4041	-0.812717	0.49588	-1.63894	0.101226	1
AL359504.2	33.2278	23.2324	23.4069	15.1186	27.0145	0.560542	0.638826	0.877457	0.380238	1
PRKACB	259.781	207.349	263.978	255.424	209.151	-0.156172	0.28929	-0.539846	0.589303	1
SAMD13	12.0828	12.197	15.6046	9.54856	10.1265	-0.0348198	0.952413	-0.0365595	0.970836	1
RPF1	322.209	326.996	318.594	296.801	278.184	0.0785558	0.268835	0.292208	0.770127	1
GNG5	623.273	829.978	717.811	630.205	632.976	0.111603	0.25069	0.445184	0.656187	1
SPATA1	8.05522	6.96972	9.10268	6.36571	9.2035	-0.0319437	1.03287	-0.0309272	0.975328	1
CTBS	97.6695	117.324	87.1256	109.013	141.053	0.130682	0.406145	0.321762	0.747633	1
SSX2IP	210.443	180.051	248.373	206.09	212.435	-0.218296	0.302915	-0.720652	0.471123	1
LPAR3	424.913	357.198	357.605	353.297	517.234	0.136063	0.280824	0.484514	0.628021	1
MCOLN2	45.3106	42.9799	36.4107	38.99	32.047	0.22429	0.558794	0.401382	0.688139	1
WDR63	48.3313	32.5254	50.7149	39.7857	36.3302	-0.165982	0.578214	-0.28706	0.774066	1
MCOLN3	218.498	198.056	196.358	191.767	158.861	0.100994	0.330075	0.305974	0.759625	1
SYDE2	142.98	83.6367	75.4222	74.7971	95.3839	0.584696	0.422146	1.38506	0.166036	1
C1orf52	240.65	290.986	234.069	282.478	308.819	0.0410013	0.270249	0.151717	0.87941	1
BCL10	161.104	199.218	189.856	163.121	212.668	0.037283	0.304249	0.122541	0.90247	1
AL078459.1	2.0138	3.48486	3.90115	3.97857	3.59378	-0.498418	1.68212	-0.296303	0.766999	1
DDAH1	649.452	419.345	676.199	545.064	464.072	-0.193854	0.29314	-0.661303	0.508418	1
CCN1	370.54	361.264	280.883	243.488	231.838	0.482737	0.310267	1.55588	0.119737	1
ZNHIT6	308.112	236.971	269.179	273.725	225.735	0.00210449	0.301525	0.00697949	0.994431	1
COL24A1	12.0828	8.71215	6.50191	9.54856	6.10422	0.353993	1.18274	0.299298	0.764713	1
LINC02795	37.2554	19.7475	27.308	16.71	25.6361	0.374382	0.802051	0.466782	0.640656	1
ODF2L	705.839	705.103	499.347	642.937	612.662	0.30217	0.253403	1.19245	0.233085	1
CLCA2	1593.93	1988.69	1750.31	2585.27	1760.8	-0.275546	0.289216	-0.952737	0.340724	1
CLCA4	9.06212	3.48486	5.20153	8.75285	7.49093	-0.202526	1.22756	-0.164982	0.868958	1
CLCA4-AS1	1.0069	4.06567	1.30038	0.795714	3.17783	1.36721	1.8907	0.723123	0.469604	1
AL049597.2	5.03451	8.13134	5.20153	2.38714	5.57224	0.847172	1.34797	0.62848	0.52969	1
SH3GLB1	997.84	1055.91	967.485	971.566	1071.32	0.0832368	0.222502	0.374094	0.708334	1
SELENOF	1059.26	1138.39	1166.44	1235.74	1208.37	-0.128321	0.209583	-0.612268	0.54036	1
HS2ST1	509.493	435.608	538.358	537.107	645.584	-0.188175	0.244549	-0.769479	0.441609	1
LINC01140	14.0966	9.87377	19.5057	19.0971	15.1043	-0.700986	0.811509	-0.863805	0.387695	1
LMO4	1236.48	1586.19	1083.22	1130.71	1074.97	0.351224	0.232944	1.50776	0.131615	1
PKN2	521.575	411.214	509.75	481.407	649.926	-0.0891922	0.271464	-0.328559	0.742489	1
GTF2B	223.532	239.294	257.476	256.22	227.209	-0.149407	0.313477	-0.476613	0.633638	1
KYAT3	467.203	576.744	505.849	610.312	538.178	-0.0964564	0.265919	-0.362729	0.716807	1
RBMXL1	152.042	137.652	167.749	196.541	137.125	-0.335833	0.322008	-1.04293	0.296979	1
GBP3	152.042	178.89	165.149	165.508	159.064	0.00441434	0.311789	0.0141581	0.988704	1
GBP1	80.5522	73.1821	74.1218	83.5499	55.327	-0.0411759	0.454712	-0.0905537	0.927847	1
GBP2	183.256	218.385	136.54	182.218	193.812	0.33001	0.330822	0.997546	0.3185	1
GBP4	19.1311	9.87377	20.8061	9.54856	13.3608	-0.0608006	0.909838	-0.0668257	0.94672	1
GBP6	79.5453	121.389	106.631	105.83	78.775	-0.0728872	0.422907	-0.172348	0.863164	1
AL596214.1	8.05522	6.96972	6.50191	7.95714	6.85361	0.0425344	1.13266	0.0375526	0.970044	1
LRRC8B	417.865	318.865	356.305	391.491	314.542	-0.0261046	0.268251	-0.0973142	0.922477	1
LRRC8C-DT	37.2554	36.0102	48.1142	27.0543	33.5517	-0.0208636	0.574407	-0.0363219	0.971026	1
LRRC8C	151.035	98.7377	102.73	124.131	123.942	0.126333	0.371098	0.340429	0.733533	1
AC099568.2	3.02071	6.96972	5.20153	7.16142	3.59752	-0.295846	1.62773	-0.181753	0.855776	1
LRRC8D	286.967	272.981	276.981	341.361	258.389	-0.147213	0.274905	-0.535507	0.5923	1
ZNF326	470.223	435.608	410.921	488.568	492.947	0.00662356	0.237466	0.0278927	0.977748	1
LINC02609	6.04141	6.38891	9.10268	11.9357	10.5222	-0.766557	0.979012	-0.782991	0.433633	1
ZNF644	466.196	300.86	466.837	486.181	516.426	-0.318376	0.275211	-1.15684	0.247336	1
HFM1	7.04832	1.74243	1.30038	8.75285	3.53194	-0.267254	1.63908	-0.163051	0.870478	1
CDC7	163.118	153.915	208.061	228.37	164.271	-0.464143	0.303609	-1.52875	0.126326	1
TGFBR3	272.871	121.97	274.381	186.993	167.953	-0.22883	0.389164	-0.588004	0.556529	1
EPHX4	11.0759	18.5859	13.0038	12.7314	13.6506	0.218869	0.915729	0.239011	0.811097	1
BTBD8	75.5177	51.6921	54.6161	81.1628	56.0158	-0.10986	0.506506	-0.216897	0.828288	1
AC104836.1	4.02761	7.55053	3.90115	0	4.15478	1.70681	1.7505	0.975043	0.329539	1
GLMN	90.6212	113.839	132.639	140.046	91.6298	-0.411417	0.372674	-1.10396	0.26961	1
RPAP2	275.891	225.935	226.267	239.51	226.107	0.103306	0.286994	0.359957	0.718879	1
GFI1	2.0138	0.58081	6.50191	1.59143	3.13431	-1.67955	1.84093	-0.912338	0.361591	1
EVI5	191.311	158.561	215.863	221.208	188.098	-0.325295	0.301455	-1.07909	0.280549	1
RPL5	9354.12	13566	10504.5	11816.3	11640	0.0383353	0.235451	0.162816	0.870663	1
DIPK1A	63.4349	47.0456	59.8176	54.1085	64.8787	-0.0499975	0.442543	-0.112978	0.910048	1
MTF2	312.14	313.637	314.693	354.888	409.497	-0.0995787	0.25625	-0.3886	0.697572	1
TMED5	396.72	418.764	533.157	379.555	448.443	-0.157926	0.265044	-0.595848	0.551277	1
CCDC18	37.2554	31.3637	40.3119	54.9042	42.3844	-0.485823	0.551701	-0.88059	0.37854	1
CCDC18-AS1	292.002	368.814	289.985	304.758	349.358	0.153318	0.350271	0.437713	0.661594	1
DR1	702.818	663.285	686.602	724.099	690.461	-0.0473731	0.232809	-0.203485	0.838756	1
FNBP1L	1459	906.064	1274.37	1156.97	1331.89	-0.0411383	0.276911	-0.148561	0.8819	1
BCAR3	148.015	159.723	131.339	121.744	152.194	0.285623	0.32937	0.867179	0.385844	1
AL109613.1	6.04141	15.1011	2.60076	7.16142	21.7533	1.08102	0.904238	1.1955	0.231891	1
DNTTIP2	358.457	396.112	448.632	465.492	424.494	-0.275833	0.24518	-1.12502	0.26058	1
GCLM	301.064	293.89	282.183	266.564	352.9	0.117263	0.285649	0.410516	0.681428	1
ABCA4	25.1726	13.3586	19.5057	16.71	14.3953	0.0789553	0.842288	0.0937391	0.925316	1
ARHGAP29	259.781	185.859	187.255	198.928	286.982	0.20014	0.306099	0.653841	0.513214	1
ABCD3	755.177	671.997	700.906	710.572	654.816	0.0147292	0.221341	0.0665452	0.946944	1
F3	697.783	383.335	650.191	264.973	444.968	0.2411	0.719006	0.335324	0.737381	1
SLC44A3	438.003	472.779	418.723	422.524	334.645	0.115318	0.249622	0.461968	0.644104	1
CNN3	2372.26	1594.32	3644.97	2438.86	2066.9	-0.617269	0.272606	-2.26433	0.0235541	1
AC105942.1	134.925	110.354	258.776	112.196	137.19	-0.591095	0.438435	-1.34819	0.177596	1
ALG14	48.3313	58.081	58.5172	35.8071	43.685	0.192339	0.518336	0.371069	0.710586	1
TLCD4	176.208	155.657	175.552	154.368	144.074	0.00891535	0.333815	0.0267075	0.978693	1
AC092802.1	6.04141	2.32324	0	3.18285	5.05137	1.2175	1.5657	0.777608	0.4368	1
RWDD3	166.139	193.41	209.362	164.713	171.673	-0.0495625	0.315048	-0.157317	0.874995	1
AC092802.2	8.05522	5.8081	2.60076	11.14	9.50825	-0.0460436	1.1584	-0.0397476	0.968294	1
PTBP2	207.422	191.667	191.156	211.66	190.873	-0.0169714	0.298228	-0.0569073	0.954619	1
DPYD	223.532	203.864	195.057	193.358	183.597	0.136509	0.291116	0.468918	0.639128	1
SNX7	431.961	485.557	505.849	521.988	480.047	-0.162792	0.241161	-0.675037	0.499653	1
PALMD	142.98	173.662	71.521	166.304	136.245	0.404791	0.504703	0.802039	0.422531	1
FRRS1	82.566	63.8891	63.7187	104.238	99.9525	-0.208843	0.540289	-0.38654	0.699097	1
AGL	548.762	437.35	548.761	520.397	509.089	-0.118311	0.257889	-0.458767	0.646402	1
SLC35A3	802.501	764.927	600.777	639.754	852.598	0.336437	0.239605	1.40413	0.160279	1
MFSD14A	570.914	573.26	641.089	709.777	600.833	-0.240484	0.24532	-0.98029	0.326943	1
SASS6	48.3313	30.7829	54.6161	48.5385	50.3679	-0.393354	0.512106	-0.76811	0.442422	1
TRMT13	155.063	148.687	143.042	133.68	151.602	0.135297	0.3272	0.413499	0.679241	1
LRRC39	11.0759	3.48486	10.4031	8.75285	10.7217	-0.434007	1.03286	-0.4202	0.67434	1
DBT	443.037	441.416	368.008	463.901	445.505	0.086047	0.301711	0.285197	0.775493	1
RTCA-AS1	47.3244	33.1062	32.5096	51.7214	38.2631	-0.0880823	0.565299	-0.155815	0.876179	1
RTCA	320.195	372.88	361.506	408.201	377.056	-0.15095	0.254365	-0.593436	0.552889	1
CDC14A	104.718	78.9902	105.331	127.314	115.275	-0.353277	0.35629	-0.991543	0.321421	1
EXTL2	202.387	188.763	210.662	196.541	153.381	-0.0579153	0.341065	-0.169807	0.865162	1
SLC30A7	382.623	245.683	353.704	326.243	337.955	-0.118262	0.289029	-0.40917	0.682415	1
DPH5	346.374	420.506	340.7	402.631	350.566	0.0449278	0.267839	0.167742	0.866786	1
AC093157.1	49.3382	68.5356	59.8176	61.2699	54.1943	-0.0313887	0.469641	-0.0668355	0.946713	1
RNPC3	198.36	152.753	128.738	148.003	186.132	0.337571	0.383462	0.880323	0.378684	1
AMY2B	44.3037	36.591	36.4107	36.6028	94.1997	0.137944	0.408067	0.338043	0.735331	1
PRMT6	566.886	419.345	585.172	476.632	358.382	-0.106922	0.350944	-0.304671	0.760617	1
NTNG1	19.1311	10.4546	26.0076	21.4843	21.9798	-0.698488	0.782327	-0.892833	0.371947	1
VAV3	1042.14	1262.68	924.572	1134.69	889.432	0.162233	0.267331	0.606861	0.543943	1
SLC25A24	637.369	434.446	516.252	444.008	523.563	0.15697	0.264809	0.592768	0.553336	1
FAM102B	486.334	439.673	453.833	463.901	358.272	0.0117852	0.275632	0.042757	0.965895	1
HENMT1	29.2002	44.1416	31.2092	41.3771	22.7481	0.0165813	0.665031	0.0249331	0.980108	1
PRPF38B	668.583	648.765	587.773	720.917	671.812	0.00714803	0.235674	0.0303302	0.975804	1
STXBP3	411.823	376.946	409.62	408.201	404.881	-0.053343	0.244495	-0.218176	0.827292	1
GPSM2	329.257	287.501	317.293	368.415	332.417	-0.156885	0.276306	-0.567793	0.570175	1
CLCC1	236.622	173.081	223.666	204.498	218.896	-0.0674413	0.295173	-0.228481	0.819272	1
WDR47	238.636	162.046	218.464	195.746	221.563	-0.0521687	0.314736	-0.165754	0.868351	1
TAF13	232.594	234.066	280.883	272.134	182.564	-0.244406	0.309028	-0.790885	0.429011	1
AL356488.3	1.0069	6.38891	6.50191	10.3443	6.64461	-1.13087	1.25486	-0.90119	0.367487	1
TMEM167B	514.527	516.921	505.849	465.492	624.785	0.087781	0.24044	0.365084	0.715048	1
AL356488.2	7.04832	10.4546	11.7034	3.97857	8.30176	0.207414	1.12682	0.18407	0.853959	1
C1orf194	40.2761	47.0456	37.7111	58.0871	48.5995	-0.140587	0.555787	-0.252951	0.800306	1
SARS	1552.64	1581.55	1496.74	1670.2	2483.06	-0.0154473	0.223147	-0.0692248	0.944811	1
CELSR2	1983.6	1202.28	1694.4	1323.27	1440.32	0.0777302	0.266778	0.291366	0.770771	1
PSRC1	166.139	180.051	198.959	222.8	198.088	-0.285487	0.28807	-0.991034	0.321669	1
SORT1	1981.58	1374.78	1872.55	1634.4	1395.58	-0.0639193	0.257275	-0.248447	0.803788	1
PSMA5	608.169	771.316	737.317	771.047	610.468	-0.127662	0.270819	-0.471391	0.637362	1
ATXN7L2	84.5798	52.2729	85.8252	52.5171	75.4226	-0.0138846	0.448322	-0.0309701	0.975293	1
CYB561D1	315.16	308.41	355.004	374.781	334.51	-0.228168	0.250347	-0.911408	0.36208	1
AMIGO1	122.842	56.9194	111.833	79.5714	60.133	-0.0949045	0.550336	-0.172448	0.863085	1
GPR61	2.0138	6.96972	6.50191	5.57	7.25971	-0.373023	1.2588	-0.296333	0.766976	1
GNAI3	741.08	669.674	737.317	758.315	815.419	-0.0854955	0.223616	-0.382332	0.702215	1
AMPD2	298.043	284.016	339.4	264.973	362.958	-0.0505939	0.262252	-0.192921	0.847021	1
GSTM4	315.16	368.814	340.7	331.813	243.424	0.0265558	0.285622	0.0929752	0.925923	1
GSTM2	175.201	227.097	191.156	164.713	253.201	0.185246	0.295593	0.626691	0.530862	1
GSTM1	166.139	0	209.362	0	80.1143	-0.333696	4.56427	-0.0731106	0.941718	1
GSTM3	267.836	217.804	328.997	204.498	283.058	-0.131897	0.324486	-0.40648	0.68439	1
CSF1	952.53	508.209	866.055	603.151	578.297	-0.00889416	0.38715	-0.0229734	0.981671	1
AHCYL1	1320.05	1015.26	1226.26	1180.04	1542.86	-0.0443238	0.23153	-0.191439	0.848182	1
STRIP1	551.783	440.254	449.932	445.6	396.965	0.145428	0.250265	0.581097	0.561175	1
AL160006.1	141.973	168.435	130.038	163.917	144.74	0.0767249	0.349024	0.219827	0.826006	1
KCNC4	108.745	101.642	105.331	110.604	79.536	-0.0401589	0.380297	-0.105599	0.915901	1
RBM15	202.387	138.814	184.654	200.52	200.335	-0.182869	0.329945	-0.554242	0.579413	1
LAMTOR5-AS1	20.138	22.6516	15.6046	15.1186	19.9926	0.482753	0.73345	0.658195	0.510413	1
SLC16A4	127.877	117.904	153.445	129.701	131.533	-0.202365	0.359276	-0.563259	0.573259	1
AL355488.1	96.6626	117.904	65.0191	99.4642	95.9198	0.37581	0.400867	0.937493	0.348505	1
LAMTOR5	263.808	509.951	388.814	385.125	359.299	0.00511131	0.313675	0.0162949	0.986999	1
AL360270.1	5.03451	0.58081	1.30038	3.18285	4.11364	0.209875	1.70163	0.123338	0.901839	1
LRIF1	109.752	83.0558	130.038	101.056	122.811	-0.262166	0.358398	-0.731494	0.464478	1
DRAM2	337.312	429.219	403.119	417.75	434.847	-0.0964984	0.269963	-0.35745	0.720755	1
CEPT1	277.905	192.829	260.076	214.843	310.683	-0.0148451	0.308882	-0.0480607	0.961668	1
DENND2D	428.94	445.481	433.027	412.18	374.154	0.0502122	0.245705	0.20436	0.838072	1
CHI3L2	4.02761	1.74243	15.6046	5.57	7.388	-1.90339	1.23882	-1.53645	0.124428	1
PIFO	193.325	163.208	175.552	133.68	216.647	0.208738	0.316783	0.658929	0.509942	1
OVGP1	67.4625	84.7983	52.0153	76.3885	70.0503	0.239902	0.442338	0.542349	0.587578	1
AL390195.2	11.0759	19.7475	14.3042	15.9143	18.3602	0.0439876	0.773732	0.0568512	0.954664	1
WDR77	213.463	232.905	302.989	286.457	168.763	-0.399673	0.368033	-1.08597	0.277492	1
ATP5PB	1219.36	1612.33	1430.42	1530.16	1320.76	-0.0633583	0.230483	-0.274894	0.783398	1
C1orf162	8.05522	8.13134	5.20153	6.36571	14.9807	0.470961	0.904274	0.520816	0.602495	1
RAP1A	521.575	555.254	516.252	462.31	499.836	0.140107	0.243927	0.57438	0.56571	1
INKA2	170.167	177.728	219.765	217.23	161.834	-0.328129	0.345812	-0.948866	0.342689	1
INKA2-AS1	0	6.38891	5.20153	3.18285	4.02525	-0.314708	1.73127	-0.181779	0.855756	1
DDX20	214.47	175.985	195.057	174.261	146.068	0.0795798	0.372821	0.213453	0.830974	1
CTTNBP2NL	396.72	289.824	338.099	375.577	335.953	-0.0609768	0.282598	-0.215773	0.829165	1
WNT2B	23.1588	26.7173	20.8061	26.2585	29.0291	0.0794364	0.629625	0.126164	0.899602	1
ST7L	147.008	181.794	149.544	143.228	134.005	0.171875	0.344845	0.498412	0.618193	1
CAPZA1	1016.97	1040.23	1235.36	1278.71	1286.59	-0.289412	0.221502	-1.30659	0.191352	1
MOV10	972.668	1022.23	964.884	1001.01	890.209	0.0211701	0.214779	0.0985667	0.921482	1
RHOC	2357.16	3237.44	3079.31	2841.49	2615.37	-0.0809566	0.240171	-0.337079	0.736057	1
PPM1J	87.6005	106.288	107.932	109.013	122.421	-0.157086	0.347593	-0.451924	0.651324	1
SLC16A1	376.582	184.698	479.841	349.318	677.79	-0.566124	0.392934	-1.44076	0.149652	1
SLC16A1-AS1	9.06212	11.0354	9.10268	19.0971	14.1005	-0.504592	0.887002	-0.568873	0.569442	1
LRIG2-DT	9.06212	3.48486	0	3.18285	4.31042	1.83533	1.69089	1.08543	0.277733	1
LRIG2	306.098	257.299	230.168	302.371	394.724	0.0749978	0.303911	0.246776	0.805082	1
MAGI3	351.409	202.703	267.879	289.64	275.445	-0.0150476	0.343725	-0.0437782	0.965081	1
PHTF1	360.471	246.844	313.392	362.845	245.101	-0.16013	0.333229	-0.48054	0.630844	1
RSBN1	273.877	171.92	270.48	207.681	356.814	-0.103423	0.329352	-0.314021	0.753505	1
PTPN22	2.0138	1.74243	6.50191	4.77428	10.1957	-1.58331	1.2058	-1.31308	0.189155	1
AP4B1-AS1	1.0069	1.74243	9.10268	15.9143	6.39583	-3.14722	1.34821	-2.33437	0.0195762	1
BCL2L15	97.6695	101.061	198.959	159.143	149.507	-0.843979	0.325179	-2.59543	0.00944728	1
AP4B1	189.298	209.672	282.183	292.823	203.982	-0.526039	0.30097	-1.74781	0.0804969	1
DCLRE1B	62.428	70.278	84.5249	100.26	57.2654	-0.47814	0.498054	-0.960016	0.337047	1
HIPK1-AS1	1.0069	6.96972	0	5.57	3.23657	0.484726	1.90033	0.255075	0.798665	1
HIPK1	1244.53	674.32	1355	1059.09	999.495	-0.332689	0.289724	-1.1483	0.250846	1
OLFML3	3.02071	4.06567	6.50191	3.97857	4.88916	-0.532903	1.3948	-0.382064	0.702414	1
TRIM33	601.121	435.608	527.955	451.965	556.874	0.0801138	0.260314	0.307759	0.758266	1
BCAS2	273.877	318.865	349.803	317.49	299.784	-0.166954	0.262942	-0.634949	0.525462	1
DENND2C	147.008	134.167	161.247	192.563	184.35	-0.335641	0.376411	-0.891688	0.37256	1
NRAS	585.01	502.982	613.781	588.032	545.353	-0.144483	0.257584	-0.560917	0.574854	1
CSDE1	5011.35	4635.45	4882.94	5301.04	6640.38	-0.0783627	0.248257	-0.315652	0.752267	1
SIKE1	483.313	340.936	451.233	471.858	556.183	-0.167375	0.277567	-0.603009	0.546502	1
TSPAN2	11.0759	26.7173	9.10268	43.7642	17.9708	-0.489243	0.969388	-0.504692	0.613775	1
LINC01765	5.03451	5.8081	2.60076	5.57	6.28842	0.375906	1.26347	0.297519	0.766071	1
NGF	58.4003	48.2072	57.2168	49.3342	43.476	0.000231985	0.510228	0.000454668	0.999637	1
VANGL1	447.065	307.249	520.153	475.041	307.82	-0.402076	0.329996	-1.21843	0.223062	1
SLC22A15	23.1588	20.3284	31.2092	24.6671	18.2253	-0.359377	0.744672	-0.482598	0.629382	1
ATP1A1	5091.91	5103	5031.18	6072.09	4935.27	-0.123401	0.218989	-0.563502	0.573093	1
ATP1A1-AS1	38.2623	62.1467	33.8099	45.3557	37.8387	0.344408	0.549665	0.626577	0.530936	1
AL390066.1	5.03451	9.87377	10.4031	3.18285	4.49459	0.177399	1.42089	0.12485	0.900642	1
CD58	79.5453	117.904	107.932	138.454	91.1258	-0.316116	0.386695	-0.817479	0.413654	1
IGSF3	964.613	640.053	1153.44	986.685	830.35	-0.417005	0.259327	-1.60803	0.107829	1
PTGFRN	1378.45	915.937	1423.92	1276.32	1170.9	-0.236362	0.24388	-0.969174	0.332458	1
CD101	11.0759	9.87377	2.60076	7.16142	6.1476	1.06388	1.34773	0.789385	0.429887	1
TTF2	142.98	115	145.643	179.036	119.021	-0.339771	0.356227	-0.953805	0.340182	1
TRIM45	150.028	159.723	127.437	150.39	111.545	0.154833	0.385523	0.401619	0.687965	1
VTCN1	43.2968	77.2477	40.3119	80.3671	112.062	-0.00664874	0.441905	-0.0150456	0.987996	1
AL358072.1	7.04832	2.90405	0	5.57	2.95527	0.760972	1.97996	0.384337	0.700728	1
MAN1A2	945.481	604.623	836.146	708.185	725.142	0.00399459	0.270766	0.0147529	0.988229	1
TENT5C	2930.09	2603.77	2154.73	2552.65	1558.98	0.232817	0.274145	0.849245	0.395745	1
GDAP2	257.767	231.162	219.765	241.101	222.825	0.0821016	0.304383	0.269731	0.787367	1
WDR3	264.815	217.804	288.685	319.877	306.056	-0.338876	0.29786	-1.1377	0.255246	1
SPAG17	63.4349	23.8132	33.8099	25.4628	49.4762	0.546673	0.57996	0.942606	0.345883	1
WARS2	109.752	158.561	163.848	163.121	177.041	-0.277732	0.34134	-0.813651	0.415845	1
WARS2-AS1	288.981	228.839	214.563	261.79	274.949	0.113445	0.293691	0.386274	0.699294	1
AL359915.1	6.04141	6.38891	5.20153	19.8928	9.50459	-1.04286	1.05822	-0.985485	0.324386	1
LINC01780	2.0138	5.8081	2.60076	8.75285	3.31832	-0.535826	1.84459	-0.290485	0.771446	1
LINC00622	12.0828	9.29296	13.0038	4.77428	11.757	0.299197	0.960733	0.311426	0.755477	1
ZNF697	110.759	56.9194	139.141	76.3885	101.75	-0.364188	0.456719	-0.797402	0.425218	1
PHGDH	2511.21	2469.02	2370.6	2493.77	3571.87	0.0337461	0.215005	0.156955	0.87528	1
NOTCH2	1745.97	956.594	1107.93	1024.88	1542.1	0.340588	0.335914	1.01392	0.310623	1
SEC22B	749.135	577.906	721.712	634.979	800.012	-0.0328307	0.239221	-0.13724	0.890841	1
NBPF26	156.07	71.4396	106.631	86.7328	131.96	0.226645	0.415789	0.545095	0.585688	1
LINC00623	120.828	142.298	122.236	94.6899	117.225	0.288461	0.358596	0.804416	0.421157	1
FAM72B	12.0828	12.197	20.8061	23.8714	18.9121	-0.883852	0.728825	-1.21271	0.225241	1
SRGAP2C	108.745	96.9953	92.3272	132.088	113.96	-0.134655	0.405996	-0.331665	0.740142	1
HIST2H3PS2	20.138	9.87377	22.1065	2.38714	16.3168	0.317718	1.19732	0.265357	0.790734	1
FAM72C	3.02071	4.64648	6.50191	6.36571	3.64014	-0.732146	1.54579	-0.473638	0.635758	1
LINC02802	15.1035	10.4546	11.7034	3.97857	10.3388	0.729924	1.21057	0.602959	0.546536	1
NBPF15	457.134	364.168	486.343	444.008	445.371	-0.1815	0.252037	-0.720129	0.471445	1
SRGAP2B	115.794	31.3637	68.9203	42.1728	56.7208	0.399717	0.578134	0.691391	0.48932	1
FAM72D	13.0897	4.06567	3.90115	13.5271	7.67387	-0.0816726	1.21309	-0.067326	0.946322	1
NBPF20	67.4625	84.7983	93.6275	112.991	71.8177	-0.438927	0.419257	-1.04692	0.295137	1
GPR89A	56.3865	81.8942	72.8214	71.6142	69.2059	-0.0528974	0.426278	-0.124091	0.901243	1
PDZK1	4.02761	6.38891	1.30038	3.18285	4.28281	1.17909	1.52728	0.772019	0.440103	1
CD160	2.0138	4.64648	2.60076	8.75285	5.45229	-0.769845	1.36693	-0.563194	0.573303	1
RNF115	374.568	397.855	395.316	379.555	324.382	-0.0032106	0.257249	-0.0124805	0.990042	1
POLR3C	209.436	241.036	191.156	214.047	258.494	0.152753	0.279549	0.546425	0.584774	1
NUDT17	34.2347	46.4648	33.8099	30.2371	38.4618	0.345177	0.565232	0.610682	0.54141	1
PIAS3	941.454	788.159	821.842	736.035	815.847	0.150607	0.223949	0.672508	0.501261	1
ANKRD35	94.6488	128.359	52.0153	73.2057	73.0404	0.827226	0.433369	1.90883	0.0562847	1
ITGA10	47.3244	56.9194	37.7111	46.9471	41.7358	0.297821	0.542798	0.548677	0.583227	1
PEX11B	300.057	321.769	314.693	299.188	275.83	0.0204664	0.264753	0.0773038	0.938382	1
RBM8A	617.231	746.922	829.644	821.972	738.078	-0.274077	0.228099	-1.20157	0.229528	1
LIX1L-AS1	6.04141	5.22729	7.80229	7.95714	8.04675	-0.489102	1.32441	-0.369296	0.711907	1
LIX1L	251.726	172.501	293.886	239.51	248.174	-0.333223	0.312208	-1.06731	0.285832	1
ANKRD34A	53.3658	78.4094	63.7187	68.4314	47.0545	0.00184888	0.495108	0.00373429	0.99702	1
POLR3GL	255.753	308.41	325.096	253.037	216.146	-0.0292204	0.297729	-0.0981444	0.921818	1
TXNIP	6007.18	6655.5	6430.39	6158.03	12070.3	0.00862206	0.238855	0.0360974	0.971205	1
LINC01719	35.2416	16.2627	42.9126	16.71	30.7249	-0.207346	0.705872	-0.293744	0.768953	1
NBPF10	127.877	77.8285	85.8252	50.9257	116.021	0.59596	0.404353	1.47386	0.140519	1
AC239799.1	5.03451	0	10.4031	3.18285	4.04516	-1.49391	1.7861	-0.83641	0.402924	1
AC245407.2	17.1173	23.2324	15.6046	18.3014	20.2507	0.254211	0.709586	0.358253	0.720154	1
NBPF12	281.933	210.253	235.369	272.93	304.481	-0.0540498	0.281837	-0.191777	0.847917	1
PRKAB2	344.361	288.082	244.472	290.435	336.198	0.238668	0.376796	0.633413	0.526464	1
AC242426.2	52.3589	58.6618	45.5134	34.2157	38.1652	0.488224	0.557573	0.875624	0.381235	1
FMO5	176.208	152.753	100.129	127.314	100.383	0.526249	0.414331	1.27012	0.204043	1
CHD1L	4.02761	5.8081	3.90115	7.95714	5.29343	-0.278745	1.45882	-0.191075	0.848467	1
LINC00624	4.02761	4.06567	5.20153	2.38714	3.79429	0.118455	1.70566	0.0694483	0.944633	1
BCL9	423.906	329.9	383.613	400.244	411.035	-0.0592047	0.300929	-0.19674	0.844031	1
ACP6	592.059	614.497	598.176	568.14	618.571	0.0497363	0.257569	0.193099	0.846882	1
GPR89B	66.4556	94.0912	68.9203	80.3671	76.6163	0.108738	0.408473	0.266206	0.79008	1
NBPF11	281.933	235.809	239.27	249.058	300.911	0.0804997	0.271332	0.296684	0.766708	1
AC239809.3	9.06212	13.3586	3.90115	15.1186	9.67596	0.207235	1.03456	0.200312	0.841236	1
LINC01138	119.821	145.783	66.3195	109.808	112.074	0.581891	0.375143	1.55112	0.120874	1
AC245100.6	2.0138	1.16162	1.30038	0.795714	3.57228	0.606836	1.95077	0.311075	0.755744	1
NBPF14	165.132	191.667	174.251	151.186	219.391	0.139833	0.289574	0.482892	0.629172	1
PDE4DIP	1562.71	1261.52	1245.77	1264.39	1160.73	0.169079	0.230024	0.735049	0.46231	1
NBPF9	269.85	130.682	184.654	143.228	182.059	0.284602	0.36948	0.770277	0.441136	1
AC245297.3	75.5177	78.4094	70.2207	54.9042	69.4415	0.306703	0.452856	0.677264	0.498238	1
NOTCH2NLC	17.1173	19.7475	5.20153	7.95714	13.4	1.46865	1.02219	1.43676	0.150787	1
NBPF19	181.242	158.561	145.643	153.573	181.817	0.179731	0.320446	0.560876	0.574882	1
AC242842.1	128.884	106.288	107.932	62.8614	96.1934	0.470673	0.436997	1.07706	0.281452	1
HIST2H2BF	11.0759	9.29296	7.80229	9.54856	12.3898	0.21625	0.965412	0.223998	0.822759	1
AC243772.2	4.02761	4.64648	3.90115	2.38714	3.85283	0.489284	1.62761	0.300616	0.763708	1
HIST2H4A	12.0828	6.38891	7.80229	5.57	10.4249	0.460273	0.992492	0.463755	0.642823	1
HIST2H2BE	67.4625	53.4345	53.3157	38.99	74.8504	0.395057	0.446809	0.884173	0.376603	1
HIST2H2AC	1.0069	3.48486	3.90115	3.18285	3.78529	-0.591253	1.59083	-0.371664	0.710143	1
BOLA1	209.436	242.198	227.567	175.853	238.448	0.170877	0.292134	0.584927	0.558597	1
SV2A	278.912	248.587	364.107	329.425	257.278	-0.3951	0.315939	-1.25056	0.211096	1
SF3B4	587.024	659.8	657.994	734.444	571.836	-0.159346	0.262903	-0.606103	0.544447	1
MTMR11	141.973	163.788	163.848	171.874	258.22	-0.132872	0.312488	-0.425207	0.670686	1
OTUD7B	595.079	555.835	495.446	592.807	510.422	0.0779374	0.238784	0.326393	0.744127	1
AC244033.2	24.1657	52.8537	27.308	19.0971	37.4821	0.760578	0.635923	1.19602	0.231688	1
VPS45	405.782	368.234	381.012	388.308	289.333	0.00744841	0.273652	0.0272185	0.978285	1
PLEKHO1	107.739	134.748	169.05	184.606	114.047	-0.542243	0.423817	-1.27943	0.200747	1
ANP32E	313.147	335.127	351.103	382.738	393.311	-0.179133	0.281607	-0.636108	0.524706	1
CA14	11.0759	12.197	6.50191	7.16142	12.8941	0.766108	0.910326	0.841576	0.400026	1
APH1A	1299.91	1727.33	1417.42	1554.03	1522.32	0.0274896	0.236486	0.116242	0.907461	1
C1orf54	5.03451	4.06567	5.20153	4.77428	5.23352	-0.137019	1.41247	-0.0970068	0.922721	1
CIART	68.4694	87.1215	68.9203	82.7542	82.9968	0.0374851	0.405537	0.0924335	0.926354	1
MRPS21	562.858	929.877	762.024	781.391	706.412	-0.0454043	0.268159	-0.169319	0.865546	1
PRPF3	287.974	363.006	325.096	350.114	379.007	-0.0506807	0.267167	-0.189697	0.849547	1
RPRD2	572.928	430.38	496.746	479.02	566.099	0.0382085	0.281957	0.135512	0.892207	1
TARS2	236.622	302.021	219.765	302.371	243.768	0.0432275	0.309674	0.13959	0.888984	1
ECM1	6.04141	13.9394	22.1065	19.0971	14.4325	-1.01406	0.940031	-1.07875	0.2807	1
FALEC	3.02071	4.06567	0	4.77428	3.26032	0.491277	1.76141	0.278911	0.780313	1
AL356356.1	5.03451	8.13134	3.90115	7.95714	6.27055	0.139634	1.25245	0.111489	0.911228	1
ADAMTSL4	59.4072	94.672	48.1142	87.5285	56.2583	0.179536	0.532559	0.337119	0.736027	1
ADAMTSL4-AS1	3.02071	11.6162	9.10268	10.3443	7.40331	-0.386656	1.39036	-0.278097	0.780938	1
MCL1	4036.67	3521.45	3814.02	4263.43	3635.12	-0.0963593	0.212607	-0.453228	0.650385	1
ENSA	2840.47	4425.19	3273.06	3767.7	2973.57	0.0457587	0.242457	0.188729	0.850305	1
GOLPH3L	496.403	428.638	495.446	430.481	715.31	-0.00117927	0.236996	-0.00497592	0.99603	1
CTSS	380.609	327.577	370.609	368.415	376.938	-0.0635088	0.25479	-0.249259	0.80316	1
CTSK	45.3106	73.1821	44.213	42.1728	73.6573	0.471021	0.448959	1.04914	0.294114	1
ARNT	536.679	372.299	455.134	452.761	522.88	-0.00170078	0.271997	-0.00625293	0.995011	1
SETDB1	285.96	220.127	237.97	260.198	304.099	0.0177956	0.307182	0.0579318	0.953803	1
CERS2	929.371	574.421	871.256	746.379	679.084	-0.107083	0.268587	-0.398691	0.690121	1
ANXA9	93.6419	182.955	75.4222	163.917	141.33	0.205451	0.489326	0.419866	0.674583	1
MINDY1	459.148	498.916	420.024	536.311	494.241	0.00113379	0.303295	0.00373822	0.997017	1
PRUNE1	317.174	283.435	331.598	316.694	353.387	-0.111217	0.259857	-0.427995	0.668655	1
BNIPL	180.236	304.925	96.2283	163.121	144.444	0.898953	0.404096	2.2246	0.0261079	1
C1orf56	156.07	159.142	175.552	135.271	113.258	0.0251426	0.368203	0.0682846	0.945559	1
CDC42SE1	1252.59	1098.89	1109.23	1220.62	1083.94	0.011889	0.21507	0.0552796	0.955916	1
MLLT11	94.6488	65.0507	93.6275	62.0657	79.0679	0.0390677	0.418906	0.0932613	0.925696	1
GABPB2	223.532	242.198	260.076	253.833	258.003	-0.140399	0.300457	-0.467283	0.640298	1
SEMA6C	163.118	127.197	166.449	140.841	135.196	-0.0832501	0.340372	-0.244586	0.806777	1
TNFAIP8L2	4.02761	3.48486	0	3.97857	3.19668	0.832682	2.00325	0.415666	0.677655	1
SCNM1	192.318	233.486	214.563	262.585	192.121	-0.164516	0.302005	-0.544747	0.585928	1
LYSMD1	109.752	119.066	93.6275	114.583	115.582	0.132648	0.36902	0.35946	0.719251	1
VPS72	436.996	436.769	505.849	475.041	425.179	-0.16608	0.250009	-0.664294	0.506502	1
PIP5K1A	610.183	466.971	563.066	597.581	628.938	-0.111069	0.242477	-0.458059	0.64691	1
PSMD4	1157.94	1526.37	1425.22	1536.52	1334.93	-0.141028	0.230809	-0.611014	0.541191	1
ZNF687	661.535	562.224	672.298	600.764	754.182	-0.0573183	0.237875	-0.240959	0.809587	1
PI4KB	1002.87	1116.9	1039.01	988.276	1004.26	0.0655144	0.210927	0.310603	0.756103	1
RFX5	586.017	525.052	633.286	641.345	394.632	-0.198811	0.322943	-0.615623	0.538143	1
SELENBP1	2401.46	3347.79	1788.03	1761.71	1674.34	0.696248	0.261105	2.66654	0.00766361	1
PSMB4	1635.21	2104.86	2128.73	1928.81	1742.39	-0.116453	0.237515	-0.490297	0.623924	1
POGZ	1280.78	1030.94	1109.23	1073.42	1289.44	0.0819149	0.224134	0.365473	0.714758	1
CGN	1061.28	906.064	672.298	762.294	817.919	0.453672	0.246397	1.84122	0.0655892	1
TUFT1	364.499	282.274	394.016	438.438	429.075	-0.369418	0.25666	-1.43933	0.150058	1
SNX27	544.734	462.906	453.833	528.354	556.057	0.0338254	0.267076	0.126651	0.899217	1
RIIAD1	6.04141	13.9394	5.20153	7.16142	7.76111	0.699765	1.11493	0.62763	0.530247	1
MRPL9	156.07	173.081	175.552	177.444	158.026	-0.0991352	0.319248	-0.310527	0.75616	1
OAZ3	5.03451	10.4546	3.90115	4.77428	4.70471	0.843751	1.38845	0.607695	0.54339	1
AL589765.4	4.02761	4.06567	7.80229	7.16142	6.44318	-0.883395	1.26157	-0.700235	0.483781	1
TDRKH	128.884	103.384	146.943	147.207	96.4878	-0.345313	0.367126	-0.940585	0.346918	1
TDRKH-AS1	2.0138	5.8081	2.60076	1.59143	3.84153	0.963826	1.61295	0.597555	0.550137	1
RORC	118.814	88.2831	59.8176	56.4957	139.677	0.827332	0.362684	2.28114	0.0225404	1
C2CD4D	10.069	19.7475	29.9088	7.95714	13.4095	-0.302601	0.942446	-0.32108	0.74815	1
C2CD4D-AS1	8.05522	6.96972	9.10268	10.3443	6.64417	-0.379993	1.19362	-0.318353	0.750217	1
THEM5	16.1104	22.0708	10.4031	14.3228	14.506	0.621728	0.818829	0.759289	0.447679	1
THEM4	88.6074	117.904	96.2283	114.583	82.5698	-0.0281094	0.409687	-0.068612	0.945298	1
S100A10	907.219	1802.83	1512.34	2158.77	2099.69	-0.437009	0.305828	-1.42894	0.153022	1
S100A11	2424.62	4450.17	3336.78	4004.83	2720.48	-0.0943529	0.290114	-0.325227	0.745009	1
TCHH	1.0069	3.48486	0	4.77428	3.26382	-0.1238	1.92898	-0.0641787	0.948828	1
FLG-AS1	37.2554	29.6213	61.118	72.4099	45.9604	-1.00946	0.511897	-1.97199	0.0486107	1
HRNR	5.03451	13.3586	3.90115	36.6028	21.3736	-1.13964	1.0185	-1.11894	0.263164	1
FLG	59.4072	8.13134	45.5134	30.2371	32.6544	-0.183353	0.779112	-0.235336	0.813948	1
PGLYRP4	10.069	9.29296	6.50191	5.57	12.3669	0.688146	0.940849	0.73141	0.464529	1
S100A9	275.891	1133.74	745.119	1597.79	674.484	-0.732547	0.847324	-0.864541	0.387291	1
BX470102.1	8.05522	16.2627	2.60076	9.54856	9.82651	0.964757	1.08267	0.891089	0.372882	1
S100A6	14552.8	29341.4	15851.7	17504.1	17018.9	0.396177	0.295823	1.33924	0.180493	1
S100A5	21.145	8.13134	10.4031	7.16142	7.83846	0.733325	1.19428	0.614032	0.539194	1
S100A4	520.569	759.7	544.86	415.363	659.515	0.419838	0.287429	1.46067	0.144107	1
S100A3	41.283	115.581	65.0191	103.443	78.966	-0.0957808	0.505892	-0.189331	0.849834	1
S100A2	2488.06	7606.29	4146.92	5614.56	4058.61	0.0484807	0.61793	0.0784566	0.937465	1
BX470102.2	13.0897	24.394	16.905	16.71	14.9009	0.173215	0.816247	0.21221	0.831943	1
S100A16	1676.49	2456.83	1942.77	2255.85	1605.34	-0.0220995	0.247851	-0.0891644	0.928951	1
S100A14	3583.57	7826.42	3725.6	5381.41	5641.05	0.325339	0.353134	0.921291	0.356898	1
S100A13	340.333	601.138	452.533	502.095	354.414	-0.0171712	0.321678	-0.0533803	0.957429	1
S100A1	24.1657	33.687	9.10268	34.2157	27.0185	0.389396	0.733148	0.531129	0.595329	1
CHTOP	740.073	869.473	843.948	858.575	824.46	-0.0799725	0.232176	-0.344448	0.73051	1
SNAPIN	408.802	457.678	444.731	393.878	373.833	0.0496642	0.277875	0.178728	0.858151	1
ILF2	1039.12	1227.25	1215.86	1282.69	961.163	-0.14031	0.279516	-0.501976	0.615685	1
INTS3	1643.26	1536.24	1417.42	1375.79	1846.34	0.186763	0.216987	0.860708	0.389399	1
SLC27A3	281.933	383.335	292.586	332.608	414.157	0.0917403	0.2608	0.351764	0.725015	1
GATAD2B	350.402	309.572	342.001	401.835	383.046	-0.176157	0.281274	-0.626285	0.531128	1
AL358472.5	2.0138	11.0354	5.20153	1.59143	5.97947	1.04063	1.37242	0.758242	0.448306	1
DENND4B	531.645	491.946	613.781	558.591	647.942	-0.195589	0.242805	-0.805539	0.420509	1
CRTC2	428.94	464.067	531.856	462.31	478.754	-0.152178	0.248485	-0.612423	0.540258	1
SLC39A1	1110.61	1214.47	1080.62	1312.13	1364.95	-0.0420901	0.226859	-0.185534	0.85281	1
AL358472.4	7.04832	8.13134	3.90115	8.75285	8.02839	0.23612	1.17111	0.201621	0.840213	1
CREB3L4	174.194	247.425	137.841	186.993	189.97	0.374872	0.325153	1.15291	0.248947	1
JTB	1408.66	1779.02	1563.06	1323.27	1293.25	0.144519	0.268606	0.538035	0.590553	1
AL358472.2	29.2002	24.394	18.2054	20.6886	21.9881	0.455128	0.789595	0.576407	0.56434	1
RAB13	1116.65	2023.54	1261.37	1631.21	1299.24	0.119093	0.292326	0.407399	0.683715	1
RPS27	5515.81	14160.1	7897.22	8273.83	9238.3	0.283269	0.325168	0.871149	0.383673	1
NUP210L	0	5.8081	2.60076	4.77428	4.07381	-0.290509	1.64341	-0.176772	0.859687	1
TPM3	1511.36	1642.53	1716.5	1994.06	1730.24	-0.234812	0.210531	-1.11533	0.264707	1
C1orf189	8.05522	3.48486	3.90115	17.5057	5.65791	-0.942484	1.31848	-0.714829	0.474715	1
C1orf43	1644.27	1741.85	1747.71	1756.14	1889	-0.0490602	0.199206	-0.246278	0.805467	1
UBAP2L	1336.16	1222.02	1257.47	1302.58	1322.54	-0.00178484	0.211861	-0.0084246	0.993278	1
HAX1	552.789	665.608	652.792	650.894	763.249	-0.0958462	0.237172	-0.404121	0.686124	1
ATP8B2	480.292	310.153	448.632	292.823	383.184	0.0930768	0.311706	0.298605	0.765242	1
IL6R	204.401	229.42	156.046	205.294	243.698	0.260188	0.328452	0.792164	0.428265	1
SHE	3.02071	4.64648	9.10268	1.59143	3.09294	-0.435012	1.75027	-0.248539	0.803717	1
UBE2Q1	642.404	771.316	673.598	663.625	676.145	0.0819692	0.231032	0.354796	0.722742	1
UBE2Q1-AS1	1.0069	4.06567	2.60076	1.59143	3.20122	0.348077	1.804	0.192947	0.847	1
CHRNB2	12.0828	4.06567	9.10268	11.9357	5.7948	-0.408713	1.35647	-0.301305	0.763182	1
ADAR	2405.49	1809.8	2209.35	2359.29	2237.73	-0.11724	0.220501	-0.531697	0.594936	1
PMVK	376.582	579.648	416.122	436.847	391.139	0.167671	0.2943	0.569729	0.568862	1
PBXIP1	1943.32	1863.82	1795.83	1667.82	1745.04	0.136611	0.216432	0.631195	0.527913	1
PYGO2	1004.89	1051.85	1052.01	1021.7	840.28	-0.0113921	0.231909	-0.0491231	0.960821	1
SHC1	654.487	617.401	803.636	1030.45	1037.63	-0.529866	0.272077	-1.94749	0.0514766	1
CKS1B	247.698	383.915	318.594	454.352	393.086	-0.290324	0.305312	-0.95091	0.34165	1
FLAD1	297.036	414.118	370.609	419.341	283.056	-0.149669	0.304378	-0.491719	0.622918	1
LENEP	4.02761	9.29296	1.30038	7.16142	6.16411	0.615013	1.31255	0.468562	0.639383	1
ZBTB7B	1082.42	1047.78	898.564	940.534	1223.74	0.211323	0.206374	1.02398	0.305844	1
DCST2	21.145	38.3335	19.5057	20.6886	40.882	0.583036	0.562989	1.03561	0.300385	1
DCST1	9.06212	12.7778	11.7034	11.9357	12.1191	-0.102257	0.887305	-0.115244	0.908251	1
DCST1-AS1	9.06212	13.3586	9.10268	8.75285	9.51715	0.339126	1.09841	0.308743	0.757517	1
ADAM15	2896.86	3303.07	2812.73	2865.36	2642.58	0.127097	0.209309	0.607223	0.543703	1
EFNA4	220.512	317.122	315.993	343.748	303.444	-0.291099	0.281165	-1.03533	0.300514	1
EFNA3	44.3037	63.8891	45.5134	49.3342	208.342	0.202503	0.359346	0.563531	0.573073	1
EFNA1	576.955	717.881	524.054	501.3	1221.8	0.339156	0.237353	1.42891	0.15303	1
SLC50A1	630.321	811.972	633.286	740.809	896.548	0.0703692	0.235011	0.299429	0.764613	1
DPM3	279.919	400.759	319.894	279.295	320.807	0.190213	0.28455	0.66847	0.503833	1
KRTCAP2	668.583	827.074	781.53	823.564	663.355	-0.101084	0.288525	-0.350346	0.726079	1
TRIM46	86.5936	72.6013	85.8252	73.2057	142.949	0.00157349	0.354412	0.00443972	0.996458	1
MUC1	4482.73	6464.42	4644.97	4741.66	6601.9	0.22227	0.222588	0.998573	0.318002	1
AC234582.1	23.1588	33.687	11.7034	16.71	28.3898	0.99277	0.710047	1.39818	0.16206	1
THBS3	277.905	483.234	297.788	323.855	397.311	0.296062	0.299274	0.989268	0.322532	1
MTX1	263.808	335.708	310.791	313.511	268.604	-0.0553945	0.284445	-0.194746	0.845592	1
GBA	517.548	529.118	568.267	510.848	383.671	-0.042769	0.262118	-0.163167	0.870387	1
FAM189B	740.073	712.073	745.119	755.928	693.079	-0.0482841	0.220209	-0.219265	0.826444	1
SCAMP3	725.977	793.387	819.241	766.272	659.33	-0.0604604	0.260286	-0.232284	0.816317	1
CLK2	776.322	961.241	834.846	797.305	952.63	0.0922956	0.223358	0.413217	0.679448	1
HCN3	163.118	138.814	150.844	145.616	171.023	0.0236313	0.307589	0.0768276	0.938761	1
FDPS	459.148	697.553	486.343	742.401	602.805	-0.0874951	0.286921	-0.304945	0.760408	1
RUSC1-AS1	169.16	261.945	185.955	240.306	232.439	0.0182322	0.319632	0.0570411	0.954512	1
RUSC1	771.287	846.821	810.138	820.381	637.039	-0.0104956	0.243423	-0.0431166	0.965609	1
ASH1L	955.55	616.82	842.648	785.369	1054.27	-0.0515153	0.327081	-0.1575	0.874851	1
ASH1L-AS1	27.1864	44.7224	20.8061	37.3985	30.7246	0.298344	0.619605	0.481507	0.630156	1
MSTO1	775.315	1012.93	758.123	990.663	737.361	0.0319416	0.277032	0.115299	0.908208	1
AL353807.5	398.733	752.149	395.316	763.089	568.985	-0.00987489	0.387844	-0.025461	0.979687	1
YY1AP1	790.418	941.493	793.233	886.425	969.283	0.044462	0.238381	0.186516	0.85204	1
DAP3	791.425	975.761	897.264	915.071	741.538	-0.0352615	0.244116	-0.144446	0.885149	1
GON4L	592.059	468.133	534.457	529.945	541.761	-0.00801746	0.243761	-0.0328907	0.973762	1
SYT11	225.546	47.6264	258.776	89.9156	279.717	-0.353219	0.939959	-0.375782	0.707079	1
RIT1	433.975	415.279	405.719	401.04	528.893	0.0736843	0.247022	0.29829	0.765482	1
KHDC4	801.494	792.806	693.104	712.164	828.762	0.18169	0.220706	0.823224	0.41038	1
ARHGEF2	776.322	734.725	741.218	786.165	1063.46	-0.0164638	0.235028	-0.0700503	0.944154	1
AL355388.2	24.1657	27.2981	20.8061	19.0971	21.9599	0.373761	0.683362	0.546944	0.584417	1
SSR2	1059.26	1711.65	1253.57	1335.21	1562.5	0.0995013	0.253187	0.392994	0.694324	1
UBQLN4	594.072	619.724	637.187	680.335	592.078	-0.118528	0.258022	-0.459372	0.645967	1
LAMTOR2	322.209	617.982	418.723	477.428	402.192	0.0720755	0.33368	0.216002	0.828986	1
RAB25	1235.47	1799.93	1394.01	1445.81	1492.18	0.0972884	0.239337	0.406492	0.684381	1
MEX3A	346.374	249.168	449.932	410.588	380.627	-0.534543	0.276466	-1.93349	0.0531763	1
LMNA	5630.6	6632.27	6406.98	6531.22	5676.85	-0.0771662	0.205851	-0.374865	0.707761	1
SEMA4A	893.122	969.953	837.446	933.372	744.749	0.0729148	0.222054	0.328365	0.742636	1
SLC25A44	470.223	496.593	485.043	512.44	370.716	-0.0451172	0.276763	-0.163017	0.870505	1
PMF1	401.754	527.376	401.818	430.481	469.336	0.160813	0.249058	0.645688	0.518481	1
BGLAP	16.1104	39.4951	39.0115	26.2585	39.4099	-0.192281	0.600821	-0.32003	0.748946	1
PAQR6	204.401	214.9	176.852	165.508	197.036	0.294771	0.310204	0.950247	0.341987	1
SMG5	1688.58	1582.13	1551.36	1589.04	1542.53	0.0582779	0.222259	0.262208	0.793161	1
TMEM79	153.049	196.895	188.555	190.176	184.06	-0.10936	0.307522	-0.355617	0.722127	1
GLMP	304.085	330.481	362.807	282.478	247.791	-0.0204987	0.319831	-0.0640924	0.948897	1
CCT3	1805.38	2480.64	2154.73	2599.6	1732.81	-0.149307	0.240728	-0.620232	0.535105	1
TSACC	3.02071	4.06567	3.90115	9.54856	3.2732	-0.932253	1.67787	-0.555618	0.578472	1
MEF2D	365.506	272.981	331.598	300.78	394.372	0.0112544	0.262145	0.042932	0.965756	1
IQGAP3	131.904	163.208	170.35	272.93	249.553	-0.589616	0.354574	-1.66289	0.0963348	1
NAXE	825.66	981.569	944.078	945.308	642.386	-0.0634609	0.299284	-0.212043	0.832074	1
GPATCH4	179.229	248.587	187.255	302.371	151.759	-0.196069	0.415063	-0.472384	0.636653	1
HAPLN2	2.0138	5.22729	6.50191	2.38714	4.8853	-0.224426	1.4833	-0.151301	0.879738	1
AL365181.2	3.02071	6.96972	10.4031	12.7314	25.0901	-1.16276	0.865236	-1.34386	0.178993	1
BCAN	4.02761	4.64648	6.50191	4.77428	9.10594	-0.353008	1.10526	-0.31939	0.749431	1
AL365181.3	30.2071	21.49	33.8099	50.13	63.4287	-0.724875	0.54731	-1.32443	0.18536	1
AL590666.2	4.02761	1.16162	1.30038	6.36571	6.25184	-0.683436	1.48835	-0.45919	0.646098	1
CRABP2	198.36	225.354	352.404	292.027	384.475	-0.599868	0.285463	-2.10138	0.0356074	1
AL590666.1	3.02071	4.06567	5.20153	1.59143	3.46608	0.117414	1.61265	0.0728084	0.941959	1
ISG20L2	410.816	493.108	460.335	552.225	421.829	-0.163824	0.250295	-0.654523	0.512775	1
RRNAD1	397.726	500.077	386.214	426.503	485.796	0.144839	0.247936	0.58418	0.559099	1
MRPL24	316.167	538.992	401.818	427.298	356.921	0.0479639	0.316515	0.151537	0.879552	1
HDGF	1868.81	2313.95	1919.36	2077.61	1877.57	0.0659035	0.222504	0.29619	0.767085	1
PRCC	632.335	823.008	630.685	854.596	670.578	-0.0298759	0.273776	-0.109125	0.913103	1
PEAR1	3.02071	9.29296	2.60076	6.36571	13.6279	0.452295	1.07104	0.422296	0.672809	1
LRRC71	60.4141	63.3083	63.7187	50.9257	49.7795	0.116191	0.521177	0.222939	0.823583	1
ARHGEF11	713.894	591.845	650.191	662.034	518.271	-0.00857171	0.268465	-0.0319286	0.974529	1
ETV3	470.223	385.077	456.434	487.772	442.238	-0.14533	0.276254	-0.526075	0.598836	1
KIRREL1	223.532	153.334	205.46	179.036	308.679	-0.0324641	0.325386	-0.0997711	0.920526	1
IFI16	1051.21	1166.27	1101.42	1280.3	1392.22	-0.103394	0.241352	-0.428395	0.668364	1
DUSP23	458.141	585.457	585.172	506.074	488.123	-0.0615602	0.296264	-0.207788	0.835394	1
AL590560.2	29.2002	9.29296	24.7073	11.14	24.7853	0.0990915	0.790033	0.125427	0.900185	1
AL590560.3	167.146	83.0558	115.734	52.5171	99.9677	0.578123	0.528533	1.09383	0.274031	1
CFAP45	105.725	103.965	74.1218	101.056	93.4543	0.250757	0.391746	0.640102	0.522106	1
TAGLN2	5272.14	6045.65	6033.77	6232.82	6694.08	-0.115991	0.194302	-0.596965	0.550531	1
IGSF9	1628.16	1516.5	1801.03	1654.29	1618.41	-0.135818	0.203694	-0.666774	0.504917	1
SLAMF9	2.0138	0.58081	3.90115	0	4.51808	-0.54702	1.93928	-0.282073	0.777887	1
LINC01133	88.6074	204.445	66.3195	171.874	141.937	0.294967	0.499227	0.590847	0.554623	1
PIGM	290.995	271.238	247.073	331.813	248.168	-0.04778	0.284259	-0.168086	0.866516	1
IGSF8	788.405	917.099	950.58	870.511	1014.34	-0.0929048	0.234188	-0.39671	0.691581	1
AL121987.2	6.04141	2.90405	5.20153	6.36571	4.05762	-0.401497	1.44908	-0.277071	0.781725	1
PEA15	516.541	677.225	578.67	665.217	497.768	-0.0584932	0.267841	-0.218388	0.827127	1
DCAF8	1036.1	1035.58	1075.42	1023.29	1010.99	-0.0182833	0.207804	-0.0879837	0.92989	1
PEX19	563.865	527.956	514.951	540.29	612.944	0.0478288	0.233867	0.204512	0.837953	1
COPA	1778.19	1433.44	1655.39	1585.06	2108.63	-0.0134936	0.232816	-0.0579583	0.953782	1
NCSTN	1232.45	1008.87	1247.07	1243.7	1145.56	-0.153436	0.2175	-0.705453	0.480529	1
VANGL2	790.418	603.462	669.697	637.367	774.755	0.0912411	0.249823	0.365224	0.714944	1
F11R	4563.28	4961.28	3940.16	4714.6	4440.27	0.137953	0.220783	0.624835	0.532079	1
TSTD1	843.784	1184.27	1027.3	821.972	818.278	0.136066	0.259357	0.524627	0.599842	1
USF1	476.265	501.239	500.647	456.74	404.584	0.0313613	0.278774	0.112497	0.910429	1
ARHGAP30	30.2071	26.7173	22.1065	25.4628	42.8183	0.247707	0.561876	0.440857	0.659317	1
NECTIN4	459.148	616.239	430.427	527.558	739.132	0.166997	0.276744	0.603436	0.546219	1
KLHDC9	123.849	179.47	167.749	148.798	107.468	-0.0549499	0.399808	-0.137441	0.890682	1
PFDN2	282.94	382.754	375.811	426.503	318.292	-0.267546	0.309818	-0.86356	0.38783	1
NIT1	467.203	537.249	404.419	393.878	442.215	0.333335	0.244399	1.36389	0.172601	1
DEDD	142.98	229.42	161.247	192.563	170.525	0.0772715	0.356044	0.217028	0.828187	1
UFC1	392.692	559.901	357.605	463.105	428.428	0.215044	0.271515	0.792016	0.428351	1
USP21	407.795	381.592	330.297	303.963	361.239	0.316242	0.270841	1.16763	0.242956	1
PPOX	301.064	397.274	321.194	294.414	303.492	0.186828	0.270983	0.689446	0.490543	1
B4GALT3	476.265	447.224	492.845	433.664	466.186	-0.00371045	0.244158	-0.0151969	0.987875	1
NDUFS2	946.488	1120.96	1083.22	1127.53	918.892	-0.0958782	0.219778	-0.43625	0.662655	1
TOMM40L	107.739	108.611	128.738	151.981	78.4806	-0.378518	0.3908	-0.968572	0.332759	1
NR1I3	6.04141	2.90405	11.7034	10.3443	5.72764	-1.32502	1.37551	-0.963292	0.335401	1
PCP4L1	323.216	374.622	461.636	377.168	386.278	-0.261491	0.283245	-0.923196	0.355905	1
MPZ	16.1104	23.8132	13.0038	16.71	15.815	0.426798	0.79804	0.534807	0.592783	1
SDHC	955.55	1194.73	1098.82	1112.41	999.165	-0.0391645	0.231199	-0.169397	0.865485	1
AL592295.4	2.0138	6.38891	6.50191	2.38714	4.47879	-0.00610878	1.45021	-0.00421233	0.996639	1
FCRLB	3.02071	5.22729	0	2.38714	3.58296	1.66268	1.79198	0.927844	0.353488	1
DUSP12	233.601	278.789	288.685	234.736	232.515	-0.0245789	0.290252	-0.0846812	0.932515	1
ATF6	401.754	275.304	331.598	368.415	396.787	-0.0539969	0.282418	-0.191195	0.848373	1
NOS1AP	65.4487	26.7173	42.9126	31.8285	45.2914	0.294016	0.616932	0.476578	0.633663	1
SPATA46	6.04141	2.90405	1.30038	0	3.19651	3.02582	2.2734	1.33097	0.183199	1
C1orf226	180.236	169.016	161.247	126.518	165.61	0.283772	0.337752	0.840178	0.400809	1
UHMK1	1583.86	989.12	1336.79	1248.47	1406.31	-0.00804071	0.286156	-0.028099	0.977583	1
AL596325.2	12.0828	7.55053	6.50191	3.97857	6.73358	0.915184	1.32005	0.693295	0.488125	1
DDR2	6.04141	9.29296	1.30038	5.57	7.76575	1.09581	1.20846	0.906787	0.36452	1
HSD17B7	252.733	372.88	273.08	377.964	330.449	-0.0572073	0.292542	-0.195552	0.844961	1
CCDC190	16.1104	18.0051	15.6046	10.3443	10.5029	0.409027	0.979459	0.417605	0.676236	1
RGS4	65.4487	13.3586	57.2168	31.0328	24.8989	-0.170519	0.896351	-0.190237	0.849124	1
RGS5	9.06212	6.96972	10.4031	5.57	10.0671	0.0221853	1.02115	0.0217257	0.982667	1
AL592435.1	16.1104	20.9092	18.2054	19.8928	14.8569	-0.037419	0.835394	-0.044792	0.964273	1
NUF2	44.3037	47.0456	71.521	87.5285	54.8734	-0.802632	0.463168	-1.73292	0.0831102	1
PBX1	635.355	431.542	582.571	440.03	517.774	0.0608455	0.279364	0.2178	0.827585	1
AL391001.1	2.0138	9.29296	1.30038	3.18285	7.42977	1.31874	1.41597	0.931335	0.35168	1
MGST3	678.652	1004.8	730.815	853.801	772.959	0.0884355	0.254436	0.347575	0.728159	1
ALDH9A1	695.77	772.477	672.298	882.446	680.984	-0.0840946	0.237194	-0.35454	0.722935	1
TMCO1	971.661	1073.34	1066.31	1077.4	947.914	-0.0674838	0.228776	-0.294978	0.768011	1
TMCO1-AS1	8.05522	9.29296	2.60076	5.57	6.66949	1.05178	1.23298	0.853044	0.393635	1
UCK2	283.946	370.557	470.738	525.967	355.935	-0.60448	0.274298	-2.20373	0.0275434	1
AL358115.1	6.04141	6.96972	3.90115	15.1186	7.22184	-0.574143	1.21499	-0.47255	0.636534	1
POGK	954.544	671.416	842.648	772.638	737.007	0.00789858	0.246733	0.0320126	0.974462	1
TADA1	102.704	140.556	127.437	103.443	112.362	0.0862811	0.370593	0.232819	0.815902	1
ILDR2	32.2209	23.2324	22.1065	19.8928	14.0191	0.398107	0.851647	0.467456	0.640174	1
MAEL	4.02761	8.71215	0	6.36571	3.49348	0.946968	1.77358	0.533931	0.593389	1
AL451050.2	11.0759	6.96972	5.20153	6.36571	9.06243	0.616855	1.09679	0.56242	0.57383	1
POU2F1	305.091	254.395	296.487	308.737	329.9	-0.116163	0.304579	-0.381389	0.702915	1
CD247	6.04141	2.32324	2.60076	3.18285	3.45225	0.495818	1.64665	0.301107	0.763333	1
AL359962.3	9.06212	5.22729	6.50191	3.18285	3.21983	0.570751	1.68637	0.338449	0.735025	1
CREG1	1649.31	1372.45	1659.29	1388.52	1477.1	-0.0122898	0.234459	-0.0524177	0.958196	1
MPZL1	1781.21	1608.26	1860.85	1881.07	1423.73	-0.143132	0.227231	-0.629895	0.528763	1
MPC2	296.029	525.052	425.225	505.278	325.132	-0.177956	0.341272	-0.52145	0.602054	1
DCAF6	780.349	888.639	798.435	1002.6	792.268	-0.110663	0.235337	-0.470231	0.63819	1
GPR161	652.473	471.618	551.362	571.322	426.958	-0.00103141	0.271169	-0.00380357	0.996965	1
TIPRL	370.54	379.269	438.229	471.062	386.125	-0.278892	0.243859	-1.14366	0.252764	1
SFT2D2	1205.26	1041.97	1072.82	1082.97	973.318	0.0589654	0.214757	0.274569	0.783648	1
TBX19	32.2209	33.687	19.5057	23.0757	47.1534	0.62389	0.601432	1.03734	0.299578	1
ATP1B1	4251.14	3396.58	4222.34	3994.48	3578.79	-0.10386	0.210012	-0.494544	0.620922	1
NME7	144.994	155.657	139.141	137.658	133.983	0.120656	0.359864	0.335282	0.737412	1
BLZF1	226.553	174.243	228.867	182.218	234.664	-0.0366742	0.301097	-0.121802	0.903056	1
CCDC181	32.2209	25.5556	37.7111	26.2585	23.7678	-0.143257	0.667395	-0.214652	0.830039	1
SLC19A2	158.084	106.869	162.548	148.003	137.199	-0.234385	0.36821	-0.636554	0.524416	1
Z99572.1	22.1519	10.4546	13.0038	19.8928	11.995	-0.0409444	0.921812	-0.0444173	0.964572	1
C1orf112	43.2968	29.6213	46.8138	58.8828	43.2593	-0.553321	0.527532	-1.04889	0.294231	1
METTL18	44.3037	79.571	59.8176	85.9371	63.3126	-0.230864	0.534711	-0.431756	0.665919	1
SCYL3	169.16	135.91	171.65	151.186	157.862	-0.0833997	0.314039	-0.265571	0.790569	1
KIFAP3	307.105	286.92	286.084	232.348	231.916	0.199172	0.282715	0.704496	0.481124	1
GORAB-AS1	0	4.64648	0	8.75285	3.79548	-0.892961	1.98657	-0.449499	0.653072	1
GORAB	116.801	124.293	114.434	109.013	117.85	0.111726	0.399933	0.279361	0.779968	1
MROH9	9.06212	2.32324	5.20153	3.97857	4.8603	0.289219	1.52896	0.189161	0.849967	1
FMO3	6.04141	11.6162	0	7.95714	6.25948	1.08248	1.4256	0.759313	0.447665	1
FMO2	117.808	138.814	52.0153	82.7542	80.7619	0.917521	0.410312	2.23615	0.0253417	1
FMO4	20.138	28.4597	13.0038	19.0971	23.4428	0.591092	0.690209	0.856395	0.391779	1
PRRC2C	1809.4	1106.44	1583.87	1538.91	1953.51	-0.0999778	0.305265	-0.327511	0.743281	1
VAMP4	163.118	130.101	143.042	130.497	177.914	0.0980234	0.338935	0.28921	0.772421	1
EEF1AKNMT	403.768	432.704	455.134	464.697	414.046	-0.136454	0.245943	-0.55482	0.579017	1
DNM3	50.3451	22.0708	36.4107	23.8714	31.1007	0.259378	0.640288	0.405096	0.685407	1
PIGC	194.332	235.809	223.666	206.09	214.669	0.0062261	0.295961	0.0210369	0.983216	1
SUCO	493.382	365.91	470.738	506.074	662.101	-0.189168	0.256376	-0.737856	0.460602	1
TNFSF4	11.0759	12.197	10.4031	10.3443	15.4657	0.169818	0.849863	0.199818	0.841623	1
AL645568.1	36.2485	23.8132	24.7073	15.9143	27.9379	0.571514	0.633503	0.902148	0.366978	1
PRDX6	1653.33	2136.22	1837.44	1992.47	1721.99	-0.0147432	0.224391	-0.0657031	0.947614	1
SLC9C2	0	2.90405	3.90115	2.38714	5.14983	-0.952582	1.60881	-0.592104	0.553781	1
ANKRD45	18.1242	9.29296	14.3042	13.5271	13.0192	-0.0372016	0.951203	-0.0391101	0.968803	1
KLHL20	221.519	167.854	180.753	178.24	169.494	0.113306	0.33371	0.339535	0.734206	1
CENPL	29.2002	34.8486	28.6084	57.2914	33.3307	-0.435183	0.587962	-0.740154	0.459206	1
DARS2	161.104	148.107	150.844	198.133	126.118	-0.181062	0.340509	-0.531738	0.594907	1
GAS5	2130.61	2628.75	2378.4	2060.1	2864.91	0.101815	0.216446	0.470396	0.638072	1
GAS5-AS1	6.04141	6.38891	11.7034	4.77428	7.03026	-0.374489	1.15066	-0.325454	0.744837	1
ZBTB37	231.588	249.748	211.962	233.144	269.926	0.112445	0.361929	0.310684	0.756041	1
RC3H1	512.513	385.077	401.818	428.89	489.32	0.108179	0.273117	0.39609	0.692038	1
RABGAP1L	361.478	325.834	265.278	308.737	292.977	0.255986	0.274911	0.931161	0.35177	1
CACYBP	405.782	512.274	526.655	547.451	423.044	-0.224416	0.255238	-0.879244	0.379269	1
MRPS14	343.354	375.784	345.902	342.953	319.062	0.063291	0.271968	0.232715	0.815983	1
KIAA0040	170.167	151.591	167.749	269.747	139.848	-0.451049	0.364978	-1.23583	0.216524	1
COP1	363.492	399.017	369.309	443.212	357.69	-0.0929759	0.259627	-0.358113	0.720259	1
SEC16B	51.352	83.6367	68.9203	61.2699	65.1367	0.064511	0.490579	0.1315	0.89538	1
RASAL2-AS1	6.04141	9.29296	13.0038	15.1186	6.73045	-0.86686	1.27003	-0.682549	0.494892	1
RASAL2	252.733	186.44	295.187	291.231	223.159	-0.42199	0.295793	-1.42664	0.153684	1
C1orf220	20.138	24.9748	16.905	13.5271	12.5446	0.576839	0.977412	0.59017	0.555077	1
AL449106.1	8.05522	8.71215	0	9.54856	4.62741	0.755069	1.55836	0.484527	0.628012	1
RALGPS2	406.789	343.259	374.51	447.987	371.523	-0.136741	0.288429	-0.47409	0.635436	1
FAM20B	469.217	472.199	417.423	607.129	459.883	-0.125738	0.270604	-0.464658	0.642176	1
TOR3A	445.051	576.744	518.853	557	350.045	-0.0731399	0.301388	-0.242677	0.808256	1
ABL2	245.684	121.389	231.468	210.864	190.03	-0.277077	0.359476	-0.770779	0.440838	1
SOAT1	571.921	404.825	553.963	599.968	493.856	-0.244609	0.260042	-0.940652	0.346883	1
TOR1AIP2	689.728	670.255	706.108	837.886	797.193	-0.184396	0.271342	-0.679569	0.496777	1
AL353708.3	1.0069	2.32324	3.90115	4.77428	3.1137	-1.34162	1.69838	-0.789943	0.429561	1
TOR1AIP1	524.596	440.835	468.138	416.954	541.33	0.125018	0.239768	0.521413	0.602079	1
CEP350	452.099	221.869	404.419	373.985	487.735	-0.212709	0.344531	-0.617386	0.53698	1
QSOX1	7771.27	4879.39	6901.13	4822.82	7466.36	0.10975	0.259096	0.423587	0.671867	1
LHX4	30.2071	11.0354	20.8061	18.3014	21.0654	0.059475	0.855444	0.0695253	0.944572	1
ACBD6	505.465	613.335	466.837	557	513.652	0.127678	0.245636	0.519785	0.603213	1
XPR1	686.707	547.704	734.716	751.949	714.37	-0.270315	0.250324	-1.07986	0.280204	1
KIAA1614	32.2209	30.2021	31.2092	36.6028	29.7109	-0.126453	0.587294	-0.215315	0.829521	1
AL162431.1	6.04141	12.197	3.90115	7.95714	9.09349	0.608924	1.07117	0.568468	0.569717	1
STX6	655.494	641.795	763.325	797.305	664.113	-0.267178	0.239614	-1.11503	0.264836	1
MR1	500.431	470.456	434.328	396.265	518.028	0.225654	0.290338	0.777211	0.437034	1
IER5	1275.75	1118.06	1245.77	1013.74	1039.54	0.0839131	0.232346	0.361155	0.717984	1
GLUL	9600.82	8797.53	8175.5	8891.3	7901.51	0.108265	0.239618	0.451821	0.651398	1
RNASEL	208.429	202.122	213.263	222.004	269.183	-0.0854243	0.32922	-0.259475	0.795269	1
RGS16	13.0897	13.9394	15.6046	6.36571	26.4006	0.355399	0.727186	0.488732	0.625032	1
NPL	58.4003	53.4345	53.3157	66.8399	41.6414	-0.110705	0.515881	-0.214594	0.830084	1
AL355999.1	11.0759	8.13134	11.7034	3.97857	7.38655	0.319343	1.16855	0.273281	0.784637	1
DHX9	1578.82	1448.54	1732.11	1662.25	1348.09	-0.165269	0.216417	-0.763663	0.445068	1
LAMC1	2277.61	1555.99	2282.17	2333.83	2116.66	-0.26893	0.259608	-1.03591	0.300244	1
LAMC1-AS1	5.03451	2.32324	3.90115	3.18285	4.07239	0.034339	1.52134	0.0225715	0.981992	1
LAMC2	977.702	640.053	1127.43	907.909	800.399	-0.332551	0.258774	-1.2851	0.198756	1
NMNAT2	34.2347	31.9446	20.8061	35.0114	26.8907	0.227668	0.634956	0.358557	0.719926	1
SMG7-AS1	15.1035	8.71215	1.30038	11.14	11.3306	0.857677	1.11819	0.767021	0.443069	1
SMG7	843.784	689.422	807.538	810.832	854.51	-0.0794882	0.240191	-0.330937	0.740692	1
NCF2	14.0966	14.5203	7.80229	11.9357	16.3578	0.514693	0.80671	0.638015	0.523464	1
ARPC5	1650.31	1639.63	1840.04	1884.25	1368.65	-0.179035	0.216379	-0.827412	0.408004	1
RGL1	240.65	225.354	282.183	306.35	225.316	-0.339382	0.274277	-1.23737	0.215951	1
APOBEC4	9.06212	6.96972	3.90115	1.59143	6.40652	1.5982	1.31608	1.21437	0.224608	1
COLGALT2	132.911	84.7983	202.86	180.627	97.6652	-0.821279	0.486031	-1.68977	0.0910724	1
TSEN15	321.202	334.547	397.917	393.083	260.4	-0.269899	0.284632	-0.94824	0.343007	1
AL445228.2	2.0138	2.32324	2.60076	6.36571	4.4182	-1.06967	1.55798	-0.686573	0.492352	1
C1orf21	413.837	504.143	405.719	400.244	505.023	0.190011	0.258562	0.734876	0.462415	1
AL713852.1	3.02071	3.48486	1.30038	2.38714	4.12688	0.794375	1.93812	0.409869	0.681902	1
EDEM3	574.941	299.698	482.442	408.201	450.344	-0.0292338	0.324443	-0.0901045	0.928204	1
NIBAN1	894.129	440.254	685.302	553.817	874.231	0.104787	0.310534	0.337442	0.735784	1
RNF2	133.918	87.7023	107.932	93.8942	130.799	0.129662	0.37123	0.349277	0.726881	1
TRMT1L	356.443	286.339	347.202	394.674	345.323	-0.212034	0.259246	-0.817885	0.413423	1
SWT1	46.3175	47.6264	49.4145	59.6785	51.5656	-0.220702	0.466545	-0.473056	0.636173	1
IVNS1ABP	976.695	847.983	1072.82	1012.94	1529.98	-0.193471	0.231041	-0.837386	0.402376	1
AL078644.2	3.02071	3.48486	2.60076	0	8.20358	1.57715	1.5079	1.04592	0.295598	1
HMCN1	125.863	67.9548	124.837	140.841	79.3401	-0.462796	0.545623	-0.848198	0.396328	1
TPR	1293.87	875.281	1111.83	1226.19	1352.82	-0.109986	0.282514	-0.389311	0.697046	1
ODR4	265.822	203.284	243.172	235.531	255.995	-0.0332528	0.281605	-0.118083	0.906002	1
OCLM	2.0138	2.90405	2.60076	0.795714	4.02621	0.629624	1.71224	0.367719	0.713083	1
AL096803.2	3.02071	4.64648	11.7034	3.18285	10.4617	-0.878112	1.10682	-0.793362	0.427567	1
PTGS2	88.6074	49.3689	154.746	81.9585	151.121	-0.782083	0.42314	-1.84829	0.0645608	1
PACERR	6.04141	6.38891	7.80229	5.57	4.73886	-0.0930729	1.32682	-0.0701471	0.944077	1
PLA2G4A	234.608	152.172	288.685	214.047	181.383	-0.380675	0.329662	-1.15474	0.248195	1
AL390957.1	4.02761	0	2.60076	1.59143	3.14544	-0.116578	2.11937	-0.0550061	0.956134	1
AL136454.1	5.03451	0.58081	0	4.77428	4.12501	0.111979	1.9842	0.0564353	0.954995	1
RGS2	254.746	248.587	230.168	199.724	188.377	0.229448	0.335232	0.684447	0.493693	1
UCHL5	245.684	221.289	288.685	284.865	293.631	-0.298359	0.266599	-1.11913	0.263083	1
RO60	408.802	267.753	383.613	371.598	372.567	-0.162913	0.293873	-0.554365	0.579329	1
GLRX2	110.759	158.561	146.943	149.594	109.625	-0.132772	0.361547	-0.367233	0.713445	1
CDC73	407.795	313.637	443.43	382.738	418.626	-0.196711	0.294174	-0.668689	0.503694	1
B3GALT2	63.4349	6.38891	54.6161	10.3443	18.2454	0.104318	2.14062	0.0487326	0.961132	1
KCNT2	36.2485	20.3284	41.6122	22.28	58.0255	-0.173335	0.536986	-0.322792	0.746853	1
CFH	3054.94	2554.98	2854.34	2625.06	2776.96	0.033759	0.207716	0.162525	0.870893	1
ASPM	149.022	155.657	187.255	237.123	172.333	-0.480281	0.384331	-1.24965	0.211426	1
ZBTB41	461.161	281.693	423.925	341.361	537.255	-0.0451773	0.303679	-0.148767	0.881738	1
DENND1B	162.111	116.743	104.031	120.153	135.862	0.305341	0.361898	0.84372	0.398826	1
C1orf53	47.3244	49.9497	89.7264	64.4528	40.0989	-0.657345	0.527596	-1.24592	0.212793	1
NEK7	441.023	353.133	435.628	370.007	461.416	-0.0210716	0.275891	-0.0763765	0.93912	1
LINC00862	7.04832	6.96972	3.90115	6.36571	11.5378	0.419926	1.04642	0.401297	0.688201	1
ZNF281	314.154	193.41	282.183	246.671	227.684	-0.0635386	0.313248	-0.202838	0.839261	1
KIF14	40.2761	44.1416	52.0153	97.8728	53.5472	-0.836776	0.534608	-1.56521	0.117533	1
DDX59	196.346	139.975	180.753	144.82	189.459	0.04572	0.352922	0.129547	0.896925	1
DDX59-AS1	6.04141	0.58081	3.90115	1.59143	3.98098	0.248448	1.7191	0.144522	0.885088	1
CAMSAP2	501.437	409.471	435.628	439.234	517.768	0.0560322	0.260547	0.215056	0.829724	1
INAVA	1003.88	762.604	841.347	775.821	746.443	0.126296	0.235934	0.5353	0.592443	1
KIF21B	15.1035	1.74243	11.7034	10.3443	24.276	-0.469072	0.867871	-0.540486	0.588862	1
ASCL5	2.0138	2.32324	11.7034	8.75285	7.35584	-2.2169	1.2093	-1.8332	0.0667728	1
TMEM9	1197.21	1606.52	1378.41	1347.14	1450.2	0.0422308	0.226062	0.186811	0.851809	1
PKP1	1317.03	1364.9	1110.53	1351.12	1496.46	0.122891	0.260498	0.471755	0.637102	1
TNNT2	26.1795	34.8486	14.3042	25.4628	56.089	0.598484	0.572057	1.0462	0.29547	1
LAD1	854.86	1282.43	964.884	1279.51	818.142	-0.0701704	0.26242	-0.267397	0.789163	1
AC119427.1	14.0966	11.6162	13.0038	15.1186	10.5406	-0.137183	1.05571	-0.129943	0.896612	1
TNNI1	31.214	20.9092	22.1065	20.6886	22.5749	0.275651	0.672279	0.410026	0.681787	1
PHLDA3	1319.04	1461.9	1487.64	1260.41	1457.89	0.0183122	0.245655	0.0745443	0.940577	1
CSRP1	1145.86	1910.28	1405.71	1881.86	1264.56	-0.104795	0.271063	-0.386609	0.699046	1
AC096677.1	13.0897	33.687	13.0038	23.0757	32.6605	0.378261	0.65877	0.574193	0.565837	1
NAV1	318.181	235.228	305.59	299.188	360.345	-0.130851	0.340222	-0.384604	0.700531	1
IPO9	684.694	678.386	751.621	787.756	795.893	-0.176006	0.227515	-0.773602	0.439166	1
SHISA4	204.401	157.4	209.362	164.713	147.792	-0.0480358	0.435002	-0.110427	0.912071	1
LMOD1	4.02761	1.16162	0	7.16142	5.10475	-0.602055	1.57073	-0.383296	0.701501	1
TIMM17A	460.154	480.911	483.742	508.461	457.44	-0.0764478	0.267904	-0.285356	0.775372	1
RNPEP	940.447	1240.61	975.287	1192.77	901.532	0.00881553	0.240607	0.0366387	0.970773	1
ELF3-AS1	122.842	163.208	130.038	113.787	201.925	0.241164	0.312494	0.771741	0.440268	1
ELF3	3583.57	3633.55	2962.27	2834.33	5621.79	0.316395	0.196313	1.61169	0.10703	1
AL691482.3	34.2347	90.0256	31.2092	47.7428	73.3045	0.657669	0.543558	1.20993	0.226305	1
GPR37L1	5.03451	1.16162	1.30038	5.57	5.54459	-0.272373	1.46803	-0.185537	0.852808	1
ARL8A	419.878	478.587	474.64	503.687	483.263	-0.122155	0.261745	-0.466697	0.640717	1
LGR6	3411.39	2753.04	5370.58	4469.52	2675.73	-0.674729	0.655326	-1.02961	0.303194	1
UBE2T	107.739	141.718	161.247	206.886	98.2992	-0.560275	0.394334	-1.42081	0.155371	1
PPP1R12B	278.912	249.168	249.673	226.778	307.177	0.148556	0.297666	0.49907	0.61773	1
SYT2	4.02761	6.38891	7.80229	0.795714	8.22779	0.392024	1.2368	0.316967	0.751268	1
KDM5B	1378.45	982.15	1247.07	1293.03	1956.02	-0.107347	0.251588	-0.426675	0.669616	1
PCAT6	55.3796	45.3032	46.8138	36.6028	154.875	0.276466	0.380448	0.726686	0.467419	1
RABIF	180.236	237.551	275.681	231.553	181.744	-0.273087	0.316108	-0.863904	0.387641	1
KLHL12	425.92	352.552	388.814	426.503	447.335	-0.070573	0.250325	-0.281925	0.778001	1
ADIPOR1	1184.12	1161.62	1276.98	1141.85	1256.63	-0.0435841	0.208558	-0.208978	0.834465	1
CYB5R1	511.506	583.133	477.24	490.955	537.569	0.178077	0.236573	0.752736	0.451609	1
TMEM183A	778.336	837.528	797.134	805.262	699.208	0.0124723	0.247371	0.0504195	0.959788	1
BTG2	1258.63	1087.28	1262.67	1251.66	1093.23	-0.100842	0.214439	-0.470261	0.638168	1
FMOD	82.566	78.4094	78.0229	67.6357	76.9662	0.147494	0.396785	0.371722	0.7101	1
ATP2B4	1240.5	804.422	1003.9	1155.38	1346.06	-0.0801505	0.332595	-0.240985	0.809567	1
ZC3H11A	2.0138	2.90405	2.60076	1.59143	3.79129	0.27698	1.68729	0.164157	0.869608	1
ZBED6	1.0069	0.58081	0	0.795714	3.07736	0.662704	2.44359	0.271201	0.786236	1
SNRPE	431.961	602.881	516.252	540.29	455.58	-0.0274758	0.264657	-0.103817	0.917315	1
SOX13	1051.21	1069.27	1163.84	1024.88	989.698	-0.0446827	0.219447	-0.203615	0.838654	1
ETNK2	99.6833	71.4396	85.8252	89.1199	88.2034	-0.0400639	0.416639	-0.0961598	0.923394	1
GOLT1A	12.0828	10.4546	15.6046	11.9357	14.802	-0.284505	0.819675	-0.347095	0.72852	1
PLEKHA6	99.6833	64.4699	117.034	64.4528	78.0135	-0.141999	0.507298	-0.279913	0.779545	1
PPP1R15B	689.728	490.204	609.879	668.399	728.433	-0.118998	0.261174	-0.455627	0.648658	1
PIK3C2B	471.23	430.38	499.347	553.021	496.065	-0.224637	0.295778	-0.759478	0.447567	1
MDM4	614.211	757.376	487.643	635.775	853.412	0.286997	0.285574	1.00498	0.314906	1
LRRN2	3.02071	4.06567	3.90115	0.795714	4.44839	0.685036	1.61462	0.42427	0.671369	1
AL512306.2	1.0069	0	3.90115	2.38714	5.78001	-2.95291	2.00533	-1.47253	0.140878	1
NFASC	1.0069	16.2627	1.30038	11.9357	8.41455	0.373838	1.40888	0.265344	0.790744	1
TMEM81	13.0897	22.0708	23.4069	27.85	21.4998	-0.531371	0.722214	-0.735753	0.461881	1
RBBP5	207.422	168.435	217.164	210.864	194.158	-0.190729	0.308481	-0.618282	0.536389	1
DSTYK	345.368	319.446	291.286	328.63	294.113	0.0975485	0.257602	0.378679	0.704926	1
TMCC2	151.035	140.556	132.639	132.088	92.9604	0.138524	0.402825	0.34388	0.730936	1
NUAK2	162.111	164.95	208.061	231.553	145.83	-0.428025	0.3335	-1.28343	0.19934	1
KLHDC8A	3.02071	5.8081	7.80229	0.795714	3.7216	0.107346	1.67301	0.0641636	0.94884	1
LEMD1-AS1	0	0	1.30038	5.57	5.18335	-4.66645	2.01517	-2.31567	0.0205765	1
LEMD1	5.03451	15.6819	27.308	22.28	48.6402	-1.17546	0.600793	-1.95652	0.0504038	1
BLACAT1	53.3658	36.591	141.742	58.0871	95.5793	-1.14789	0.458662	-2.50269	0.0123254	1
CDK18	544.734	545.961	546.161	534.72	1082.03	0.0133169	0.241509	0.0551405	0.956027	1
MFSD4A	161.104	84.7983	76.7226	50.13	130.322	0.9588	0.409281	2.34265	0.0191475	1
ELK4	590.045	474.522	611.18	669.195	642.013	-0.268518	0.28834	-0.931255	0.351722	1
SLC45A3	119.821	70.8588	83.2245	72.4099	94.2475	0.286668	0.423304	0.677215	0.49827	1
NUCKS1	3052.93	2819.25	3085.81	3370.64	3345.68	-0.137216	0.226494	-0.605826	0.54463	1
RAB29	195.339	235.228	158.647	224.391	186.432	0.165912	0.36973	0.448738	0.65362	1
SLC41A1	467.203	354.294	486.343	469.471	447.527	-0.221325	0.256668	-0.862299	0.388523	1
SLC26A9	18.1242	8.71215	15.6046	7.95714	7.69927	0.190436	1.10473	0.172383	0.863137	1
RAB7B	304.085	591.845	351.103	607.925	342.205	-0.0979064	0.367464	-0.266438	0.789902	1
CTSE	3.02071	5.8081	11.7034	7.16142	6.05041	-1.05691	1.27973	-0.825883	0.40887	1
FAM72A	2.0138	3.48486	1.30038	19.0971	6.94184	-1.89882	1.37628	-1.37968	0.167686	1
SRGAP2	421.892	441.996	387.514	456.74	397.982	0.0314047	0.250202	0.125517	0.900114	1
IKBKE	341.34	347.324	351.103	375.577	285.35	-0.0783259	0.256913	-0.304873	0.760463	1
C1orf147	6.04141	4.06567	5.20153	2.38714	6.82515	0.439013	1.32009	0.332563	0.739464	1
RASSF5	511.506	449.547	527.955	447.191	464.497	-0.0203944	0.260854	-0.0781831	0.937682	1
EIF2D	928.364	918.261	833.545	854.596	922.918	0.129125	0.212842	0.606672	0.544069	1
DYRK3	257.767	271.819	231.468	308.737	297.734	-0.0330964	0.271834	-0.121752	0.903095	1
MAPKAPK2	1099.54	1181.95	1224.96	1277.92	1090.05	-0.133496	0.25274	-0.528194	0.597365	1
IL10	0	0.58081	18.2054	11.9357	4.51999	-5.36296	2.07913	-2.57942	0.00989654	1
IL19	4.02761	0	15.6046	11.9357	4.16905	-2.87243	1.76262	-1.62964	0.103179	1
FCMR	44.3037	56.9194	50.7149	65.2485	33.4112	-0.19624	0.624152	-0.314411	0.753209	1
PIGR	16382.3	8796.95	11466.8	6540.77	9550.51	0.483687	0.379613	1.27416	0.202608	1
PFKFB2	209.436	152.172	166.449	201.316	172.057	-0.0340011	0.314599	-0.108078	0.913934	1
YOD1	198.36	155.076	158.647	161.53	171.212	0.137771	0.321114	0.429039	0.667895	1
C4BPB	8.05522	9.87377	7.80229	9.54856	9.4146	0.0462845	0.999991	0.046285	0.963083	1
C4BPA	2.0138	2.90405	0	3.18285	3.74358	0.521084	1.75643	0.296671	0.766718	1
CD55	366.512	289.824	292.586	188.584	341.958	0.452563	0.305994	1.47899	0.139143	1
CD46	3667.14	2701.35	3663.18	3337.22	4617.3	-0.13681	0.251593	-0.543774	0.586597	1
MIR29B2CHG	199.367	153.334	106.631	108.217	230.141	0.711796	0.403363	1.76465	0.077622	1
LINC02767	14.0966	24.394	19.5057	10.3443	9.63288	0.389299	1.04135	0.373841	0.708522	1
PLXNA2	1925.2	1670.41	1508.44	2015.54	1293.33	0.0273832	0.229961	0.119077	0.905214	1
MIR205HG	1068.32	2042.71	1024.7	1220.62	1095.42	0.471248	0.301085	1.56516	0.117544	1
LAMB3	6225.68	6480.1	5227.54	5647.18	6963.09	0.224431	0.210536	1.066	0.286424	1
G0S2	79.5453	95.2529	104.031	83.5499	112.827	-0.0903635	0.366208	-0.246754	0.805098	1
C1orf74	38.2623	42.3991	49.4145	49.3342	43.9054	-0.288915	0.527734	-0.547464	0.58406	1
IRF6	1487.19	1295.21	1539.65	1504.69	1864.39	-0.130277	0.234682	-0.55512	0.578813	1
UTP25	186.277	141.137	159.947	166.304	211.897	-0.00133927	0.314313	-0.00426094	0.9966	1
SERTAD4-AS1	77.5315	83.0558	123.536	66.0442	57.4752	-0.228202	0.490795	-0.464964	0.641957	1
SERTAD4	223.532	210.253	230.168	313.511	173.175	-0.331003	0.313771	-1.05492	0.291462	1
HHAT	225.546	216.642	236.67	193.358	201.482	0.0436826	0.290512	0.150364	0.880477	1
RCOR3	464.182	447.224	314.693	381.943	476.451	0.383982	0.249895	1.53658	0.124397	1
TRAF5	127.877	148.107	146.943	160.734	164.097	-0.155838	0.351197	-0.443733	0.657235	1
LINC00467	76.5246	138.814	101.43	112.196	98.0307	0.0198236	0.406898	0.0487188	0.961143	1
SLC30A1	501.437	313.057	542.259	473.45	401.617	-0.321495	0.297592	-1.08032	0.279998	1
NEK2	56.3865	107.45	79.3233	160.734	89.7182	-0.549913	0.469311	-1.17175	0.241299	1
AC096637.2	11.0759	16.8435	7.80229	7.95714	8.36564	0.832315	1.12025	0.742972	0.457499	1
LPGAT1	870.971	687.098	832.245	949.286	856.26	-0.195557	0.26378	-0.741366	0.458471	1
INTS7	274.884	229.42	297.788	329.425	266.981	-0.319519	0.268876	-1.18835	0.234695	1
DTL	35.2416	78.9902	63.7187	134.476	45.8211	-0.790488	0.570635	-1.38528	0.165967	1
PPP2R5A	790.418	708.007	741.218	652.485	813.045	0.104897	0.239493	0.437996	0.661389	1
PACC1	125.863	106.288	135.24	151.186	89.4645	-0.30671	0.458629	-0.668753	0.503653	1
NENF	718.928	949.624	933.675	631.001	622.366	0.0957941	0.309545	0.309467	0.756966	1
AC092803.1	13.0897	13.3586	10.4031	6.36571	16.3362	0.686371	0.848743	0.808691	0.418693	1
ATF3	94.6488	85.3791	98.8291	96.2813	342.118	-0.118309	0.349107	-0.33889	0.734692	1
NSL1	287.974	213.738	293.886	246.671	243.253	-0.109248	0.28942	-0.377473	0.705822	1
TATDN3	93.6419	105.707	110.533	105.83	82.677	-0.114922	0.409707	-0.280499	0.779095	1
FLVCR1-DT	29.2002	9.29296	22.1065	10.3443	12.9902	0.24547	1.07741	0.227834	0.819775	1
FLVCR1	208.429	198.056	193.757	233.144	188.61	-0.0754062	0.292786	-0.257547	0.796756	1
VASH2	24.1657	13.9394	19.5057	24.6671	17.6711	-0.23641	0.752946	-0.313979	0.753537	1
ANGEL2	325.229	332.223	338.099	367.62	335.504	-0.103245	0.255954	-0.403373	0.686674	1
RPS6KC1	201.38	182.374	176.852	234.736	191.474	-0.108222	0.306334	-0.35328	0.723878	1
PROX1	5.03451	2.32324	3.90115	4.77428	3.74031	-0.272685	1.54543	-0.176447	0.859943	1
SMYD2	619.245	572.679	703.507	615.087	888.397	-0.145086	0.235833	-0.615206	0.538419	1
PTPN14	501.437	491.365	423.925	545.064	659.89	0.0329743	0.317643	0.103809	0.917321	1
CENPF	406.789	439.092	479.841	753.541	386.476	-0.546478	0.300075	-1.82114	0.0685857	1
KCTD3	688.721	561.063	611.18	658.055	632.043	-0.0247729	0.244689	-0.101242	0.919358	1
ESRRG	18.1242	9.29296	16.905	6.36571	20.3784	0.256041	0.816961	0.313406	0.753972	1
GPATCH2	168.153	146.364	209.362	155.96	160.346	-0.213329	0.345007	-0.618332	0.536356	1
SPATA17	14.0966	16.8435	16.905	22.28	22.5855	-0.343544	0.759677	-0.452223	0.651108	1
RRP15	140.966	143.46	157.346	171.078	150.884	-0.209068	0.311061	-0.672112	0.501513	1
TGFB2	98.6764	67.9548	79.3233	72.4099	84.2539	0.130907	0.48797	0.268268	0.788493	1
LYPLAL1	125.863	231.162	183.354	190.971	172.286	-0.0601619	0.347047	-0.173354	0.862373	1
AC096642.1	7.04832	8.13134	10.4031	15.1186	11.4596	-0.755038	0.982065	-0.768827	0.441996	1
LYPLAL1-AS1	8.05522	0.58081	2.60076	2.38714	3.5705	0.748846	1.76006	0.425467	0.670496	1
SLC30A10	0	0	0	0	2.95992	0	2.74318	0	1	1
EPRS	863.922	700.457	797.134	962.813	1447.95	-0.172183	0.272628	-0.631569	0.527668	1
BPNT1	431.961	532.022	446.031	414.567	441.897	0.166639	0.261253	0.637845	0.523575	1
IARS2	1220.37	1125.61	1200.25	1335.21	1344.63	-0.113059	0.2321	-0.487112	0.626179	1
RAB3GAP2	465.189	394.951	440.83	453.557	540.988	-0.0581735	0.281591	-0.206589	0.836331	1
MARK1	133.918	95.2529	143.042	131.293	115.04	-0.264104	0.39499	-0.668634	0.503729	1
C1orf115	284.953	271.238	273.08	219.617	225.535	0.17803	0.293651	0.606264	0.544339	1
2021-03-02	260.788	270.077	260.076	263.381	230.597	0.0206041	0.272104	0.0757213	0.939641	1
2021-03-01	132.911	130.682	122.236	123.336	83.9706	0.101818	0.442776	0.229955	0.818127	1
DUSP10	86.5936	66.2123	70.2207	68.4314	62.1405	0.135131	0.445635	0.303232	0.761713	1
AL513314.2	6.04141	9.87377	5.20153	19.0971	11.891	-0.627035	0.987969	-0.634671	0.525643	1
TAF1A	60.4141	54.0153	48.1142	52.5171	44.6496	0.179909	0.484158	0.371591	0.710197	1
TAF1A-AS1	17.1173	34.8486	22.1065	27.85	28.5258	0.0695986	0.633917	0.109791	0.912575	1
MIA3	1028.05	981.569	894.663	1052.73	1071.14	0.0442114	0.258113	0.171287	0.863998	1
AL592148.3	8.05522	17.4243	14.3042	6.36571	12.4776	0.356418	0.923673	0.38587	0.699593	1
AIDA	373.561	261.365	332.898	311.92	307.667	-0.0254019	0.303146	-0.083794	0.93322	1
BROX	600.114	506.466	503.248	592.011	610.378	0.0118826	0.266551	0.0445792	0.964443	1
FAM177B	0	0	0	0	6.6143	0	2.37049	0	1	1
AL392172.1	34.2347	50.5305	31.2092	58.0871	28.1604	-0.0804508	0.62244	-0.129251	0.897159	1
DISP1	85.5867	91.768	78.0229	106.626	83.6912	-0.0644163	0.39642	-0.162495	0.870916	1
AL929091.1	2.0138	0.58081	3.90115	3.97857	4.14717	-1.69372	1.69875	-0.997041	0.318745	1
TLR5	703.825	646.442	429.126	474.245	458.659	0.578308	0.282601	2.04637	0.0407195	1
SUSD4	727.99	944.397	508.45	694.658	607.074	0.474012	0.286162	1.65645	0.0976311	1
CAPN8	1710.73	2706.57	780.229	1426.71	1184.58	1.00005	0.355143	2.81591	0.00486391	1
CAPN2	7787.38	7987.3	6156.01	7219.51	6071.83	0.237859	0.225687	1.05393	0.291913	1
TP53BP2	618.238	425.734	535.758	541.881	663.409	-0.0494889	0.252759	-0.195795	0.84477	1
AC138393.3	8.05522	0.58081	0	7.16142	2.99595	0.201432	2.2027	0.0914476	0.927137	1
FBXO28	404.775	296.213	404.419	409.793	404.55	-0.219973	0.27395	-0.80297	0.421992	1
DEGS1	531.645	502.401	511.05	513.235	367.023	0.0132203	0.288636	0.0458025	0.963468	1
NVL	164.125	176.566	189.856	170.283	180.084	-0.0758897	0.29474	-0.25748	0.796808	1
CNIH4	522.582	684.194	599.476	714.551	579.36	-0.122138	0.245061	-0.498397	0.618205	1
WDR26	1516.4	1313.21	1438.22	1325.66	1651.02	0.0337225	0.23795	0.141721	0.8873	1
CNIH3	6.04141	4.64648	2.60076	5.57	6.04188	0.345245	1.36043	0.253777	0.799668	1
DNAH14	59.4072	55.7578	87.1256	60.4742	50.3002	-0.352603	0.529299	-0.666169	0.505303	1
LBR	523.589	427.476	512.351	517.214	520.519	-0.116905	0.240653	-0.485784	0.627121	1
ENAH	1232.45	753.311	1169.04	930.985	977.617	-0.0817342	0.271006	-0.301595	0.76296	1
SRP9	1789.27	2178.62	2205.45	1989.28	1925.15	-0.0791381	0.216646	-0.365288	0.714896	1
EPHX1	4111.18	5633.86	3540.94	3504.32	3334.3	0.468353	0.252757	1.85298	0.0638856	1
AL591895.1	55.3796	101.642	67.6199	58.0871	91.5046	0.336693	0.45966	0.732484	0.463874	1
TMEM63A	1405.64	1240.03	1248.37	1133.1	1325.04	0.151786	0.24001	0.632414	0.527116	1
PYCR2	1162.97	1280.11	1183.35	1156.17	1062.57	0.0630976	0.231423	0.27265	0.785122	1
SDE2	220.512	115	240.571	167.1	219.815	-0.284795	0.379838	-0.749782	0.453386	1
AL512343.2	2.0138	14.5203	7.80229	3.18285	5.64819	0.65261	1.3626	0.478945	0.631978	1
H3F3A	3468.78	3959.38	3833.53	3348.36	2991.13	0.0491892	0.216253	0.227461	0.820065	1
LINC01703	13.0897	19.1667	11.7034	15.1186	13.4458	0.267299	0.865713	0.308762	0.757503	1
ACBD3	526.61	357.198	504.548	450.374	583.325	-0.114278	0.26926	-0.424414	0.671264	1
ACBD3-AS1	3.02071	9.29296	1.30038	0.795714	3.82803	2.6231	1.75644	1.49342	0.135328	1
MIXL1	14.0966	2.32324	13.0038	7.16142	4.98325	-0.3127	1.48019	-0.211257	0.832687	1
LIN9	50.3451	51.6921	42.9126	68.4314	58.0803	-0.139476	0.458973	-0.303888	0.761214	1
PARP1	1647.29	1396.85	1746.41	1772.05	1335.91	-0.209673	0.222859	-0.940835	0.34679	1
STUM	106.732	23.8132	137.841	53.3128	58.1258	-0.555405	0.725667	-0.765372	0.44405	1
ITPKB	649.452	462.325	871.256	775.025	535.626	-0.568504	0.254409	-2.2346	0.0254435	1
PSEN2	208.429	214.319	270.48	208.477	154.227	-0.177003	0.381817	-0.463582	0.642947	1
COQ8A	326.236	295.632	276.981	259.403	377.801	0.213135	0.2503	0.851516	0.394483	1
CDC42BPA	749.135	511.113	581.271	503.687	675.886	0.214683	0.262127	0.819003	0.412784	1
ZNF678	74.5108	54.5961	61.118	71.6142	83.9929	-0.0547117	0.407544	-0.134247	0.893207	1
SNAP47	402.761	490.204	479.841	479.815	426.968	-0.101568	0.245065	-0.414454	0.678542	1
JMJD4	47.3244	52.8537	49.4145	54.1085	56.3633	-0.0471325	0.507372	-0.0928954	0.925987	1
AL731702.1	2.0138	8.71215	5.20153	4.77428	10.4005	0.1719	1.09025	0.15767	0.874717	1
WNT9A	105.725	132.425	119.635	124.927	128.517	-0.0344134	0.348734	-0.098681	0.921392	1
WNT3A	151.035	177.147	124.837	120.153	187.561	0.425183	0.35684	1.19152	0.233448	1
LINC02809	2.0138	4.64648	2.60076	4.77428	5.41322	-0.138411	1.41607	-0.0977429	0.922136	1
ARF1	3358.02	3372.76	3433.01	3236.96	4210.37	0.0132744	0.197813	0.0671062	0.946497	1
C1orf35	425.92	543.057	427.826	471.062	409.347	0.109391	0.27427	0.398846	0.690007	1
MRPL55	361.478	519.825	388.814	355.684	429.749	0.248244	0.269096	0.922512	0.356261	1
AL136379.1	9.06212	1.74243	1.30038	3.18285	5.04252	1.17329	1.49619	0.784183	0.432933	1
GUK1	1629.17	1720.36	1915.46	1687.71	1865.73	-0.104568	0.223222	-0.468449	0.639463	1
GJC2	21.145	11.0354	15.6046	9.54856	24.4708	0.355798	0.726317	0.489866	0.624229	1
IBA57-DT	6.04141	11.0354	5.20153	3.18285	4.08902	1.0536	1.53723	0.685386	0.4931	1
IBA57	221.519	245.683	162.548	192.563	212.668	0.393597	0.306009	1.28623	0.198364	1
OBSCN-AS1	39.2692	55.7578	41.6122	46.1514	62.0602	0.120403	0.515811	0.233424	0.815432	1
OBSCN	1321.06	746.341	964.884	693.067	1690.45	0.318145	0.299535	1.06213	0.288177	1
AL353593.1	16.1104	8.13134	1.30038	9.54856	12.2743	1.06266	1.05185	1.01028	0.312363	1
AL353593.2	2.0138	7.55053	2.60076	3.18285	10.0708	0.771071	1.17123	0.658341	0.510319	1
AL670729.3	86.5936	96.9953	80.6237	65.2485	109.204	0.342379	0.371822	0.920814	0.357147	1
TRIM11	444.044	472.199	451.233	429.685	559.669	0.0579684	0.26106	0.22205	0.824275	1
AL139288.1	0	6.38891	10.4031	3.97857	7.2934	-1.04825	1.35122	-0.775781	0.437878	1
TRIM17	26.1795	45.884	41.6122	42.1728	47.0727	-0.202743	0.565952	-0.358233	0.720169	1
HIST3H3	0	1.74243	1.30038	5.57	3.4555	-1.86877	1.86019	-1.00461	0.315083	1
HIST3H2A	79.5453	116.743	74.1218	61.2699	116.343	0.550769	0.392775	1.40225	0.160841	1
HIST3H2BB	15.1035	8.13134	7.80229	5.57	10.432	0.796121	1.00119	0.795176	0.426511	1
RNF187	1376.44	1219.12	1465.53	1197.55	1651.81	-0.036616	0.249501	-0.146757	0.883324	1
RHOU	38.2623	9.29296	28.6084	9.54856	24.4028	0.321236	0.797065	0.403023	0.686931	1
AL162595.1	75.5177	104.546	70.2207	77.1842	89.8667	0.293348	0.392122	0.748103	0.454398	1
RAB4A	552.789	737.048	550.062	611.108	575.956	0.15275	0.256089	0.59647	0.550861	1
CCSAP	144.994	94.0912	113.133	89.1199	140.124	0.239138	0.373753	0.639828	0.522285	1
ACTA1	4.02761	1.74243	6.50191	4.77428	3.0933	-0.985748	1.86207	-0.529382	0.596541	1
NUP133	377.588	314.218	477.24	397.857	403.223	-0.339279	0.251461	-1.34923	0.177263	1
ABCB10	303.078	221.869	219.765	256.22	217.619	0.134072	0.294699	0.454948	0.649147	1
TAF5L	196.346	183.536	245.772	254.628	194.23	-0.399576	0.286054	-1.39686	0.162457	1
URB2	90.6212	79.571	84.5249	128.11	71.5046	-0.330985	0.445053	-0.743699	0.457059	1
GALNT2	874.998	734.144	864.754	902.339	766.576	-0.136808	0.226255	-0.604666	0.545401	1
PGBD5	16.1104	5.22729	20.8061	7.95714	11.7455	-0.438301	0.991024	-0.442271	0.658293	1
COG2	243.67	159.723	249.673	237.123	203.382	-0.277037	0.31521	-0.878896	0.379458	1
CAPN9	77.5315	23.8132	45.5134	10.3443	44.6375	0.877185	0.744265	1.17859	0.23856	1
C1orf198	346.374	282.274	336.799	297.597	278.287	-0.0137736	0.313348	-0.0439563	0.964939	1
TTC13	137.946	164.369	158.647	186.197	111.364	-0.189707	0.357261	-0.531002	0.595417	1
ARV1	248.705	231.162	214.563	219.617	185.103	0.142698	0.291013	0.490348	0.623887	1
FAM89A	37.2554	25.5556	33.8099	19.0971	32.5922	0.256076	0.674787	0.379492	0.704323	1
C1orf131	130.897	171.339	126.137	161.53	139.995	0.0707528	0.3322	0.212983	0.83134	1
GNPAT	574.941	566.29	518.853	575.301	520.967	0.0593671	0.237201	0.250282	0.802369	1
EXOC8	195.339	195.152	218.464	222.004	206.457	-0.174084	0.294006	-0.592109	0.553778	1
SPRTN	131.904	102.223	117.034	123.336	90.1181	-0.0426173	0.431575	-0.0987482	0.921338	1
EGLN1	619.245	498.916	621.583	569.731	1401.04	-0.0926934	0.233562	-0.396868	0.691465	1
AL445524.1	25.1726	31.3637	24.7073	32.6243	24.6061	-0.0226456	0.641057	-0.0353254	0.97182	1
TSNAX	415.851	400.759	449.932	398.653	392.243	-0.0541577	0.249169	-0.217354	0.827933	1
DISC1	125.863	74.9245	113.133	110.604	99.2536	-0.165406	0.411641	-0.40182	0.687816	1
AL136171.2	6.04141	4.06567	1.30038	0	4.16379	3.23786	2.01649	1.60569	0.108342	1
SIPA1L2	624.28	586.037	721.712	918.254	649.986	-0.440454	0.257408	-1.71111	0.08706	1
MAP10	48.3313	47.6264	42.9126	51.7214	38.3912	0.0147218	0.540293	0.0272478	0.978262	1
NTPCR	391.685	432.704	431.727	395.47	401.127	-0.00224232	0.243119	-0.00922316	0.992641	1
PCNX2	257.767	121.97	218.464	190.971	163.076	-0.114894	0.394645	-0.291131	0.770951	1
MAP3K21	158.084	153.334	162.548	188.584	230.804	-0.176864	0.320082	-0.55256	0.580565	1
KCNK1	266.829	218.385	240.571	238.714	261.046	0.0145552	0.283518	0.051338	0.959056	1
SLC35F3	23.1588	15.6819	9.10268	15.1186	25.7365	0.637068	0.685411	0.929468	0.352646	1
COA6-AS1	3.02071	19.1667	9.10268	10.3443	12.4314	0.222407	1.07154	0.207557	0.835575	1
COA6	72.497	130.101	92.3272	119.357	81.4954	-0.0583593	0.427028	-0.136664	0.891296	1
TARBP1	497.41	483.234	561.765	473.45	479.411	-0.0762494	0.23654	-0.322353	0.747186	1
IRF2BP2	1764.09	1521.14	1643.68	1300.99	1976.03	0.158515	0.221191	0.716645	0.473593	1
LINC01132	6.04141	7.55053	11.7034	12.7314	9.90487	-0.838833	0.99728	-0.841121	0.40028	1
AL391832.2	5.03451	5.8081	2.60076	5.57	4.12414	0.384107	1.49051	0.257702	0.796637	1
LINC01348	19.1311	26.1365	26.0076	15.9143	15.0034	0.129147	0.84277	0.153241	0.878208	1
TOMM20	1606.01	1837.1	1674.89	1671.79	2383.66	0.0415264	0.215595	0.192613	0.847262	1
RBM34	4.02761	13.3586	0	12.7314	8.10514	0.409374	1.28597	0.318339	0.750227	1
ARID4B	480.292	381.011	501.948	441.621	557.413	-0.132582	0.268284	-0.494187	0.621174	1
GGPS1	124.856	130.101	122.236	146.411	127.679	-0.0787417	0.346259	-0.227407	0.820107	1
TBCE	9.06212	12.7778	10.4031	14.3228	9.599	-0.178566	0.996908	-0.17912	0.857844	1
TBCE	28.1933	27.2981	16.905	13.5271	23.1112	0.877164	0.667775	1.31356	0.188994	1
B3GALNT2	218.498	233.486	226.267	242.693	209.008	-0.0534057	0.27936	-0.191172	0.848391	1
GNG4	3.02071	5.8081	2.60076	10.3443	6.45755	-0.563588	1.4443	-0.390215	0.696378	1
LYST	246.691	141.718	187.255	184.606	209.695	0.0568872	0.38464	0.147898	0.882424	1
NID1	48.3313	30.2021	58.5172	31.0328	44.9925	-0.184717	0.541571	-0.341076	0.733046	1
GPR137B	123.849	120.808	117.034	140.841	122.028	-0.08114	0.338067	-0.240011	0.810321	1
ERO1B	215.477	162.627	215.863	140.046	333.325	0.0906531	0.35212	0.25745	0.796832	1
EDARADD	153.049	205.607	123.536	180.627	181.199	0.234339	0.330649	0.708724	0.478496	1
LGALS8	419.878	433.284	332.898	444.804	577.15	0.131358	0.336189	0.390726	0.696	1
AL359921.2	7.04832	3.48486	6.50191	7.16142	5.21472	-0.401673	1.3416	-0.299399	0.764635	1
AL359921.1	7.04832	1.74243	0	2.38714	6.20149	1.7144	1.85751	0.922954	0.356031	1
HEATR1	263.808	206.768	236.67	319.877	291.651	-0.247602	0.364793	-0.678746	0.497299	1
MTR	452.099	332.223	322.495	453.557	629.092	0.0100207	0.331103	0.0302644	0.975856	1
LINC01139	6.04141	31.3637	5.20153	15.1186	11.4652	0.873058	1.18356	0.737655	0.460724	1
CHRM3	10.069	0.58081	3.90115	0.795714	4.64547	1.20862	1.70256	0.709882	0.477777	1
GREM2	6.04141	0	6.50191	1.59143	25.1158	-0.533452	1.06926	-0.498897	0.617852	1
FH	423.906	570.936	520.153	593.602	364.05	-0.16178	0.301155	-0.5372	0.59113	1
OPN3	11.0759	5.8081	3.90115	18.3014	9.39172	-0.44989	1.10337	-0.407743	0.683462	1
CHML	36.2485	37.1718	40.3119	42.9685	44.1244	-0.183184	0.500864	-0.365736	0.714562	1
EXO1	29.2002	49.9497	39.0115	76.3885	29.4357	-0.544104	0.665924	-0.817067	0.41389	1
CEP170	297.036	160.304	275.681	228.37	291.065	-0.145272	0.337754	-0.430111	0.667115	1
SDCCAG8	242.663	216.061	221.065	210.068	281.548	0.0885101	0.279682	0.316467	0.751648	1
AKT3	18.1242	4.64648	11.7034	9.54856	10.7463	0.0811795	1.22462	0.0662895	0.947147	1
ZBTB18	329.257	234.066	317.293	277.704	275.76	-0.0816191	0.285966	-0.285415	0.775326	1
ADSS	362.485	357.779	413.522	373.985	327.242	-0.127492	0.257111	-0.495863	0.619991	1
CATSPERE	39.2692	14.5203	14.3042	15.9143	17.7375	0.810535	0.819854	0.988634	0.322842	1
DESI2	550.776	437.35	508.45	602.355	670.685	-0.172877	0.255783	-0.675874	0.499121	1
COX20	25.1726	16.2627	29.9088	18.3014	35.959	-0.216423	0.599445	-0.36104	0.71807	1
HNRNPU	5094.93	4758	5165.12	5266.03	4924.86	-0.0824262	0.196741	-0.418958	0.675247	1
AL356512.1	9.06212	6.96972	7.80229	6.36571	6.20132	0.178063	1.19317	0.149235	0.881368	1
EFCAB2	63.4349	76.0861	122.236	76.3885	82.8669	-0.497154	0.458311	-1.08475	0.278031	1
KIF26B	133.918	65.6315	204.16	142.433	86.3287	-0.801359	0.538381	-1.48846	0.136629	1
SMYD3	192.318	276.466	218.464	218.821	202.883	0.105773	0.301187	0.351186	0.725449	1
TFB2M	152.042	157.98	137.841	198.928	162.234	-0.126012	0.329973	-0.381886	0.702546	1
CNST	207.422	206.188	213.263	195.746	201.259	0.0178839	0.290234	0.0616191	0.950866	1
SCCPDH	463.175	514.017	617.682	471.858	460.901	-0.153317	0.262507	-0.58405	0.559187	1
AL591848.4	6.04141	4.64648	5.20153	7.95714	10.5601	-0.338139	1.0135	-0.333634	0.738656	1
LINC01341	16.1104	42.9799	32.5096	37.3985	34.2813	-0.22347	0.655466	-0.340934	0.733153	1
AHCTF1	510.5	413.537	508.45	548.247	513.836	-0.196324	0.267942	-0.732709	0.463736	1
ZNF695	9.06212	27.8789	22.1065	30.2371	17.7971	-0.484857	0.839754	-0.577379	0.563683	1
ZNF670	44.3037	48.788	45.5134	62.8614	46.8768	-0.225752	0.486602	-0.463936	0.642694	1
ZNF669	68.4694	87.1215	55.9164	89.9156	58.7786	0.0869567	0.454895	0.191158	0.848402	1
C1orf229	10.069	7.55053	6.50191	8.75285	7.17938	0.188158	1.12014	0.167977	0.866602	1
ZNF124	55.3796	56.3386	68.9203	62.8614	62.8506	-0.234937	0.431399	-0.544593	0.586034	1
AL390728.6	92.635	162.046	81.9241	80.3671	105.921	0.659104	0.408455	1.61365	0.106603	1
AL390728.5	13.0897	7.55053	10.4031	10.3443	11.5172	-0.0251038	0.98565	-0.0254693	0.979681	1
ZNF496	752.156	645.861	700.906	683.518	776.716	0.0129386	0.221173	0.0584997	0.953351	1
AC104335.1	9.06212	9.87377	1.30038	3.97857	8.14337	1.7718	1.23436	1.4354	0.151174	1
SH3BP5L	700.804	749.826	769.826	650.894	613.937	0.0317735	0.26312	0.120757	0.903884	1
ZNF672	624.28	587.199	624.184	618.269	513.175	-0.0367967	0.267468	-0.137574	0.890577	1
ZNF692	602.128	842.755	630.685	659.647	683.516	0.165248	0.24501	0.674454	0.500023	1
PGBD2	170.167	164.95	172.951	183.81	151.276	-0.0918351	0.349154	-0.263022	0.792534	1
FAM110C	254.746	270.077	362.807	379.555	818.743	-0.499937	0.264154	-1.8926	0.0584117	1
SH3YL1	1349.25	1093.67	1358.9	984.298	1446.16	0.0609609	0.239649	0.254376	0.799205	1
ACP1	713.894	836.947	765.925	782.186	897.068	0.00371035	0.218118	0.0170107	0.986428	1
TMEM18	266.829	349.648	276.981	311.92	371.156	0.0679344	0.26229	0.259005	0.795632	1
SNTG2-AS1	1.0069	0	11.7034	0	5.52382	-3.80696	2.0548	-1.85271	0.0639236	1
TPO	0	0.58081	3.90115	1.59143	3.80738	-2.86293	2.0529	-1.39457	0.163144	1
AC141930.1	4.02761	0.58081	0	3.97857	3.97999	0.0452204	1.83318	0.0246677	0.98032	1
AC144450.1	2.0138	1.74243	7.80229	0.795714	3.96449	-1.14677	1.69817	-0.675296	0.499488	1
PXDN	3367.08	2282.58	3712.59	3497.96	3321.14	-0.352627	0.233574	-1.5097	0.13112	1
EIPR1	253.739	242.779	273.08	274.521	206.374	-0.141799	0.352666	-0.402077	0.687627	1
TRAPPC12	728.997	793.967	736.016	742.401	695.28	0.0433444	0.247718	0.174975	0.861099	1
TRAPPC12-AS1	23.1588	20.9092	18.2054	11.9357	18.7357	0.562545	0.761126	0.739095	0.459849	1
ADI1	987.771	1244.68	1144.34	1185.61	834.032	-0.061024	0.289869	-0.210522	0.83326	1
AC108488.1	28.1933	27.2981	29.9088	25.4628	30.3672	0.00800954	0.600683	0.0133341	0.989361	1
RNASEH1	344.361	370.557	386.214	448.782	326.472	-0.22493	0.272087	-0.826685	0.408415	1
RNASEH1-AS1	54.3727	56.3386	83.2245	52.5171	56.1719	-0.281633	0.469876	-0.599379	0.54892	1
AC108488.3	55.3796	40.0759	61.118	35.0114	42.3638	-0.00392706	0.576192	-0.00681555	0.994562	1
RPS7	5475.54	9378.34	6677.46	7541.77	7129.49	0.0632237	0.265734	0.237921	0.811943	1
SOX11	8.05522	7.55053	15.6046	11.14	9.60591	-0.769813	0.98821	-0.778997	0.435982	1
CMPK2	74.5108	66.2123	61.118	49.3342	40.6814	0.352106	0.575501	0.611825	0.540653	1
RSAD2	33.2278	23.2324	24.7073	31.0328	18.9401	0.00726606	0.795547	0.00913342	0.992713	1
RNF144A	262.802	128.359	223.666	164.713	200.186	0.00597847	0.359431	0.0166332	0.986729	1
LINC01814	22.1519	4.64648	11.7034	1.59143	15.1748	1.04644	1.20613	0.867599	0.385614	1
ID2-AS1	7.04832	1.16162	6.50191	5.57	8.88203	-0.636167	1.16714	-0.545067	0.585708	1
ID2	144.994	72.0204	109.232	66.8399	94.9969	0.301699	0.533024	0.566015	0.571383	1
KIDINS220	1013.95	703.942	941.477	817.198	1055.95	-0.0349079	0.265259	-0.131599	0.895301	1
MBOAT2	592.059	564.547	570.868	600.764	626.993	-0.0197806	0.226099	-0.0874865	0.930285	1
AC093904.2	4.02761	1.74243	2.60076	3.18285	3.01033	-0.0426134	1.7367	-0.0245371	0.980424	1
AC093904.4	6.04141	5.8081	3.90115	3.97857	3.75851	0.586897	1.53727	0.381778	0.702626	1
ASAP2	211.45	115	224.966	206.09	222.852	-0.408829	0.360216	-1.13496	0.256394	1
ITGB1BP1	271.864	421.087	292.586	373.19	285.788	0.0591374	0.299801	0.197255	0.843628	1
CPSF3	326.236	374.622	327.696	354.888	263.222	0.0386491	0.273375	0.141378	0.887572	1
IAH1	336.305	461.163	392.716	404.223	359.114	0.0042279	0.262651	0.016097	0.987157	1
ADAM17	294.016	156.238	236.67	274.521	293.893	-0.193035	0.332992	-0.579699	0.562117	1
AC073195.1	6.04141	13.9394	6.50191	6.36571	7.19116	0.656301	1.13659	0.57743	0.563649	1
YWHAQ	2182.96	2058.97	2327.68	2211.29	2042.76	-0.0976506	0.198742	-0.491343	0.623184	1
TAF1B	150.028	138.233	159.947	136.067	151.735	-0.0360951	0.318728	-0.113247	0.909834	1
AC010969.2	33.2278	48.788	41.6122	36.6028	43.1574	0.0827866	0.542383	0.152635	0.878686	1
GRHL1	427.934	353.133	331.598	321.468	517.574	0.256755	0.291268	0.881506	0.378044	1
AC104794.3	19.1311	26.7173	13.0038	15.1186	43.9656	0.709807	0.583029	1.21745	0.223434	1
KLF11	93.6419	53.4345	84.5249	54.1085	180.115	0.0844325	0.386839	0.218263	0.827224	1
CYS1	3.02071	4.64648	2.60076	3.97857	3.5184	0.217438	1.65549	0.131344	0.895503	1
RRM2	157.077	353.713	276.981	516.418	197.243	-0.63314	0.417717	-1.51571	0.129592	1
AC007240.3	8.05522	6.96972	3.90115	0.795714	4.1075	1.74383	1.71796	1.01506	0.310077	1
HPCAL1	308.112	290.986	317.293	283.274	258.631	-0.00260316	0.293044	-0.00888318	0.992912	1
ODC1	1335.15	1462.48	1867.35	1911.3	1065.85	-0.433485	0.298548	-1.45198	0.146508	1
ODC1-DT	9.06212	9.29296	9.10268	5.57	8.40343	0.342488	1.13581	0.301537	0.763005	1
NOL10	165.132	174.243	182.054	185.401	188.612	-0.114064	0.322886	-0.353264	0.72389	1
RN7SL832P	6.04141	13.3586	3.90115	6.36571	5.47684	0.914641	1.34693	0.679059	0.497101	1
ATP6V1C2	37.2554	24.9748	32.5096	19.0971	42.3255	0.280061	0.555042	0.504576	0.613857	1
AC092687.3	6.04141	6.38891	3.90115	3.97857	6.35517	0.65861	1.22423	0.537977	0.590593	1
PDIA6	1915.13	1741.85	2172.94	2150.02	2238.46	-0.241657	0.225467	-1.0718	0.283808	1
KCNF1	7.04832	2.32324	5.20153	0.795714	3.31431	0.675227	1.88426	0.358352	0.72008	1
C2orf50	28.1933	15.1011	19.5057	9.54856	15.4194	0.586546	0.838006	0.699931	0.48397	1
SLC66A3	141.973	153.915	130.038	143.228	126.628	0.11397	0.328168	0.347293	0.728371	1
ROCK2	554.803	342.097	466.837	467.88	507.972	-0.0633606	0.301386	-0.210231	0.833487	1
E2F6	181.242	184.117	187.255	165.508	176.443	0.0535563	0.31335	0.170915	0.86429	1
GREB1	12.0828	1.74243	1.30038	3.97857	4.53117	1.30522	1.56152	0.835865	0.403231	1
LPIN1	646.431	627.275	542.259	792.531	843.145	-0.0704401	0.281476	-0.250253	0.802392	1
AC009486.2	10.069	5.8081	5.20153	11.14	7.87549	-0.0849041	1.12207	-0.0756675	0.939684	1
TRIB2	2153.76	1633.82	2543.55	2457.16	1937.05	-0.401472	0.258636	-1.55227	0.120598	1
LRATD1	476.265	434.446	611.18	522.784	630.389	-0.315622	0.239595	-1.31732	0.187732	1
NBAS	419.878	304.925	413.522	457.535	523.589	-0.270624	0.260438	-1.03911	0.298753	1
DDX1	876.005	885.735	957.081	1024.88	921.894	-0.170375	0.221696	-0.76851	0.442184	1
MYCN	20.138	5.8081	18.2054	15.1186	11.0836	-0.386103	0.975281	-0.395889	0.692187	1
FAM49A	33.2278	63.3083	41.6122	62.0657	47.0307	-0.0990086	0.573091	-0.172762	0.862838	1
RAD51AP2	13.0897	9.29296	5.20153	9.54856	15.2868	0.555296	0.899515	0.617328	0.537019	1
VSNL1	465.189	545.961	607.279	559.387	408.111	-0.203809	0.244452	-0.83374	0.404427	1
SMC6	480.292	410.633	511.05	540.29	420.752	-0.241396	0.245126	-0.984782	0.324731	1
GEN1	124.856	253.814	141.742	268.951	177.426	-0.117013	0.426113	-0.274605	0.78362	1
KCNS3	457.134	551.77	477.24	531.537	442.571	0.000697841	0.275754	0.00253066	0.997981	1
RDH14	442.03	403.082	444.731	373.19	352.571	0.0483253	0.281303	0.171791	0.863602	1
NT5C1B	34.2347	18.0051	31.2092	40.5814	23.8211	-0.480359	0.693655	-0.692504	0.488621	1
LINC01376	13.0897	21.49	10.4031	26.2585	23.9507	-0.0993152	0.726631	-0.136679	0.891285	1
OSR1	147.008	162.627	166.449	154.368	148.294	-0.0479239	0.344142	-0.139256	0.889248	1
LINC00954	23.1588	23.2324	22.1065	27.85	18.1429	-0.113354	0.717522	-0.157979	0.874473	1
TTC32	124.856	120.808	127.437	96.2813	119.042	0.141447	0.360943	0.391882	0.695146	1
WDR35	181.242	116.162	183.354	213.251	161.869	-0.423825	0.380037	-1.11522	0.264757	1
AC079145.1	8.05522	12.7778	13.0038	5.57	14.127	0.222988	0.901002	0.247489	0.80453	1
MATN3	12.0828	4.64648	15.6046	6.36571	5.93731	-0.3965	1.25354	-0.316304	0.751772	1
LAPTM4A	2351.12	2305.24	2591.66	2391.92	2614.78	-0.0977423	0.19872	-0.49186	0.622818	1
SDC1	8336.15	9604.28	9500.59	9861.28	9831.19	-0.109927	0.214525	-0.512421	0.608356	1
PUM2	1629.17	1208.67	1422.62	1385.34	1702.4	0.0141984	0.236618	0.0600058	0.952151	1
RHOB	710.873	1043.72	975.287	1468.09	1175.26	-0.477609	0.3107	-1.5372	0.124243	1
HS1BP3	283.946	259.041	276.981	230.757	324.444	0.0986789	0.293361	0.336374	0.736589	1
GDF7	5.03451	2.32324	1.30038	1.59143	3.19127	1.31027	1.81605	0.721493	0.470606	1
LDAH	209.436	243.94	223.666	254.628	227.821	-0.0770278	0.293716	-0.262253	0.793127	1
KLHL29	435.989	304.344	440.83	485.385	355.756	-0.328106	0.280227	-1.17086	0.241656	1
AC009242.1	10.069	5.8081	3.90115	7.95714	9.59597	0.362999	1.04069	0.348806	0.727235	1
ATAD2B	245.684	151.591	202.86	182.218	181.027	0.0398183	0.332056	0.119914	0.904551	1
UBXN2A	302.071	310.733	276.981	270.543	240.376	0.163362	0.268678	0.608021	0.543173	1
WDCP	160.097	123.713	184.654	146.411	132.512	-0.222656	0.34948	-0.637107	0.524055	1
FKBP1B	13.0897	50.5305	23.4069	40.5814	29.2877	0.0021581	0.728256	0.00296338	0.997636	1
SF3B6	509.493	725.432	607.279	599.968	607.349	0.035362	0.266851	0.132516	0.894576	1
FAM228B	84.5798	95.8337	81.9241	94.6899	81.2044	0.0297437	0.402222	0.0739484	0.941051	1
TP53I3	471.23	665.028	581.271	559.387	405.704	-0.0031982	0.302752	-0.0105638	0.991571	1
PFN4	7.04832	14.5203	7.80229	7.16142	6.88385	0.547075	1.13873	0.480426	0.630924	1
ITSN2	387.657	286.339	321.194	279.295	296.151	0.165147	0.283356	0.582826	0.560011	1
NCOA1	459.148	246.263	357.605	287.253	354.434	0.126435	0.314753	0.401695	0.687908	1
PTRHD1	30.2071	73.7629	46.8138	50.13	53.6402	0.117865	0.524635	0.224661	0.822243	1
CENPO	75.5177	60.9851	52.0153	89.9156	55.5236	-0.0728299	0.478294	-0.15227	0.878974	1
ADCY3	298.043	190.506	306.89	364.437	221.728	-0.466348	0.313954	-1.4854	0.137438	1
AC012073.1	15.1035	13.9394	6.50191	15.9143	10.5061	0.346909	1.03221	0.336083	0.736808	1
DNAJC27	95.6557	77.2477	55.9164	77.9799	93.5118	0.354368	0.423617	0.836529	0.402857	1
DNAJC27-AS1	19.1311	46.4648	28.6084	16.71	24.9722	0.564335	0.74031	0.762295	0.445884	1
EFR3B	33.2278	22.6516	40.3119	31.8285	25.6019	-0.372601	0.679935	-0.547994	0.583696	1
POMC	105.725	56.3386	140.441	35.0114	74.6549	-0.108632	0.688448	-0.157792	0.87462	1
DNMT3A	728.997	556.997	678.8	598.377	598.756	0.00893343	0.245865	0.0363347	0.971015	1
AC012074.1	6.04141	3.48486	7.80229	7.95714	6.92299	-0.749245	1.26655	-0.591566	0.554141	1
DTNB	369.533	601.138	435.628	506.87	497.636	0.0448928	0.285219	0.157398	0.874931	1
ASXL2	380.609	238.132	302.989	372.394	371.09	-0.134419	0.297033	-0.45254	0.65088	1
KIF3C	451.092	220.708	422.624	259.403	261.583	-0.0224551	0.439033	-0.0511468	0.959209	1
RAB10	1550.63	1227.25	1527.95	1328.05	1505.95	-0.0403583	0.219458	-0.1839	0.854092	1
GAREM2	24.1657	25.5556	19.5057	27.0543	25.9079	0.0844666	0.645876	0.130778	0.895951	1
HADHA	1915.13	2146.67	2020.79	2144.45	1874.91	-0.0361047	0.202737	-0.178087	0.858655	1
HADHB	1128.74	1213.89	1074.12	1226.19	1222.88	0.0258069	0.217429	0.118691	0.90552	1
AC010896.1	4.02761	8.71215	14.3042	3.97857	9.71861	-0.448778	1.08033	-0.415406	0.677844	1
ADGRF3	15.1035	9.87377	9.10268	11.14	10.3356	0.282621	0.947404	0.298311	0.765465	1
SELENOI	371.547	285.178	387.514	396.265	334.917	-0.258591	0.285277	-0.906457	0.364694	1
DRC1	75.5177	95.8337	49.4145	69.2271	114.449	0.523306	0.386917	1.3525	0.176215	1
FAM166C	4.02761	2.90405	2.60076	12.7314	6.10571	-1.20059	1.31124	-0.915611	0.359871	1
SLC35F6	288.981	252.072	269.179	348.523	246.39	-0.196047	0.311125	-0.630121	0.528615	1
CENPA	46.3175	87.7023	63.7187	108.217	57.0797	-0.356833	0.504724	-0.706986	0.479575	1
MAPRE3	483.313	554.674	517.552	440.825	619.433	0.118788	0.239873	0.495213	0.62045	1
AC013472.1	6.04141	4.06567	1.30038	2.38714	3.09969	1.41367	1.79494	0.787585	0.430939	1
TMEM214	816.598	674.32	776.328	731.261	835.4	-0.0168671	0.252372	-0.0668344	0.946714	1
AGBL5	434.982	413.537	438.229	369.211	420.391	0.0736193	0.243401	0.302461	0.762301	1
AGBL5-IT1	2.0138	8.13134	6.50191	6.36571	6.36623	-0.294812	1.23974	-0.237802	0.812035	1
AC013403.2	2.0138	10.4546	1.30038	2.38714	5.06387	1.75108	1.54198	1.1356	0.256124	1
OST4	342.347	834.624	579.971	598.377	573.278	0.00211783	0.337975	0.00626621	0.995	1
EMILIN1	28.1933	40.6567	28.6084	32.6243	24.7344	0.173266	0.670282	0.258497	0.796023	1
KHK	83.5729	121.97	93.6275	101.851	94.5487	0.0784702	0.377155	0.208058	0.835183	1
CGREF1	3.02071	4.64648	6.50191	3.18285	5.66233	-0.285442	1.31718	-0.216706	0.828437	1
ABHD1	1.0069	4.06567	5.20153	3.97857	4.61333	-0.799587	1.70463	-0.469066	0.639022	1
PREB	602.128	648.184	631.986	590.42	670.056	0.0333541	0.317981	0.104893	0.916461	1
SLC5A6	267.836	284.597	287.385	328.63	224.597	-0.158139	0.30869	-0.512289	0.608448	1
ATRAID	550.776	762.023	755.522	724.895	620.023	-0.170828	0.26522	-0.644099	0.519512	1
CAD	618.238	497.754	621.583	637.367	497.569	-0.176051	0.254306	-0.69228	0.488762	1
SLC30A3	5.03451	3.48486	5.20153	6.36571	3.5408	-0.454487	1.75061	-0.259616	0.79516	1
UCN	12.0828	19.1667	26.0076	11.9357	38.3416	-0.217867	0.624592	-0.348814	0.727229	1
MPV17	456.127	487.3	429.126	455.148	570.289	0.0933388	0.239877	0.38911	0.697195	1
GTF3C2	413.837	436.188	418.723	416.158	486.027	0.0267213	0.240474	0.111119	0.911522	1
GTF3C2-AS1	2.0138	0.58081	2.60076	3.97857	4.37716	-1.4492	1.72713	-0.839078	0.401425	1
AC074117.1	200.374	298.536	183.354	245.876	174.716	0.217072	0.34778	0.624165	0.532519	1
EIF2B4	315.16	405.405	362.807	436.051	326.276	-0.148131	0.272872	-0.542858	0.587228	1
SNX17	1263.66	1255.13	1253.57	1210.28	1180.96	0.0319777	0.238206	0.134244	0.89321	1
ZNF513	336.305	281.693	404.419	371.598	285.518	-0.32924	0.365666	-0.900385	0.367915	1
PPM1G	1072.35	1266.75	1223.66	1349.53	961.423	-0.137388	0.277095	-0.495815	0.620025	1
NRBP1	1266.68	1265	1439.52	1501.51	1300.32	-0.216463	0.216778	-0.998545	0.318015	1
KRTCAP3	743.094	1009.45	833.545	780.595	755.608	0.121097	0.242589	0.499187	0.617648	1
IFT172	394.706	347.905	322.495	311.124	457.691	0.227784	0.239142	0.952503	0.340842	1
FNDC4	111.766	67.374	96.2283	63.6571	64.7719	0.164401	0.557237	0.29503	0.767971	1
C2orf16	37.2554	13.9394	24.7073	28.6457	33.5645	-0.0943306	0.634316	-0.148712	0.881781	1
ZNF512	392.692	440.835	388.814	380.351	383.472	0.117669	0.253041	0.46502	0.641917	1
CCDC121	41.283	56.9194	41.6122	34.2157	44.8269	0.386929	0.538147	0.719003	0.472139	1
GPN1	275.891	253.814	265.278	276.908	286.902	-0.0358704	0.266383	-0.134657	0.892883	1
SUPT7L	535.672	518.663	491.545	535.515	510.194	0.0364222	0.243158	0.149788	0.880932	1
SLC4A1AP	356.443	274.142	308.191	338.178	311.246	-0.0403225	0.284031	-0.141965	0.887107	1
MRPL33	257.767	510.532	327.696	330.221	332.041	0.228876	0.325573	0.702993	0.48206	1
RBKS	16.1104	27.8789	14.3042	25.4628	26.2318	0.140792	0.664307	0.211939	0.832155	1
BABAM2	112.773	227.678	174.251	186.197	179.296	-0.0734127	0.355512	-0.206498	0.836402	1
AC093690.1	5.03451	9.87377	1.30038	7.95714	12.2653	0.632026	1.1173	0.565675	0.571615	1
AC104695.2	6.04141	5.22729	1.30038	3.18285	7.73732	1.25459	1.26131	0.994667	0.319898	1
FOSL2	1037.11	789.902	877.758	914.275	3922.65	0.0263852	0.273516	0.0964668	0.92315	1
AC104695.3	0	1.74243	0	0.795714	6.05407	1.01759	2.03461	0.500142	0.616975	1
PLB1	20.138	18.0051	54.6161	27.0543	113.782	-1.07254	0.450731	-2.37956	0.0173333	1
AC092164.1	10.069	15.6819	11.7034	15.9143	12.8511	-0.0972979	0.867274	-0.112188	0.910674	1
PPP1CB	1178.08	1143.03	1426.52	1157.76	1644.94	-0.153856	0.219219	-0.701836	0.482781	1
SPDYA	7.04832	10.4546	3.90115	5.57	9.90002	0.878219	1.05786	0.830183	0.406435	1
TRMT61B	175.201	159.723	149.544	190.971	153.009	-0.0308619	0.319002	-0.0967453	0.922929	1
WDR43	312.14	248.587	321.194	323.855	383.723	-0.205293	0.29159	-0.704047	0.481403	1
TOGARAM2	66.4556	31.9446	49.4145	31.8285	55.4249	0.273549	0.542552	0.50419	0.614128	1
CLIP4	265.822	239.875	243.172	186.197	321.779	0.240543	0.269588	0.892265	0.372251	1
AC016907.2	5.03451	6.38891	6.50191	1.59143	4.34136	0.550721	1.53826	0.358015	0.720332	1
YPEL5	763.232	876.442	767.226	760.702	900.272	0.103092	0.215483	0.478425	0.632348	1
[truncated: 15,709 more rows]

## Sheet: 3 dpi
genes	CT_1	CT_2	d3_1	d3_2	baseMean	log2FoldChange	lfcSE	stat	pvalue	padj
ANGPTL4	16.1104	19.1667	1663.27	2316.77	1004.85	6.79903	0.325512	20.8872	7.00524e-97	1.03194e-92
PPFIA4	23.1588	14.5203	1763.77	3254.04	1100.19	7.10478	0.359741	19.7497	8.06321e-87	5.93895e-83
MIR210HG	57.3934	62.1467	2084.57	2060.45	968.821	5.11066	0.263353	19.4061	6.85278e-84	3.36494e-80
SLC2A1	1084.43	814.296	14751.7	14408.3	9357.76	3.94267	0.229566	17.1744	4.12764e-66	1.52011e-62
PFKFB3	344.361	242.198	4505.4	6163.03	2902.32	4.19128	0.24889	16.8399	1.24534e-63	3.66902e-60
ENO2	268.843	230.582	4064.78	7374.22	2903.25	4.52069	0.273839	16.5085	3.18448e-61	7.81842e-58
PGF	48.3313	24.9748	2657.89	2686.47	1561.87	6.22221	0.380848	16.3378	5.31561e-60	1.11863e-56
PGK1	2016.83	2272.71	21867.4	29649	14564.7	3.58589	0.223236	16.0632	4.622e-58	8.51083e-55
STC2	14.0966	7.55053	697.004	1221.06	613.393	6.54735	0.416121	15.7342	8.8121e-56	1.44235e-52
BNIP3	415.851	399.597	3859.93	4766.63	2336.07	3.40422	0.217929	15.6208	5.2529e-55	7.03459e-52
SLC6A8	1110.61	601.138	16077.5	19915.8	9778.82	4.39703	0.281455	15.6225	5.11823e-55	7.03459e-52
PFKFB4	213.463	270.657	3370.35	5143.37	2073.07	4.13276	0.265207	15.5832	9.47585e-55	1.16324e-51
FAM153CP	75.5177	53.4345	1333.45	2413.95	822.574	4.87619	0.334401	14.5819	3.66412e-48	4.15201e-45
ALDOC	146.001	122.551	1861.68	2900.54	1128.32	4.15417	0.28647	14.5013	1.18937e-47	1.25147e-44
NDRG1	1462.02	635.406	20705.3	28968.8	15062.7	4.56821	0.318657	14.3358	1.30663e-46	1.2832e-43
FGF11	99.6833	74.3437	1107.99	1545.69	606.804	3.94427	0.283425	13.9165	5.03272e-44	4.63356e-41
P4HA1	481.299	399.597	3960.42	6444	3384.82	3.5646	0.26202	13.6043	3.77459e-42	3.27079e-39
MKNK2	3725.54	3581.27	26524.8	43885.5	20521.8	3.26863	0.243834	13.4051	5.64204e-41	4.61739e-38
AK4	175.201	126.617	1498.36	2148.47	1080.75	3.60497	0.270337	13.3351	1.4465e-40	1.12149e-37
PFKP	1101.55	818.942	6730.4	7141.84	4193.9	2.85479	0.216939	13.1594	1.50237e-39	1.10657e-36
HIF1A-AS3	12.0828	17.4243	394.239	499.267	247.873	4.88411	0.374061	13.057	5.79815e-39	4.06727e-36
TF	88.6074	44.7224	1033.27	952.058	637.516	3.92773	0.300899	13.0533	6.08334e-39	4.07335e-36
BHLHE40	818.612	777.705	5712.6	7587.59	4162.41	3.05934	0.234527	13.0447	6.80976e-39	4.36151e-36
PDK1	50.3451	41.8183	738.231	1606.25	640.532	4.67995	0.36417	12.851	8.48918e-38	5.21059e-35
LDHA	2395.42	2599.13	14254.4	18165.2	10261.9	2.69836	0.217866	12.3854	3.13566e-35	1.84766e-32
RNF183	28.1933	13.9394	584.916	625.316	259.992	4.89889	0.399998	12.2473	1.73703e-34	9.84163e-32
FUT3	268.843	220.708	1587.26	1811.16	1040.8	2.80066	0.229784	12.1882	3.59202e-34	1.95978e-31
GAPDH	9866.64	10089.3	58389.8	91952.5	46231.9	2.9134	0.244026	11.9389	7.42082e-33	3.90415e-30
ADM	263.808	139.975	1982.79	2432.25	1314.96	3.46243	0.2906	11.9148	9.91558e-33	5.03677e-30
VEGFA	1891.97	1480.48	10728.2	17906.7	9636.97	3.08682	0.259776	11.8826	1.4574e-32	7.15631e-30
SLC16A3	722.956	489.623	5395.66	4889.16	2917.05	3.08717	0.261382	11.811	3.42637e-32	1.62819e-29
ANKZF1	670.597	692.906	3482.44	3733.59	1905.93	2.40374	0.205021	11.7244	9.56259e-32	4.40208e-29
ETS2	1472.09	1237.71	7471.21	9410.02	5579.32	2.64019	0.226036	11.6804	1.60489e-31	7.16411e-29
C6orf223	43.2968	66.2123	620.99	642.921	355.38	3.50623	0.301621	11.6246	3.08976e-31	1.33868e-28
ENO1	11767.7	13243.6	56412.2	62869.6	38580.8	2.25366	0.195371	11.5353	8.7577e-31	3.68599e-28
SPAG4	54.3727	88.2831	686.697	1033.04	413.347	3.57467	0.313488	11.4029	4.04392e-30	1.65475e-27
LOX	36.2485	22.0708	409.699	1052.76	358.246	4.67957	0.412929	11.3326	9.04376e-30	3.60064e-27
IGFBP3	449.079	225.354	6868.26	4822.26	3884.51	4.12	0.3646	11.3	1.31152e-29	5.08422e-27
GPI	2189.01	2395.26	11546.3	14275.2	8891.08	2.49371	0.222967	11.1842	4.87252e-29	1.84044e-26
FUT11	263.808	202.122	1601.43	3179.39	1283.88	3.36424	0.304099	11.063	1.89668e-28	6.98499e-26
HK2	413.837	211.415	2338.38	3675.14	1862.2	3.27343	0.304628	10.7457	6.21078e-27	2.23149e-24
MT-ND2	18036.6	18766	3875.39	2546.33	11372.7	-2.51979	0.236988	-10.6326	2.10207e-26	7.37276e-24
ERRFI1	433.975	400.178	2464.64	5461.66	2528.62	3.24982	0.306034	10.6192	2.42716e-26	8.31501e-24
UNC5B	401.754	379.269	2035.61	3453.32	1682.16	2.81493	0.266177	10.5754	3.87511e-26	1.29737e-23
SH3TC1	636.362	477.426	2857.59	3615.29	1878.18	2.54226	0.241086	10.545	5.35457e-26	1.75285e-23
ERO1A	704.832	641.795	3549.44	7172.83	3435.26	2.99442	0.285098	10.5031	8.35912e-26	2.67692e-23
UAP1L1	87.6005	78.4094	561.726	646.442	324.399	2.87012	0.274261	10.4649	1.25182e-25	3.92353e-23
RIMKLA	176.208	138.814	876.086	1157.68	614.693	2.69939	0.258027	10.4616	1.29581e-25	3.9768e-23
FOSL2	1037.11	789.902	4701.23	8246.01	3922.65	2.82687	0.271581	10.4089	2.25748e-25	6.78672e-23
LOXL2	75.5177	29.6213	724.059	1162.61	503.534	4.19765	0.404152	10.3863	2.86221e-25	8.43264e-23
WSB1	1108.6	968.791	5116.08	9407.21	4196.59	2.80654	0.276003	10.1685	2.74134e-24	7.91816e-22
TRIB3	287.974	281.693	1830.76	1840.74	1578.33	2.68854	0.264842	10.1515	3.26306e-24	9.24388e-22
INSIG2	303.078	238.713	1261.31	1706.94	913.409	2.4598	0.246193	9.99133	1.66338e-23	4.62327e-21
KDM3A	525.603	396.693	2078.13	2975.18	1722.15	2.45804	0.248205	9.90326	4.02935e-23	1.09919e-20
PLOD2	309.119	423.991	2210.83	3979.35	1985.64	3.07597	0.311624	9.8708	5.57179e-23	1.49233e-20
IZUMO4	186.277	236.971	1095.11	1059.09	628.565	2.34132	0.238504	9.81667	9.54473e-23	2.51078e-20
TPI1	2888.8	3695.69	16900.7	13359.1	9602.23	2.19965	0.224313	9.80617	1.05916e-22	2.73727e-20
HILPDA	120.828	193.41	1093.82	2947.72	1124.4	3.68012	0.379595	9.69487	3.17047e-22	8.05245e-20
SLC7A11	179.229	113.258	861.914	1234.44	806.025	2.85393	0.297137	9.60478	7.63215e-22	1.90558e-19
DAPK2	30.2071	24.394	248.654	312.658	157.381	3.38173	0.35615	9.49525	2.1969e-21	5.39375e-19
NXPH4	26.1795	28.4597	480.559	332.375	231.955	3.88738	0.409725	9.48777	2.36021e-21	5.6997e-19
SH3BP2	818.612	744.599	3263.42	5631.37	2565.94	2.50975	0.264742	9.47998	2.54327e-21	6.04273e-19
CASKIN1	50.3451	34.2678	337.551	609.824	232.78	3.50822	0.370976	9.45672	3.17747e-21	7.42973e-19
GBE1	209.436	177.147	934.062	1419.64	782.037	2.61161	0.277582	9.40841	5.03686e-21	1.15934e-18
DDIT4	1784.23	1974.75	7069.24	10047.3	5992	2.18699	0.233426	9.36911	7.31458e-21	1.65771e-18
FAM13A	330.264	297.375	1410.76	2612.53	1251.28	2.68322	0.288399	9.30386	1.35442e-20	2.9779e-18
SLCO4A1	21.145	26.1365	240.924	292.237	156.227	3.48173	0.374208	9.30427	1.34918e-20	2.9779e-18
BNIP3L	1180.09	1095.99	4008.09	5717.28	3182.86	2.09621	0.22859	9.17017	4.7229e-20	1.01114e-17
ULK1	1135.79	947.301	4502.82	4145.54	2621.36	2.05463	0.224063	9.16986	4.73617e-20	1.01114e-17
AQP5	4672.03	8061.06	1211.06	926.003	3537.47	-2.57657	0.283072	-9.10218	8.85342e-20	1.86314e-17
PPP1R3G	14.0966	4.64648	252.519	196.468	108.673	4.68623	0.516103	9.08003	1.08546e-19	2.2521e-17
ARRDC3	824.653	798.614	2726.17	3542.05	2333.94	1.95022	0.215704	9.04117	1.55005e-19	3.17135e-17
VLDLR	119.821	69.1164	586.205	618.979	355.992	2.69304	0.298133	9.033	1.6703e-19	3.37057e-17
KRT17	1040.13	1053.01	3603.55	3795.56	3189.53	1.82174	0.205639	8.85894	8.07773e-19	1.60801e-16
EFNA3	44.3037	63.8891	371.048	459.129	208.342	2.92489	0.330349	8.85394	8.44841e-19	1.65938e-16
KDR	163.118	116.162	734.366	1187.96	615.125	2.79272	0.316303	8.82924	1.05385e-18	2.04267e-16
FAM110C	254.746	270.077	1004.92	1562.59	818.743	2.29172	0.260114	8.81041	1.24686e-18	2.38539e-16
C4orf47	38.2623	21.49	257.672	492.225	161.822	3.68522	0.419112	8.79292	1.4572e-18	2.75206e-16
PPP1R3C	13.0897	18.5859	181.659	467.579	170.851	4.34006	0.495489	8.75915	1.96733e-18	3.66846e-16
CHAC1	46.3175	53.4345	398.104	370.401	217.931	2.93765	0.335856	8.74674	2.19604e-18	4.04373e-16
hCoV-19	0	0	4439.69	1442.87	3963.27	14.3515	1.64491	8.72483	2.66586e-18	4.84824e-16
SH3D21	268.843	381.592	1466.16	3383.61	1101.98	2.89674	0.333103	8.69624	3.43073e-18	6.16318e-16
ANKRD37	30.2071	39.4951	235.77	423.215	197.869	3.2322	0.372207	8.68388	3.82506e-18	6.78879e-16
WDR54	228.567	245.683	997.192	954.875	566.297	2.03923	0.234886	8.68179	3.89601e-18	6.8324e-16
PLB1	20.138	18.0051	230.617	254.915	113.782	3.6799	0.424864	8.66135	4.66203e-18	8.07957e-16
PFKL	1997.69	1977.66	6950.71	6537.65	4133.18	1.7625	0.205588	8.573	1.0082e-17	1.72696e-15
NFIL3	121.835	134.748	517.921	745.028	463.568	2.29973	0.270058	8.51569	1.656e-17	2.80397e-15
MTHFD2	499.424	489.042	1699.35	2770.26	1639.31	2.17853	0.25749	8.46065	2.65886e-17	4.45087e-15
ADM2	171.173	124.293	676.39	922.482	526.524	2.44591	0.290248	8.42696	3.54749e-17	5.87169e-15
ACKR3	20.138	20.9092	194.543	203.509	110.085	3.27534	0.390228	8.39339	4.72304e-17	7.73056e-15
AC097534.2	17.1173	18.0051	155.892	309.137	110.889	3.73082	0.44831	8.32196	8.65179e-17	1.40054e-14
PPP1R13L	842.777	877.023	2572.86	3165.31	1773.58	1.73874	0.211092	8.23689	1.7675e-16	2.83012e-14
RASSF7	748.129	992.604	3375.51	2876.6	1918.12	1.84219	0.225246	8.17858	2.87213e-16	4.54939e-14
ZNF395	694.763	864.826	2842.13	5058.16	2366.71	2.34043	0.286815	8.16005	3.34888e-16	5.24812e-14
AJM1	124.856	94.672	511.48	675.313	316.96	2.44525	0.302714	8.07775	6.59736e-16	1.02301e-13
KCTD11	285.96	342.678	1091.24	1790.74	853.5	2.1964	0.274114	8.01272	1.12202e-15	1.72172e-13
ALDH1L2	54.3727	36.591	233.193	510.534	274.154	3.05541	0.381841	8.0018	1.22614e-15	1.86208e-13
KISS1R	0	0	399.392	630.246	239.02	11.8409	1.48047	7.99806	1.26395e-15	1.89993e-13
DARS	620.252	525.052	1776.65	2216.77	1383.72	1.80463	0.226958	7.95138	1.84451e-15	2.7446e-13
EFEMP2	242.663	232.324	824.551	1092.19	533.156	2.01563	0.253693	7.94516	1.93941e-15	2.85695e-13
EGLN1	619.245	498.916	1862.97	2105.51	1401.04	1.83025	0.230754	7.93161	2.16321e-15	3.15508e-13
CXCR4	15.1035	18.0051	157.18	153.512	107.857	3.21378	0.406448	7.907	2.63675e-15	3.80804e-13
PRSS53	30.2071	31.3637	194.543	339.417	128.532	3.12081	0.397032	7.86034	3.83107e-15	5.47918e-13
MOB3A	595.079	574.421	1792.11	1904.12	1266.15	1.66091	0.212433	7.81851	5.34528e-15	7.57128e-13
HSPH1	1085.44	1035	311.784	183.792	721.393	-2.10906	0.270496	-7.79701	6.33898e-15	8.89329e-13
PGM1	639.383	644.699	1931.25	1935.8	1272.02	1.59041	0.204105	7.79213	6.58897e-15	9.1568e-13
DUSP9	7.04832	2.90405	115.953	130.978	63.5203	4.74362	0.610267	7.77304	7.66265e-15	1.05494e-12
PNCK	96.6626	22.0708	3439.93	3177.99	1775.86	5.8125	0.748373	7.76685	8.046e-15	1.09746e-12
SCD	11170.6	10829.8	32471.9	47548	27947.2	1.86292	0.240804	7.73624	1.02402e-14	1.38393e-12
TLE6	54.3727	72.6013	341.416	389.414	175.994	2.51439	0.326168	7.70888	1.26922e-14	1.69972e-12
APLN	0	1.16162	203.561	273.928	125.259	8.3599	1.08696	7.69112	1.45853e-14	1.93564e-12
CYP4B1	8569.75	17129.3	2684.95	1458.37	6049.86	-2.63404	0.34557	-7.62232	2.49163e-14	3.25432e-12
TCAF2	32.2209	9.29296	210.003	440.116	160.861	4.02964	0.528681	7.62207	2.49635e-14	3.25432e-12
ETV4	588.031	702.199	176.506	163.371	590.175	-1.92891	0.253478	-7.60977	2.74594e-14	3.54829e-12
ARID3A	66.4556	51.6921	262.826	430.257	206.359	2.56917	0.338462	7.59072	3.1813e-14	4.07511e-12
NOL3	464.182	600.558	1803.71	1887.92	1145.99	1.79128	0.237549	7.54068	4.67512e-14	5.937e-12
RORA	302.071	171.339	919.89	1354.85	770.354	2.27424	0.301786	7.53592	4.8489e-14	6.10505e-12
AQP3	20624.4	21576.5	7084.7	4046.95	12452.7	-1.92327	0.256492	-7.49835	6.46284e-14	8.06814e-12
FAM162A	244.677	474.522	1548.61	2033.69	1118.59	2.31134	0.30981	7.46051	8.6191e-14	1.06696e-11
NTRK2	56.3865	48.788	237.059	633.766	225.512	3.06033	0.410319	7.45842	8.75674e-14	1.07496e-11
PIAS2	225.546	202.122	703.445	1250.63	561.08	2.19674	0.29459	7.45693	8.85612e-14	1.07818e-11
ITGA4	53.3658	22.0708	226.752	468.987	230.062	3.245	0.436362	7.43649	1.03399e-13	1.24851e-11
ADH1C	629.314	956.594	173.929	97.8817	332.829	-2.56067	0.345198	-7.41798	1.1892e-13	1.42423e-11
CCND1	2270.57	1842.91	645.469	644.329	1331.81	-1.67259	0.226941	-7.37014	1.70444e-13	2.02484e-11
STC1	21.145	2.32324	1123.45	2030.87	845.867	7.11613	0.96699	7.35905	1.85226e-13	2.18286e-11
DDIT3	60.4141	99.3185	404.546	430.257	291.65	2.36929	0.322195	7.35359	1.92954e-13	2.25588e-11
EIF4EBP1	359.464	556.416	1562.78	2128.05	1283.33	2.00777	0.273541	7.33993	2.13699e-13	2.47874e-11
WDR45B	1065.3	1127.35	2892.37	3965.27	2261.25	1.64551	0.224361	7.33422	2.2302e-13	2.56665e-11
NDUFA4L2	73.5039	29.0405	3199	1592.87	1250.88	5.55526	0.759571	7.31368	2.59926e-13	2.96819e-11
SYT8	85.5867	149.268	676.39	557.01	323.807	2.37833	0.325376	7.30948	2.68181e-13	3.0389e-11
ZMYND8	526.61	562.224	1655.54	2652.66	1341.25	1.98508	0.272513	7.28435	3.2323e-13	3.63474e-11
CHST15	899.164	705.103	2423.41	4097.65	2235.89	2.02532	0.278815	7.26401	3.75773e-13	4.19357e-11
SYDE1	56.3865	38.9143	291.17	268.294	140.993	2.57029	0.354251	7.25558	3.99958e-13	4.42992e-11
EPHA3	63.4349	27.8789	278.286	503.492	231.201	3.12931	0.432072	7.24258	4.40238e-13	4.83966e-11
CDK18	544.734	545.961	1488.06	2116.08	1082.03	1.72589	0.238516	7.23596	4.62237e-13	5.04386e-11
MT-CYB	34881.1	32475.4	11592.7	13020.4	23948.7	-1.45227	0.200929	-7.2278	4.90885e-13	5.31708e-11
FBXO32	230.581	187.021	771.729	678.834	472.386	1.80006	0.249824	7.20532	5.7909e-13	6.2267e-11
SEMA4B	3282.5	2958.07	8470.98	11195.8	6477.95	1.65645	0.230093	7.19904	6.06378e-13	6.47286e-11
CYP1B1	1079.4	849.725	287.305	259.14	589.128	-1.82096	0.255099	-7.13827	9.45151e-13	1.00166e-10
CA9	31.214	2.32324	2427.27	3679.37	1576.47	7.53752	1.05705	7.13074	9.98336e-13	1.05046e-10
NECTIN1	3321.77	2586.93	8401.41	8448.11	6114.52	1.51239	0.212797	7.1072	1.18418e-12	1.23717e-10
MAMDC4	253.739	286.339	852.895	996.422	512.309	1.77475	0.249879	7.10245	1.22562e-12	1.27145e-10
ST8SIA6	5.03451	1.74243	106.934	80.2771	54.6987	4.92295	0.694817	7.08524	1.38808e-12	1.42992e-10
TRPV4	720.942	552.35	2185.06	1873.84	1245.89	1.67427	0.236638	7.07525	1.49183e-12	1.52613e-10
SAMHD1	733.025	631.341	211.291	169.709	403.142	-1.84621	0.262178	-7.04181	1.89759e-12	1.92782e-10
CRYM	285.96	327.577	70.8599	42.2511	163.185	-2.46957	0.351647	-7.02287	2.17362e-12	2.19312e-10
XPOT	808.543	595.33	1951.87	3030.11	2075.54	1.83045	0.260842	7.01748	2.25899e-12	2.26375e-10
AC254633.1	24.1657	13.3586	133.99	278.153	124.649	3.49938	0.499026	7.01243	2.34213e-12	2.33121e-10
RNF19A	647.438	420.506	1578.24	2501.26	1415.16	1.93814	0.276479	7.0101	2.3815e-12	2.35448e-10
RCOR2	38.2623	36.0102	231.905	218.297	114.083	2.60205	0.371428	7.00555	2.46017e-12	2.41605e-10
NKD1	74.5108	66.2123	260.249	423.215	232.159	2.2908	0.327552	6.9937	2.67725e-12	2.61182e-10
SLC7A5	548.762	472.199	1491.92	2394.23	1582.32	1.93102	0.276419	6.98584	2.83163e-12	2.74426e-10
TENT5C	2930.09	2603.77	649.334	806.292	1558.98	-1.92478	0.275882	-6.97683	3.01921e-12	2.90693e-10
GYS1	776.322	774.801	2123.22	3294.88	1532.4	1.80554	0.259485	6.95816	3.44739e-12	3.29763e-10
CYP26A1	5.03451	2.32324	86.3202	92.2482	46.2378	4.70322	0.68148	6.90147	5.14655e-12	4.89122e-10
MT-ND1	10960.1	14878.6	3912.75	1578.08	7975.08	-2.2358	0.324183	-6.89672	5.32166e-12	5.02521e-10
C4orf3	839.757	1110.51	2782.86	3073.77	1968.31	1.58498	0.230142	6.88697	5.69945e-12	5.34768e-10
PLAT	1248.56	724.27	5308.05	3995.55	2541.89	2.23889	0.32528	6.88296	5.86218e-12	5.46556e-10
METTL7A	1827.53	2471.35	716.329	606.303	1190.53	-1.70304	0.248525	-6.85257	7.25371e-12	6.7204e-10
LONP1	1045.16	925.811	3188.7	3061.8	2288.16	1.66562	0.243962	6.82736	8.64913e-12	7.96315e-10
PVT1	127.877	126.036	401.969	610.528	309.48	2.00028	0.293159	6.82318	8.90441e-12	8.14726e-10
CEP250	547.755	565.709	1421.06	2116.08	1098.03	1.66887	0.245075	6.80963	9.78487e-12	8.89759e-10
KDM4B	1052.21	780.028	2490.4	2880.82	1816.61	1.55406	0.228853	6.79068	1.11609e-11	1.00866e-09
TRIM2	2273.59	1467.13	5144.43	8352.34	4235.44	1.85263	0.273052	6.7849	1.16164e-11	1.04342e-09
VPS13D	929.371	663.866	2379.6	2390	1662.23	1.58434	0.234203	6.76483	1.33467e-11	1.19158e-09
PCAT6	55.3796	45.3032	235.77	278.857	154.875	2.36575	0.35049	6.74984	1.48008e-11	1.31344e-09
TMEM45B	233.601	163.208	787.189	723.198	484.45	1.93455	0.286795	6.74542	1.52587e-11	1.34596e-09
ZNF160	315.16	267.753	829.705	1559.77	691.876	2.03975	0.30257	6.7414	1.56862e-11	1.37544e-09
ATF3	94.6488	85.3791	471.54	392.935	342.118	2.26493	0.336449	6.73185	1.67518e-11	1.46018e-09
SOSTDC1	336.305	530.86	87.6086	99.9943	227.695	-2.20674	0.33079	-6.67111	2.53879e-11	2.19994e-09
NCKIPSD	471.23	439.673	1258.73	1475.27	881.717	1.5874	0.238077	6.66757	2.60074e-11	2.24044e-09
MXI1	455.12	415.279	1129.89	1858.34	990.92	1.7825	0.267478	6.6641	2.66301e-11	2.28074e-09
YEATS2	664.556	567.451	1579.53	2749.84	1340.4	1.81573	0.272516	6.66283	2.68601e-11	2.28715e-09
FKBP9	1336.16	1222.02	3638.33	9010.05	3786.89	2.30644	0.346964	6.64747	2.98166e-11	2.5243e-09
LIF	256.76	202.703	712.464	842.205	516.354	1.76445	0.266446	6.62216	3.53996e-11	2.97983e-09
CNTNAP1	98.6764	73.7629	297.612	623.204	265.142	2.42961	0.367969	6.60276	4.03571e-11	3.37784e-09
GALNT10	1448.93	1196.47	498.596	385.189	868.777	-1.58519	0.24035	-6.59535	4.24251e-11	3.53087e-09
PYCR1	183.256	151.011	489.577	592.22	423.671	1.70209	0.258118	6.59424	4.27445e-11	3.53747e-09
SLC25A36	947.495	741.694	2102.61	3258.97	2084.53	1.66885	0.253733	6.57719	4.79415e-11	3.9454e-09
FSCN1	829.688	687.679	2044.63	2490	1700.23	1.58143	0.240687	6.57047	5.0156e-11	4.10471e-09
PPP1R14C	1845.65	2519.55	802.649	589.403	1399.5	-1.65256	0.252046	-6.55656	5.5063e-11	4.4814e-09
PLXNB3	550.776	545.961	1386.28	2011.86	1004.64	1.63316	0.249134	6.55534	5.55159e-11	4.49343e-09
MT-ND3	6092.77	13669.4	2763.54	1497.8	6000.21	-2.21464	0.338275	-6.54688	5.87531e-11	4.72947e-09
TFF3	275.891	170.177	1324.44	826.009	588.613	2.27322	0.347914	6.53385	6.41e-11	5.13183e-09
CEACAM5	738.06	774.801	252.519	139.429	412.528	-1.96257	0.301169	-6.51652	7.19592e-11	5.7299e-09
CCL28	36.2485	23.2324	148.162	219.706	103.23	2.66046	0.408536	6.51216	7.40769e-11	5.86681e-09
ENTPD3	604.141	613.335	198.408	136.612	407.374	-1.8728	0.287908	-6.50485	7.77694e-11	6.09373e-09
SFTPC	461.161	692.906	108.222	54.9264	273.293	-2.84138	0.43678	-6.5053	7.75389e-11	6.09373e-09
TGFBI	481.299	326.415	1140.2	1452.73	957.92	1.68834	0.259735	6.50022	8.02024e-11	6.25112e-09
PGAM1	1346.23	1546.12	3505.63	3727.95	2675.41	1.32192	0.203632	6.49171	8.48654e-11	6.57975e-09
FLNB	3249.27	2220.44	7057.65	12710.5	6524.63	1.85449	0.287103	6.4593	1.05187e-10	8.1126e-09
NFATC4	315.16	547.123	1395.3	1939.33	922.049	1.94797	0.303007	6.42879	1.28623e-10	9.86848e-09
EHD2	898.157	960.66	2185.06	3037.85	1763.1	1.49107	0.232177	6.42214	1.34374e-10	1.02563e-08
E2F1	232.594	354.294	59.2646	13.3795	181.885	-3.07944	0.480201	-6.41282	1.42851e-10	1.08471e-08
RAI1	1408.66	948.463	3054.71	4058.22	2365.9	1.59569	0.248899	6.41097	1.446e-10	1.09236e-08
DIPK2A	235.615	159.142	623.567	732.352	456.09	1.78941	0.279863	6.3939	1.61704e-10	1.21534e-08
ERN2	1280.78	1552.51	505.038	258.436	724.806	-1.90057	0.297635	-6.38558	1.70745e-10	1.27677e-08
CROT	548.762	641.214	188.101	139.429	367.315	-1.87109	0.29314	-6.38293	1.73727e-10	1.29251e-08
HLA-G	9.06212	1.74243	85.0319	112.67	42.5295	4.34619	0.681156	6.3806	1.76394e-10	1.30576e-08
CAPN12	84.5798	40.0759	323.379	459.833	212.268	2.67383	0.419388	6.37556	1.82293e-10	1.34268e-08
TNFRSF10D	274.884	231.162	668.66	960.508	621.829	1.69262	0.265551	6.37399	1.84171e-10	1.34308e-08
VEGFB	309.119	311.314	932.774	833.051	591.449	1.50784	0.236548	6.37434	1.83754e-10	1.34308e-08
MANSC1	1535.53	1481.07	626.144	566.869	1068.84	-1.33973	0.211335	-6.33937	2.30709e-10	1.66597e-08
MICAL3	556.817	405.405	1241.98	1976.65	1106.21	1.74639	0.275465	6.33978	2.30095e-10	1.66597e-08
ALOX15B	49.3382	77.2477	267.979	533.068	181.965	2.65431	0.419324	6.32998	2.45197e-10	1.76195e-08
LINC02649	1.0069	4.06567	47.6694	129.57	45.7378	4.99751	0.791569	6.31342	2.7294e-10	1.95178e-08
LINC00261	522.582	799.775	158.468	142.95	335.618	-2.13761	0.339322	-6.29964	2.98332e-10	2.12306e-08
XKRX	205.408	194.571	47.6694	39.4344	136.712	-2.2117	0.351177	-6.29797	3.01574e-10	2.13581e-08
NARF	486.334	548.285	1431.37	1260.49	954.904	1.37713	0.219922	6.2619	3.80308e-10	2.68053e-08
ABCA2	551.783	381.592	1253.58	1585.82	896.675	1.60986	0.258276	6.2331	4.573e-10	3.20785e-08
SLC39A11	698.79	771.316	262.826	181.68	487.626	-1.73518	0.27856	-6.22911	4.69081e-10	3.2749e-08
CCNG2	939.44	665.608	1996.96	2680.83	1554.71	1.5463	0.248335	6.22665	4.76515e-10	3.3111e-08
TXNIP	6007.18	6655.5	14568.8	20733.3	12070.3	1.47923	0.238615	6.19924	5.67373e-10	3.92393e-08
SEMA6A	141.973	95.2529	380.067	445.749	283.403	1.81355	0.292657	6.19684	5.76091e-10	3.96561e-08
LMCD1	108.745	97.5761	392.95	357.726	224.529	1.86552	0.301218	6.19326	5.89318e-10	4.03779e-08
PHPT1	763.232	961.821	2286.84	2197.06	1500.5	1.37624	0.222288	6.19126	5.9684e-10	4.07039e-08
DARS-AS1	22.1519	7.55053	114.664	132.387	74.4696	3.13265	0.506897	6.18006	6.4076e-10	4.34979e-08
NOTCH3	2224.25	1612.33	4638.1	7502.39	4190.46	1.66314	0.269193	6.17823	6.48239e-10	4.38037e-08
GOLGA8A	1464.04	1014.68	3246.67	5657.42	2701.09	1.84652	0.299065	6.1743	6.64563e-10	4.47017e-08
CCL20	34.2347	43.5608	243.5	154.216	161.081	2.334	0.378721	6.16284	7.14532e-10	4.78444e-08
TNS1	1324.08	1150	2972.25	3475.86	2754.86	1.38313	0.22448	6.16146	7.20763e-10	4.80432e-08
P4HA2	500.431	351.39	1329.59	1281.62	939.629	1.61965	0.263495	6.14679	7.90667e-10	5.23597e-08
WARS	914.267	735.306	2063.96	2118.89	2019.97	1.34425	0.218706	6.1464	7.92629e-10	5.23597e-08
AC025154.2	164.125	444.901	52.8228	40.8427	152.266	-2.71754	0.443287	-6.13042	8.76461e-10	5.76391e-08
CREB3L1	662.542	508.79	193.254	109.853	308.332	-1.96364	0.321364	-6.11032	9.94309e-10	6.50985e-08
SPDEF	884.06	1183.69	311.784	309.841	549.549	-1.73519	0.284548	-6.09806	1.07365e-09	6.9982e-08
MYO1E	198.36	159.723	503.749	576.023	369.883	1.5994	0.26269	6.08856	1.13931e-09	7.39346e-08
AC140125.2	3.02071	3.48486	61.8414	85.9106	37.8635	4.49401	0.739445	6.07754	1.22041e-09	7.88506e-08
PRAM1	17.1173	31.3637	175.217	138.724	91.0415	2.65703	0.438589	6.05813	1.37715e-09	8.85886e-08
ZNF292	429.947	284.016	914.737	1935.1	1026.56	2.00231	0.33062	6.05624	1.39339e-09	8.92437e-08
PCP2	31.214	26.7173	154.603	193.651	91.8438	2.59952	0.429313	6.05507	1.40353e-09	8.9504e-08
TTYH3	3162.68	1927.71	7543.36	7581.25	5085.94	1.57195	0.260535	6.03356	1.60388e-09	1.0184e-07
CTPS1	269.85	260.784	69.5715	21.8297	169.01	-2.5887	0.429373	-6.02903	1.64946e-09	1.03396e-07
RAB6B	118.814	78.4094	333.686	394.344	237.714	1.89914	0.314938	6.0302	1.63754e-09	1.03396e-07
SLC7A1	721.949	491.365	1470.02	2380.85	1557.57	1.67024	0.277022	6.02926	1.64716e-09	1.03396e-07
TNIP1	1153.91	1158.72	2642.43	2646.33	1982.66	1.19337	0.198169	6.022	1.72277e-09	1.07534e-07
PAICS	659.521	757.957	1663.27	2113.26	1339.43	1.41363	0.235786	5.99539	2.02994e-09	1.26173e-07
SLC2A1-AS1	11.0759	5.8081	82.4551	103.515	54.0157	3.52253	0.587696	5.9938	2.04991e-09	1.26879e-07
DNAJA1	1375.43	1443.89	584.916	399.977	1073.2	-1.52256	0.254243	-5.98861	2.11636e-09	1.30444e-07
ALDH1A1	5594.35	6261.71	2736.48	2363.24	3864.69	-1.21789	0.203419	-5.98709	2.13627e-09	1.31123e-07
KRT4	1853.71	3413.42	738.231	564.756	1157.28	-2.01738	0.338063	-5.96747	2.40957e-09	1.47283e-07
NAMPT	512.513	385.658	1037.13	1886.51	1168.22	1.70727	0.286848	5.9518	2.65202e-09	1.60769e-07
ASB2	35.2416	13.9394	199.696	131.683	99.5138	2.79408	0.469398	5.95247	2.64128e-09	1.60769e-07
RLF	303.078	193.991	662.218	1016.84	602.954	1.765	0.296833	5.9461	2.7461e-09	1.65113e-07
IARS	904.198	812.553	1881.01	3129.4	2050.21	1.54713	0.260187	5.94622	2.74413e-09	1.65113e-07
KIAA1671	2626	2495.16	706.022	1064.02	1581	-1.52961	0.257412	-5.94226	2.81115e-09	1.68338e-07
TMEM123	3591.62	2802.99	7071.82	9460.02	6220.08	1.37107	0.231314	5.92728	3.07986e-09	1.83682e-07
PPP1R3E	146.001	134.167	392.95	509.83	258.6	1.69354	0.286291	5.91544	3.30997e-09	1.9661e-07
TMEM45A	802.501	871.215	1920.95	1966.08	1215.5	1.215	0.205542	5.91124	3.39547e-09	2.00878e-07
MT-CO3	48652.5	65700.7	21679.3	10768.4	35014.1	-1.81752	0.30826	-5.89606	3.72279e-09	2.19362e-07
MPI	362.485	401.921	912.16	1154.86	678.657	1.43543	0.243953	5.88404	4.00381e-09	2.3498e-07
SERPINF2	132.911	190.506	561.726	462.649	342.676	1.65261	0.281303	5.87483	4.23288e-09	2.47439e-07
FGFBP1	1028.05	2176.3	511.48	335.896	1072.65	-1.92424	0.327909	-5.86823	4.40485e-09	2.56473e-07
CPT1A	671.604	845.079	225.463	273.928	511.131	-1.59965	0.273131	-5.85674	4.72045e-09	2.73767e-07
GOLM1	7224.53	6076.43	3019.92	2061.85	4133.37	-1.38913	0.23748	-5.84946	4.93168e-09	2.84896e-07
KDM4C	259.781	266.011	613.26	899.948	497.435	1.52792	0.261373	5.84575	5.04286e-09	2.90181e-07
KLHL3	137.946	106.869	331.109	754.886	287.516	2.15872	0.369635	5.84015	5.21531e-09	2.98937e-07
VSIG1	5.03451	2.90405	57.9763	87.3189	37.187	4.26291	0.730562	5.83511	5.37552e-09	3.06926e-07
LUCAT1	4.02761	5.8081	47.6694	98.5859	46.1429	3.87022	0.6643	5.82601	5.67671e-09	3.22871e-07
AC015660.1	2.0138	4.64648	46.381	111.965	39.0466	4.49919	0.774058	5.81247	6.15591e-09	3.4878e-07
CTSL	384.637	508.79	157.18	130.274	308.548	-1.64533	0.283966	-5.7941	6.8688e-09	3.8768e-07
OBSL1	1692.6	1405.56	5080.01	3837.81	2977.93	1.52543	0.263605	5.7868	7.17418e-09	4.03369e-07
PPP1R3B	294.016	213.157	663.506	1342.18	583.208	1.98943	0.344163	5.78047	7.44903e-09	4.17231e-07
EFNA1	576.955	717.881	1491.92	1812.57	1221.8	1.35068	0.234186	5.76753	8.04404e-09	4.48851e-07
LNPK	300.057	206.188	654.488	865.443	512.825	1.59425	0.276669	5.76229	8.29785e-09	4.59533e-07
RNMT	409.809	286.339	830.993	1333.73	771.007	1.64302	0.285129	5.76238	8.29359e-09	4.59533e-07
PKM	14383.6	15215.5	33400.8	30268.7	24070.3	1.10498	0.192724	5.73349	9.83864e-09	5.4282e-07
UFM1	522.582	528.537	1120.87	1423.86	1024.77	1.27713	0.22303	5.72625	1.02675e-08	5.64369e-07
HSPA8	4619.67	5037.95	1704.5	585.882	3263.02	-2.07895	0.363253	-5.72314	1.04571e-08	5.72654e-07
CAPN13	1406.64	814.296	386.509	215.481	562.039	-1.88936	0.330642	-5.71422	1.10207e-08	6.01281e-07
MT-ND5	24300.6	17502.7	8888.41	4853.95	14043.3	-1.6054	0.281093	-5.71127	1.12138e-08	6.09561e-07
ARHGEF37	271.864	233.486	635.162	730.944	463.431	1.43912	0.252056	5.70954	1.13282e-08	6.13515e-07
STBD1	114.787	125.455	320.802	442.228	245.37	1.66909	0.292567	5.70499	1.16348e-08	6.27811e-07
PPME1	415.851	439.673	945.657	1181.62	704.787	1.31511	0.230959	5.69412	1.24009e-08	6.66709e-07
HERPUD1	943.468	1011.77	2665.62	2478.73	2202.17	1.39506	0.245098	5.69185	1.25671e-08	6.73184e-07
MTFP1	128.884	166.692	709.887	428.144	403.507	1.93693	0.340605	5.68674	1.29488e-08	6.9112e-07
CACNA1I	0	0.58081	50.2461	195.763	45.2215	8.37649	1.48988	5.62224	1.88493e-08	1.00242e-06
ITGB5	1913.11	1723.26	776.882	404.202	1154	-1.62769	0.289794	-5.61672	1.94616e-08	1.03125e-06
MT1X	131.904	281.693	1851.38	3228.69	1229.1	3.61612	0.646351	5.59467	2.21041e-08	1.16708e-06
TNXB	21.145	11.0354	79.8784	156.329	97.3837	2.92658	0.5251	5.57337	2.49852e-08	1.30517e-06
PLEKHA2	346.374	279.95	698.292	1117.54	622.683	1.5414	0.276525	5.57419	2.48683e-08	1.30517e-06
MVB12B	689.728	623.79	262.826	158.442	390.145	-1.65145	0.296288	-5.5738	2.49249e-08	1.30517e-06
FAM153A	99.6833	32.5254	476.694	351.388	228.431	2.66649	0.478539	5.57214	2.51627e-08	1.3098e-06
FYB1	2.0138	0	36.0741	107.036	36.119	6.53998	1.17672	5.55779	2.73207e-08	1.41712e-06
BX293535.1	12.0828	10.4546	83.7435	113.374	48.099	3.14454	0.566134	5.55441	2.78557e-08	1.43484e-06
TAF9B	171.173	199.799	436.755	947.833	498.173	1.90194	0.34242	5.5544	2.78571e-08	1.43484e-06
LPIN3	640.39	798.614	1561.49	2763.93	1216.47	1.58797	0.286615	5.54043	3.01723e-08	1.54867e-06
RNF165	105.725	63.3083	243.5	445.749	198.594	2.04686	0.369526	5.53916	3.03934e-08	1.5546e-06
NT5C3A	256.76	253.814	599.088	1365.41	676.256	1.94695	0.351643	5.53671	3.08206e-08	1.571e-06
CHSY1	564.872	426.315	1098.97	1490.76	931.081	1.39005	0.251228	5.533	3.14794e-08	1.59905e-06
HSPA1B	1362.34	1640.79	639.027	457.016	1030.41	-1.45847	0.264743	-5.50901	3.60864e-08	1.82676e-06
ZBED1	554.803	396.112	1372.11	1203.45	851.365	1.44008	0.261532	5.50633	3.66389e-08	1.84838e-06
SLC5A3	807.536	468.133	1551.19	3257.56	1865	1.91766	0.348789	5.49805	3.84018e-08	1.93071e-06
ZFAND1	324.223	306.668	720.194	810.517	588.411	1.28102	0.233317	5.49048	4.00833e-08	2.00839e-06
AL590226.2	348.388	543.638	1111.86	1619.63	819.392	1.61235	0.293878	5.48644	4.10113e-08	2.04792e-06
HSPA1A	1322.06	1647.18	572.033	266.182	947.105	-1.83191	0.334008	-5.48462	4.14348e-08	2.05514e-06
MYC	271.864	308.41	675.102	781.645	531.575	1.32717	0.241979	5.48467	4.14253e-08	2.05514e-06
AL109615.2	4.02761	6.38891	47.6694	114.078	41.9814	3.92805	0.717138	5.47739	4.31652e-08	2.12664e-06
FZD8	200.374	140.556	547.554	466.875	426.908	1.57913	0.288287	5.47761	4.31101e-08	2.12664e-06
SREBF1	4575.36	5662.32	11765.3	10558.5	7634.63	1.12428	0.205297	5.47638	4.34118e-08	2.13166e-06
TNNI2	10.069	11.6162	108.222	97.8817	46.6982	3.23712	0.591518	5.47255	4.43593e-08	2.17096e-06
DBP	238.636	250.329	573.321	673.201	413.433	1.35101	0.246919	5.47145	4.46368e-08	2.1773e-06
PKD1	1322.06	808.488	2388.62	4114.55	2190.83	1.61241	0.294735	5.47071	4.48245e-08	2.17924e-06
GAD1	136.939	165.531	489.577	380.964	320.746	1.51675	0.277461	5.46653	4.58936e-08	2.22388e-06
C8orf58	154.056	205.026	494.731	520.393	313.584	1.49339	0.273794	5.45444	4.91263e-08	2.37272e-06
HERC3	127.877	92.3488	274.421	676.018	266.402	2.12094	0.389084	5.4511	5.00604e-08	2.40994e-06
CGNL1	800.487	490.785	224.175	188.017	430.291	-1.64862	0.302745	-5.44557	5.16386e-08	2.47781e-06
HEY1	334.292	529.699	150.738	121.12	287.088	-1.6789	0.308378	-5.44431	5.20055e-08	2.48731e-06
LPIN2	400.747	246.263	736.943	1417.52	750.398	1.74256	0.320243	5.44138	5.28702e-08	2.52049e-06
FBXO41	126.87	87.7023	297.612	397.864	232.149	1.71097	0.314639	5.43788	5.39171e-08	2.56211e-06
UACA	99.6833	98.1569	256.384	445.749	219.965	1.834	0.337384	5.43593	5.4511e-08	2.582e-06
WASF2	2024.88	1776.7	3787.78	6096.83	3378.48	1.37957	0.254102	5.42919	5.66102e-08	2.67284e-06
SERPINA3	209.436	127.197	949.523	436.595	417.784	2.04483	0.377312	5.41946	5.97804e-08	2.8135e-06
CD59	5286.24	5670.45	2755.81	2002	3673.91	-1.2047	0.222757	-5.40814	6.3683e-08	2.98763e-06
NDNF	554.803	332.804	1042.28	1633.71	920.324	1.59784	0.295782	5.4021	6.58643e-08	3.08015e-06
ASNS	18.1242	12.197	51.5345	252.802	77.5392	3.35769	0.621656	5.40119	6.6199e-08	3.086e-06
NPEPPS	1065.3	938.589	2081.99	3074.47	1859.15	1.36522	0.253782	5.37952	7.46867e-08	3.47069e-06
UHRF1	185.27	207.93	50.2461	12.6753	135.077	-2.7067	0.504407	-5.3661	8.04572e-08	3.72709e-06
EEF1AKMT3	103.711	87.7023	239.635	380.964	210.851	1.70875	0.320189	5.33668	9.46621e-08	4.37137e-06
AKR1C1	3321.77	3772.36	1522.84	601.374	1898.14	-1.74313	0.327648	-5.32012	1.03698e-07	4.77369e-06
TPD52	588.031	702.199	1287.07	1999.18	1239.08	1.34928	0.253833	5.31562	1.06292e-07	4.87784e-06
FAM216A	40.2761	49.3689	159.757	216.889	110.153	2.06726	0.389239	5.31102	1.09014e-07	4.98721e-06
MCM6	312.14	439.092	136.566	78.1645	276.938	-1.82721	0.344593	-5.3025	1.14228e-07	5.20959e-06
ELF3	3583.57	3633.55	7464.77	7337.61	5621.79	1.03628	0.195711	5.29492	1.19069e-07	5.4136e-06
PDXK	1941.31	1831.87	3580.36	4504.67	3257.38	1.10027	0.208042	5.2887	1.2319e-07	5.58372e-06
PLAGL1	384.637	303.183	725.348	1141.48	609.111	1.44621	0.274035	5.27748	1.30975e-07	5.91837e-06
TMEM184A	275.891	318.284	698.292	868.26	490.122	1.39826	0.266293	5.25084	1.51409e-07	6.82081e-06
PDK3	341.34	293.89	663.506	1233.73	652.274	1.58324	0.302895	5.227	1.72279e-07	7.73731e-06
HSF4	244.677	282.855	581.051	730.944	447.159	1.3142	0.251648	5.22238	1.76641e-07	7.9091e-06
FRY	68.4694	30.7829	193.254	196.468	164.425	2.00516	0.38468	5.21255	1.86263e-07	8.31466e-06
ELMSAN1	495.396	344.42	843.877	1839.33	974.867	1.68078	0.322517	5.21143	1.87386e-07	8.33951e-06
ADSSL1	60.4141	59.2426	198.408	192.947	154.569	1.70984	0.328238	5.20916	1.89698e-07	8.417e-06
TOR3A	445.051	576.744	213.868	126.049	350.045	-1.60322	0.308068	-5.20411	1.9493e-07	8.62317e-06
HSPA13	273.877	155.657	597.8	737.282	656.424	1.64555	0.316438	5.20022	1.99048e-07	8.77897e-06
TSPAN8	628.307	751.568	302.765	202.101	371.033	-1.46019	0.280859	-5.19901	2.00348e-07	8.80993e-06
UNC13B	918.295	698.715	359.453	276.745	529.972	-1.3493	0.259805	-5.19349	2.06383e-07	9.04831e-06
CARS	439.009	540.734	1003.63	1504.84	910.633	1.35645	0.26141	5.18896	2.11467e-07	9.24368e-06
GPT2	1191.17	827.654	2369.3	2906.17	1920.23	1.38785	0.26775	5.18337	2.17915e-07	9.49734e-06
ATP1B3	1131.76	1775.54	614.549	419.694	978.169	-1.49604	0.289743	-5.16332	2.42609e-07	1.05424e-05
TERT	6.04141	8.13134	56.6879	104.219	35.3424	3.49083	0.676379	5.16106	2.45553e-07	1.0639e-05
SESN2	432.968	507.047	1135.05	1154.86	929.517	1.28294	0.248746	5.15761	2.50124e-07	1.08052e-05
KIAA0895L	472.237	406.567	997.192	1140.78	705.463	1.28526	0.249287	5.15573	2.52647e-07	1.08823e-05
RAB40C	960.585	881.089	1987.94	1925.95	1506.97	1.08809	0.211482	5.14507	2.67428e-07	1.14854e-05
SELENBP1	2401.46	3347.79	1382.41	887.273	1674.34	-1.34387	0.261677	-5.13559	2.81266e-07	1.20336e-05
AC015813.1	325.229	403.663	782.036	1066.14	663.912	1.34178	0.261289	5.13521	2.81826e-07	1.20336e-05
TRIOBP	826.667	916.518	1645.24	2619.57	1397.25	1.29165	0.251556	5.13466	2.82655e-07	1.20341e-05
PAG1	159.091	81.8942	304.053	643.625	294.358	1.99098	0.389025	5.11787	3.09011e-07	1.31183e-05
CCNY	914.267	828.816	1690.33	1982.28	1481.51	1.07683	0.210451	5.1168	3.10759e-07	1.31546e-05
B3GNT3	500.431	523.891	216.445	133.795	322.043	-1.56085	0.305091	-5.11601	3.12063e-07	1.31719e-05
TCIM	68.4694	33.1062	200.984	192.947	130.894	1.98249	0.38866	5.10083	3.38161e-07	1.42327e-05
S1PR3	116.801	75.5053	18.0371	6.33766	57.7265	-3.05957	0.600352	-5.0963	3.46361e-07	1.44131e-05
XPNPEP1	667.576	626.113	1276.77	1515.41	984.725	1.1117	0.218105	5.09707	3.44952e-07	1.44131e-05
MNT	216.484	227.678	474.117	645.738	404.766	1.3367	0.262221	5.09762	3.43949e-07	1.44131e-05
AC113189.3	13.0897	9.29296	63.1297	129.57	49.4467	3.138	0.615707	5.09658	3.45852e-07	1.44131e-05
KLK10	1374.42	2273.29	720.194	331.671	942.693	-1.79963	0.353605	-5.08939	3.59215e-07	1.49059e-05
DDB2	444.044	653.411	1227.81	2021.01	1085.49	1.56483	0.307715	5.08533	3.66979e-07	1.51853e-05
AL162274.1	0	2.32324	28.344	69.0101	27.9571	5.1463	1.01217	5.08443	3.68723e-07	1.52147e-05
SMAD9	30.2071	38.9143	108.222	231.677	89.0832	2.29745	0.452237	5.08019	3.77057e-07	1.55152e-05
CEBPG	389.671	370.557	761.422	1020.36	784.507	1.23199	0.242594	5.07841	3.80601e-07	1.56174e-05
YBX3	2309.83	2304.65	4411.35	5367.3	3687.93	1.08386	0.213688	5.07215	3.93337e-07	1.60951e-05
PON2	1144.85	1141.29	573.321	354.205	816.51	-1.30801	0.258753	-5.05505	4.30273e-07	1.75578e-05
IPMK	125.863	87.7023	271.844	366.176	217.955	1.59356	0.315587	5.04952	4.42928e-07	1.80242e-05
UBE2O	703.825	572.679	1290.94	1483.01	1037.59	1.12269	0.222709	5.04107	4.62925e-07	1.87861e-05
GSTK1	2203.1	3552.82	1306.4	1047.12	1890.42	-1.29226	0.256497	-5.03812	4.70115e-07	1.90254e-05
FAM210A	119.821	112.677	266.691	436.595	245.57	1.60464	0.31855	5.03733	4.72074e-07	1.90524e-05
RHBDL1	459.148	465.229	1269.04	1259.08	843.709	1.45137	0.288229	5.03548	4.76661e-07	1.91849e-05
PIK3R3	1292.86	1163.94	610.683	410.54	846.764	-1.27124	0.252576	-5.0331	4.82615e-07	1.93716e-05
B3GNT4	14.0966	7.55053	57.9763	116.895	45.3591	3.06728	0.609896	5.02919	4.92565e-07	1.97173e-05
MT-ATP6	25820	30903.7	13365.5	6067.96	19076.6	-1.54579	0.307426	-5.02817	4.95172e-07	1.9768e-05
GFPT1	932.392	720.785	1564.07	2409.72	1892.05	1.2683	0.252552	5.02195	5.11502e-07	2.03098e-05
TMEM150C	296.029	274.142	109.511	86.6147	177.092	-1.54887	0.308407	-5.02218	5.10892e-07	2.03098e-05
ARNTL2	270.857	235.228	82.4551	88.0231	173.093	-1.56463	0.311854	-5.01718	5.24343e-07	2.07637e-05
ESYT2	1196.2	1091.92	2128.37	3080.81	2013.07	1.18845	0.236981	5.01495	5.30483e-07	2.09505e-05
CASTOR2	240.65	230.001	88.897	45.772	153.037	-1.83412	0.365844	-5.01339	5.34798e-07	2.10645e-05
OXSR1	407.795	407.729	793.631	1083.74	706.79	1.20544	0.24082	5.00557	5.5698e-07	2.18797e-05
SPRY4	149.022	111.516	29.6323	30.9841	89.4815	-2.09578	0.419	-5.00187	5.6778e-07	2.22446e-05
TLCD3A	229.574	252.652	693.139	556.306	460.366	1.36975	0.273905	5.00082	5.70859e-07	2.23059e-05
RAB20	253.739	314.799	657.064	667.567	474.625	1.21647	0.243516	4.99547	5.86921e-07	2.28728e-05
RAB15	644.418	608.108	291.17	174.638	376.628	-1.43773	0.287859	-4.99458	5.89645e-07	2.29184e-05
ZFP36L2	1329.11	880.508	481.847	326.742	716.668	-1.45372	0.291442	-4.98804	6.09959e-07	2.36455e-05
GALE	529.631	547.704	1274.19	1085.15	847.258	1.12936	0.226523	4.98561	6.17667e-07	2.38815e-05
CRABP2	198.36	225.354	487.001	637.287	384.475	1.40818	0.282751	4.98028	6.34918e-07	2.44842e-05
DOLK	282.94	228.839	92.762	49.2929	180.864	-1.87232	0.376251	-4.97624	6.48297e-07	2.49349e-05
PSMD1	777.329	732.402	374.913	247.169	582.316	-1.28715	0.258914	-4.97134	6.64904e-07	2.5507e-05
BCKDHA	608.169	631.921	1392.72	1211.9	969.665	1.06918	0.215188	4.96861	6.74359e-07	2.58026e-05
AC008763.1	9.06212	9.29296	56.6879	95.7691	36.6342	3.06176	0.617144	4.96117	7.00684e-07	2.67403e-05
PTGS1	53.3658	25.5556	162.334	258.436	102.163	2.44129	0.492525	4.95667	7.17102e-07	2.72962e-05
HMOX1	22.1519	36.0102	1203.33	216.185	273.243	4.6023	0.929995	4.94874	7.46944e-07	2.83588e-05
NT5E	500.431	401.34	159.757	187.313	270.667	-1.37047	0.277344	-4.9414	7.75655e-07	2.93732e-05
MTHFD1L	184.263	196.895	414.852	507.717	368.678	1.27661	0.25844	4.93966	7.82583e-07	2.9484e-05
MACC1	576.955	428.057	984.308	1735.82	999.381	1.44077	0.291657	4.93994	7.81454e-07	2.9484e-05
PADI1	6.04141	1.74243	63.1297	47.1804	26.759	3.9393	0.798758	4.93178	8.14819e-07	3.05422e-05
CLMN	637.369	541.896	1159.53	2536.47	1195.06	1.65044	0.334634	4.93209	8.13548e-07	3.05422e-05
DNAH11	113.78	44.7224	613.26	2352.68	830.705	4.23112	0.858594	4.92797	8.30903e-07	3.10661e-05
RARA	237.629	259.622	537.247	618.274	410.374	1.21647	0.246973	4.9255	8.41438e-07	3.13803e-05
SLC17A9	37.2554	38.9143	106.934	211.96	97.7753	2.07489	0.421708	4.9202	8.64563e-07	3.21613e-05
BORCS5	233.601	197.475	68.2832	54.2222	143.527	-1.82409	0.371195	-4.91409	8.91974e-07	3.30974e-05
SLC2A3	49.3382	6.96972	660.93	1655.54	875.074	5.37684	1.0952	4.90945	9.13301e-07	3.38036e-05
ARSB	86.5936	86.5407	20.6138	9.85859	55.814	-2.57039	0.524069	-4.90468	9.35803e-07	3.44633e-05
TRIM68	611.19	699.876	261.537	277.449	426.985	-1.28207	0.261385	-4.9049	9.34733e-07	3.44633e-05
DNAJB13	38.2623	28.4597	137.855	152.104	82.3593	2.13505	0.435806	4.89909	9.62792e-07	3.53688e-05
EDEM1	564.872	454.193	993.327	1452.03	1055.81	1.26684	0.258733	4.89633	9.76434e-07	3.57431e-05
GJA1	148.015	128.94	315.649	601.374	354.897	1.73464	0.354294	4.89605	9.77835e-07	3.57431e-05
TPT1-AS1	272.871	278.789	541.112	794.321	476.401	1.2788	0.261918	4.88242	1.04792e-06	3.82101e-05
PLA2G4F	63.4349	49.3689	7.73017	5.63348	40.1794	-3.11046	0.638074	-4.87476	1.0894e-06	3.96247e-05
LRP1	2508.19	1182.53	4115.03	7116.49	3806.57	1.60711	0.329762	4.87353	1.0962e-06	3.97738e-05
STARD4	557.824	412.375	1007.5	1168.95	786.075	1.17006	0.240249	4.8702	1.11485e-06	4.02521e-05
SBNO2	1379.46	1129.09	3026.36	2418.17	2111.55	1.11823	0.229591	4.87053	1.11297e-06	4.02521e-05
IQGAP3	131.904	163.208	351.723	610.528	249.553	1.70561	0.350696	4.86351	1.15322e-06	4.15357e-05
KLK11	3252.29	5072.21	1994.38	1225.28	2226.58	-1.3725	0.282417	-4.85984	1.17481e-06	4.22099e-05
SLC38A1	1279.77	846.821	2017.57	3439.24	2331.83	1.36213	0.280834	4.85029	1.23281e-06	4.4186e-05
SLC9A2	201.38	98.7377	34.7858	28.8716	93.2691	-2.23999	0.462103	-4.84737	1.25106e-06	4.47315e-05
IVNS1ABP	976.695	847.983	1668.43	2275.22	1529.98	1.11412	0.229915	4.84581	1.26098e-06	4.49771e-05
KIAA1324	3721.51	4139.43	1698.06	1683.71	2244.3	-1.2171	0.25133	-4.84263	1.28132e-06	4.55922e-05
NIPSNAP2	894.129	839.271	1575.67	2305.5	1522.78	1.16476	0.240583	4.84141	1.28919e-06	4.56515e-05
ATG9B	5.03451	11.6162	48.9577	114.782	35.9308	3.25577	0.672437	4.84175	1.28704e-06	4.56515e-05
PHOSPHO1	55.3796	63.3083	6.44181	2.11255	24.1522	-3.92474	0.810861	-4.84021	1.29705e-06	4.58197e-05
AL122058.1	57.3934	74.3437	6.44181	4.92929	31.1725	-3.56668	0.737079	-4.83893	1.30538e-06	4.60038e-05
SDSL	108.745	195.152	32.209	38.026	95.2534	-2.11091	0.437223	-4.82799	1.3792e-06	4.84892e-05
ALDH3A1	16557.5	20730.3	3555.88	1063.32	10843.1	-3.01352	0.624296	-4.82707	1.38558e-06	4.85976e-05
GLB1L3	293.009	380.431	135.278	104.219	233.858	-1.50348	0.311919	-4.82011	1.43478e-06	5.02036e-05
SUN1	1742.95	1420.66	2922	3570.22	2464.49	1.03861	0.215641	4.81638	1.46189e-06	5.1031e-05
AMY2B	44.3037	36.591	141.72	143.654	94.1997	1.82868	0.380039	4.81182	1.4956e-06	5.20844e-05
IRAK2	161.104	146.364	46.381	40.1385	94.393	-1.83671	0.381927	-4.80906	1.51643e-06	5.26852e-05
IFI30	723.963	1017.58	391.662	161.963	525.029	-1.66526	0.346453	-4.8066	1.53517e-06	5.30857e-05
TMEM74B	1.0069	0	37.3625	80.2771	24.7805	7.27599	1.51369	4.80679	1.53374e-06	5.30857e-05
ABCB6	620.252	666.189	1489.35	1294.29	979.619	1.11211	0.232058	4.79235	1.64835e-06	5.6601e-05
AL590617.2	70.4832	110.354	242.212	322.517	165.985	1.63419	0.340996	4.7924	1.64795e-06	5.6601e-05
LINC02656	0	0.58081	32.209	81.6855	28.6494	7.27018	1.51678	4.79316	1.64172e-06	5.6601e-05
FAM219A	327.243	259.622	681.543	714.748	521.482	1.25453	0.262352	4.78186	1.73678e-06	5.94989e-05
SNPH	199.367	168.435	56.6879	10.5628	115.012	-2.51283	0.525564	-4.7812	1.74253e-06	5.95574e-05
AGPAT5	328.25	267.173	597.8	804.883	488.623	1.24218	0.260179	4.77432	1.80314e-06	6.14863e-05
MYO15B	1100.54	954.271	1919.66	2241.42	1402.61	1.01963	0.213782	4.76949	1.8469e-06	6.2833e-05
RASSF10	395.713	419.926	150.738	180.271	266.883	-1.29572	0.271887	-4.76564	1.88259e-06	6.38997e-05
CDKN1A	2131.61	1819.1	3961.71	4270.88	3545.2	1.05991	0.222449	4.76475	1.89092e-06	6.40349e-05
C3orf52	187.284	161.465	45.0927	54.9264	108.904	-1.78892	0.375679	-4.76183	1.91845e-06	6.48181e-05
ERN1	253.739	198.637	439.331	700.664	485.316	1.34217	0.282497	4.75109	2.02319e-06	6.82003e-05
SLC20A1	861.909	851.468	435.466	266.886	642.137	-1.29443	0.272605	-4.74837	2.05061e-06	6.8967e-05
C2orf72	1.0069	0	36.0741	73.9394	22.4428	7.17972	1.51244	4.74712	2.06334e-06	6.92371e-05
DEGS1	531.645	502.401	247.365	149.287	367.023	-1.39421	0.293951	-4.74302	2.10559e-06	7.04941e-05
PYGL	187.284	185.859	376.202	647.85	343.337	1.46149	0.308498	4.73746	2.16418e-06	7.22913e-05
TFRC	267.836	225.354	461.233	928.116	530.734	1.50067	0.316823	4.73661	2.1732e-06	7.24285e-05
AARS	1776.18	1823.74	3110.11	4949.72	3447.3	1.16353	0.245885	4.732	2.22314e-06	7.39256e-05
PLXNA2	1925.2	1670.41	858.049	826.713	1293.33	-1.09357	0.231281	-4.72832	2.26389e-06	7.51113e-05
THEMIS2	29.2002	29.6213	104.357	131.683	79.1482	2.00912	0.425041	4.72688	2.27992e-06	7.54731e-05
TCHP	194.332	235.228	78.5901	64.0808	150.519	-1.60283	0.340007	-4.7141	2.4278e-06	8.0188e-05
MT3	1.0069	3.48486	24.4789	120.416	27.8361	4.92296	1.04557	4.7084	2.4967e-06	8.20957e-05
AL035681.1	30.2071	57.5002	161.045	195.059	122.706	2.00144	0.425067	4.70852	2.49524e-06	8.20957e-05
RAB37	384.637	169.597	66.9948	23.9423	137.009	-2.63266	0.559631	-4.70428	2.5476e-06	8.35828e-05
TAP2	379.602	381.592	168.775	122.528	284.937	-1.39615	0.296968	-4.70136	2.58432e-06	8.45992e-05
CIC	1596.95	1127.93	2836.97	3070.95	2262.29	1.11809	0.237912	4.6996	2.60666e-06	8.51413e-05
FNIP1	185.27	157.98	372.337	498.563	340.162	1.35035	0.287786	4.69219	2.70297e-06	8.80918e-05
DENND5A	445.051	329.319	789.766	985.859	653.595	1.20263	0.256351	4.69135	2.71411e-06	8.82596e-05
COPS9	472.237	681.29	264.114	180.271	416.485	-1.38681	0.295916	-4.68651	2.77905e-06	8.99741e-05
PPP2R2A	862.915	859.599	1650.39	2154.1	1395.36	1.14424	0.24415	4.68663	2.77735e-06	8.99741e-05
ZNF770	519.562	421.668	878.663	1223.87	803.213	1.16402	0.248408	4.68593	2.78692e-06	9.0031e-05
NAXE	825.66	981.569	449.638	231.677	642.386	-1.41695	0.302428	-4.68523	2.79648e-06	9.01422e-05
KSR1	359.464	266.592	591.358	1027.41	577.312	1.37741	0.294111	4.68329	2.82313e-06	9.08024e-05
PSAT1	509.493	695.23	1193.02	2362.54	1405.57	1.56139	0.333455	4.68245	2.83461e-06	9.09731e-05
ADAMTS9-AS2	2.0138	0	28.344	59.8557	21.9305	5.81078	1.24311	4.67439	2.94833e-06	9.4417e-05
MCM5	348.388	615.659	189.389	85.2064	312.704	-1.82975	0.391533	-4.67328	2.96424e-06	9.47207e-05
MAP2K1	319.188	303.183	620.99	700.664	510.714	1.08895	0.233165	4.6703	3.00759e-06	9.5898e-05
SLC3A2	1426.78	1562.96	2979.98	3392.76	2719.27	1.09187	0.23391	4.66789	3.04307e-06	9.68197e-05
OAF	304.085	339.774	136.566	57.039	207.9	-1.75979	0.377179	-4.66567	3.07611e-06	9.766e-05
KLF3-AS1	69.4763	78.9902	190.678	268.999	141.097	1.6318	0.349781	4.66521	3.08307e-06	9.76703e-05
FLCN	473.244	527.956	928.909	1431.61	802.472	1.23866	0.26558	4.66397	3.10164e-06	9.80478e-05
TARS	1200.23	1071.01	1955.73	3094.89	2010.81	1.15478	0.247864	4.65893	3.1785e-06	0.000100262
CYP4X1	1561.71	1446.8	749.826	544.335	1033.9	-1.21989	0.261912	-4.65762	3.19885e-06	0.000100689
SMYD2	619.245	572.679	1216.21	1314.71	888.397	1.08763	0.234059	4.64681	3.37103e-06	0.000105882
FAM13A-AS1	25.1726	12.197	55.3996	180.271	65.1456	2.70241	0.581841	4.64458	3.40769e-06	0.000106806
SFTA3	738.06	784.094	395.527	248.577	498.164	-1.2495	0.269241	-4.64083	3.47007e-06	0.00010853
MCM3	730.004	975.761	410.987	220.41	651.326	-1.44347	0.311116	-4.63967	3.48963e-06	0.000108911
NOTCH4	25.1726	12.197	92.762	103.515	49.6503	2.43472	0.525133	4.63639	3.54541e-06	0.000110417
POLR2L	921.316	1917.25	609.395	261.253	849.902	-1.71204	0.369379	-4.63491	3.57087e-06	0.000110976
ZMPSTE24	486.334	444.32	216.445	126.753	359.346	-1.45174	0.31339	-4.63238	3.61493e-06	0.000112108
EPHA7	187.284	124.293	47.6694	24.6465	84.1201	-2.13647	0.461436	-4.63003	3.65604e-06	0.000113145
PRR7	103.711	112.677	535.958	264.069	245.858	1.88031	0.406175	4.62932	3.66875e-06	0.000113301
COL27A1	598.1	433.865	990.75	1449.21	790.211	1.24604	0.269296	4.62704	3.70934e-06	0.000114314
POFUT2	355.437	359.521	685.408	892.202	583.152	1.14406	0.247347	4.62533	3.74008e-06	0.000115021
SOX2	3619.81	3588.24	2024.02	1421.75	2554.31	-1.06644	0.230626	-4.62409	3.7624e-06	0.000115467
PIGA	87.6005	80.1518	206.138	235.902	193.824	1.40437	0.303807	4.62259	3.78981e-06	0.000116066
TMF1	388.664	338.031	651.911	1071.77	667.254	1.25114	0.270862	4.61909	3.85432e-06	0.000117553
PLIN2	177.215	341.516	642.892	1095.71	682.212	1.74135	0.376988	4.61912	3.85374e-06	0.000117553
WDR76	61.4211	110.935	20.6138	9.85859	55.917	-2.5662	0.555732	-4.61769	3.88041e-06	0.000118104
ADD3	972.668	752.73	1557.63	2300.57	1456.15	1.16386	0.252157	4.61562	3.91922e-06	0.000119039
CFAP44	198.36	151.591	365.895	542.927	314.025	1.38637	0.300917	4.60714	4.08237e-06	0.00012374
ALDOA	11.0759	12.7778	45.0927	126.753	45.9642	2.85479	0.619819	4.60584	4.10804e-06	0.000124262
NABP2	284.953	346.163	139.143	105.628	222.605	-1.37913	0.299934	-4.59813	4.26301e-06	0.000128685
MTMR11	141.973	163.788	314.36	495.042	258.22	1.40666	0.30618	4.59423	4.34353e-06	0.000130848
NOTCH1	2689.44	1726.75	4416.5	5233.5	3838.58	1.12903	0.245962	4.59024	4.42734e-06	0.0001331
KDM6B	826.667	594.169	1677.45	1571.74	1231.71	1.19524	0.260496	4.58832	4.4683e-06	0.000134058
EPHA2	3122.4	2953.42	1222.66	1642.86	2257.36	-1.08258	0.235966	-4.58788	4.47778e-06	0.00013407
BLVRA	561.852	831.139	333.686	217.593	473.892	-1.34705	0.293679	-4.58681	4.5008e-06	0.000134485
NLGN2	1099.54	960.66	1920.95	2192.83	1457.75	0.999156	0.217859	4.58626	4.51259e-06	0.000134565
FEM1C	289.988	225.354	506.326	817.559	468.256	1.36816	0.298593	4.58203	4.6048e-06	0.000137037
HPGD	408.802	612.174	150.738	153.512	290.033	-1.74804	0.381728	-4.57928	4.66573e-06	0.00013857
SLC6A6	2255.46	1392.78	3999.07	4191.31	2981.49	1.16808	0.255195	4.57719	4.7126e-06	0.000139681
SYK	528.624	519.825	260.249	190.13	361.66	-1.22704	0.268214	-4.57487	4.76516e-06	0.000140955
SIGMAR1	708.859	670.255	355.588	207.03	480.889	-1.30312	0.284894	-4.57405	4.78381e-06	0.000141223
DPYSL4	1.0069	1.16162	28.344	51.4055	18.9385	5.19103	1.13616	4.56894	4.90196e-06	0.000144422
ALKBH5	1211.3	1023.97	2098.74	2206.21	1812.29	0.946895	0.207356	4.56653	4.95867e-06	0.000145801
HSPA2	108.745	115	28.344	24.6465	61.0213	-2.08857	0.457577	-4.56441	5.00904e-06	0.000146988
SIAH2	575.948	496.012	1042.28	1136.55	845.782	1.02575	0.224836	4.56221	5.0618e-06	0.000148241
ODC1	1335.15	1462.48	657.064	427.44	1065.85	-1.37115	0.300773	-4.55875	5.14601e-06	0.000150408
CAPG	755.177	992.604	423.871	385.893	642.109	-1.11331	0.244508	-4.55328	5.28158e-06	0.000153155
FAM160A1	337.312	286.92	559.149	1499.21	679.606	1.72522	0.378818	4.55421	5.25833e-06	0.000153155
CCDC110	10.069	7.55053	52.8228	76.052	35.8256	2.89989	0.636851	4.55348	5.27658e-06	0.000153155
UBC	3949.07	4608.73	9184.73	7398.17	7226.76	0.953862	0.209467	4.55375	5.2697e-06	0.000153155
KDM5B	1378.45	982.15	2155.43	3041.37	1956.02	1.14083	0.250674	4.55106	5.33765e-06	0.000154441
LRRC8A	2294.73	2373.77	1109.28	1275.98	1713.77	-0.967793	0.212669	-4.5507	5.34689e-06	0.000154441
FAM167A	9.06212	11.6162	54.1112	72.531	42.7856	2.60295	0.572249	4.54864	5.39936e-06	0.000155422
LMNTD2	204.401	251.491	467.675	592.924	340.393	1.21696	0.26755	4.54854	5.40194e-06	0.000155422
KLF11	93.6419	53.4345	203.561	264.774	180.115	1.69132	0.37191	4.54766	5.42456e-06	0.000155768
MAPK8IP3	1482.16	1230.16	2561.26	2720.97	2016.52	0.962819	0.211974	4.54217	5.56794e-06	0.000159575
LINC00511	334.292	209.092	852.895	653.484	542.67	1.47464	0.325122	4.53565	5.74261e-06	0.000164261
CCND2	330.264	159.142	602.953	841.501	454.81	1.57061	0.347557	4.51899	6.21341e-06	0.000177383
PLA2G6	268.843	357.779	660.93	722.494	470.649	1.13902	0.252134	4.51752	6.25679e-06	0.000178276
PRELID2	58.4003	37.1718	110.799	273.224	121.972	2.03055	0.450548	4.50684	6.58e-06	0.000187124
SCARA3	648.445	488.461	264.114	115.486	345.273	-1.59539	0.354705	-4.49779	6.8662e-06	0.000194886
LINC01559	6.04141	4.06567	92.762	22.5339	34.6251	3.52511	0.785681	4.4867	7.23358e-06	0.00020483
OAS2	92.635	128.94	27.0556	26.0548	79.593	-2.06844	0.461049	-4.48638	7.24436e-06	0.00020483
CTDSP1	1551.64	1604.78	3294.34	2967.44	2262.28	0.987842	0.220236	4.48538	7.27847e-06	0.000205008
ACTB	16678.3	20642.6	10598.1	7021.43	14076.2	-1.08322	0.241497	-4.48543	7.27661e-06	0.000205008
ASCL2	90.6212	105.707	450.927	314.066	196.883	1.95742	0.436876	4.48049	7.4473e-06	0.000209363
LMAN1	1836.59	1427.05	2751.94	4459.6	3352.02	1.14546	0.255838	4.47727	7.56032e-06	0.000212135
GTF3C6	243.67	376.946	133.99	74.6436	192.584	-1.59454	0.35628	-4.47553	7.62225e-06	0.000213061
CFAP410	53.3658	72.0204	216.445	175.342	120.594	1.62923	0.364029	4.47556	7.6213e-06	0.000213061
RSL24D1	783.37	924.65	1493.21	2054.11	1453.95	1.05471	0.235711	4.4746	7.65527e-06	0.000213579
ABAT	409.809	342.678	149.45	169.709	261.768	-1.23093	0.275187	-4.47308	7.71003e-06	0.0002147
GTPBP2	689.728	703.361	1477.75	1475.97	1299.15	1.08409	0.242629	4.4681	7.89166e-06	0.000219343
SERPINE2	467.203	374.622	198.408	83.798	275.558	-1.59475	0.35713	-4.46547	7.98948e-06	0.000221644
SAMD4A	108.745	87.1215	203.561	397.864	219.097	1.63101	0.365502	4.46239	8.10524e-06	0.000224433
BARX2	14.0966	18.0051	64.4181	88.7273	53.8929	2.24615	0.503863	4.45786	8.27806e-06	0.000228788
SHMT2	1481.15	1574.58	2936.18	2906.17	2542.53	0.934707	0.209816	4.45489	8.39359e-06	0.000231547
MCM4	562.858	696.972	307.918	221.114	487.109	-1.25982	0.282964	-4.45221	8.49893e-06	0.000234014
ZNF654	185.27	141.137	315.649	533.068	318.92	1.38948	0.312166	4.45111	8.54291e-06	0.000234666
DHRSX	286.967	262.526	676.39	560.531	441.642	1.17009	0.262893	4.45082	8.55445e-06	0.000234666
AIFM1	377.588	479.749	202.273	114.078	311.139	-1.45414	0.326794	-4.4497	8.59913e-06	0.000235453
PCOLCE	103.711	145.203	296.323	360.543	201.34	1.39435	0.313428	4.44871	8.63873e-06	0.000236099
TMCC3	77.5315	62.1467	12.8836	11.9711	41.8955	-2.49308	0.560989	-4.44408	8.82681e-06	0.000240792
GREM2	6.04141	0	39.9392	52.8139	25.1158	4.16875	0.939562	4.43691	9.12606e-06	0.000248234
TTL	271.864	231.162	106.934	36.6176	182.457	-1.84147	0.415051	-4.43674	9.13333e-06	0.000248234
CCDC69	317.174	317.122	136.566	122.528	209.638	-1.29573	0.292289	-4.43303	9.29199e-06	0.000252082
RRS1	167.146	242.198	72.1483	45.0678	140.567	-1.82694	0.412285	-4.43125	9.36889e-06	0.0002537
CASTOR3	193.325	137.071	60.553	26.759	96.2324	-1.95383	0.441532	-4.42511	9.63913e-06	0.000260539
AHDC1	890.102	661.543	1473.89	1778.77	1188.99	1.07075	0.242074	4.42323	9.72352e-06	0.000262339
HIF3A	19.1311	23.8132	81.1668	133.795	50.8522	2.321	0.524791	4.42272	9.7468e-06	0.000262487
SH3GL1	1024.02	1142.45	1999.54	2090.73	1628.17	0.916322	0.207248	4.42138	9.8071e-06	0.000263628
NSMF	433.975	345.001	833.57	873.189	632.839	1.13478	0.257102	4.41374	1.01601e-05	0.000272621
CEL	29.2002	57.5002	126.259	264.069	118.684	2.15889	0.489486	4.41053	1.03119e-05	0.000275688
TBC1D8B	165.132	70.8588	266.691	509.83	279.137	1.73674	0.393766	4.41058	1.03094e-05	0.000275688
RFX5	586.017	525.052	276.998	134.499	394.632	-1.44584	0.328071	-4.4071	1.04765e-05	0.000279583
ENOSF1	512.513	594.75	1007.5	1442.17	827.394	1.14623	0.260192	4.40532	1.05629e-05	0.000281379
EMB	508.486	279.37	167.487	97.1775	266.727	-1.58312	0.359878	-4.39904	1.08732e-05	0.000289122
CREB3L2	884.06	545.961	1369.53	1959.04	1285.78	1.22281	0.278008	4.39846	1.09024e-05	0.000289375
PLAAT4	798.474	1271.97	506.326	338.713	669.265	-1.29915	0.295411	-4.39778	1.09366e-05	0.000289761
TNFRSF10B	1464.04	1173.24	2294.57	3258.97	2306.83	1.07617	0.244789	4.39631	1.10106e-05	0.000291199
OSMR	1201.23	832.301	1738	3188.55	1902.27	1.27917	0.29102	4.39547	1.10531e-05	0.000291797
MFSD1	510.5	425.734	235.77	147.879	311.49	-1.29726	0.295272	-4.39343	1.11576e-05	0.000294029
NPIPA1	767.26	619.724	1191.73	1756.94	1085.49	1.09155	0.248494	4.39268	1.11961e-05	0.000294517
WWC1	997.84	790.483	480.559	339.417	769.207	-1.12913	0.257172	-4.39056	1.13058e-05	0.000296874
LDB1	1138.81	1001.32	1786.96	2736.46	1502.35	1.0817	0.246439	4.3893	1.13714e-05	0.000298065
MIR34AHG	262.802	233.486	463.81	629.541	416.014	1.14533	0.261011	4.38806	1.14365e-05	0.000299237
CDC25A	95.6557	107.45	28.344	10.5628	65.6339	-2.44651	0.557618	-4.38742	1.14701e-05	0.000299334
FGFR3	1470.08	1089.6	3153.91	2404.09	1830.83	1.11908	0.255078	4.38722	1.14808e-05	0.000299334
P4HB	4254.16	4037.21	7768.82	7382.67	6979.78	0.869805	0.198318	4.38591	1.155e-05	0.000300605
SCN4B	72.497	26.7173	271.844	211.96	139.411	2.30511	0.526079	4.38168	1.17766e-05	0.000305964
CLK3	726.984	842.175	1448.12	1582.3	1109.41	0.948814	0.216565	4.38121	1.18023e-05	0.000306092
NQO1	593.066	645.861	305.342	109.853	408.691	-1.59239	0.364123	-4.37322	1.22428e-05	0.000316957
SAE1	715.908	868.892	408.411	321.108	616.636	-1.12474	0.257247	-4.37223	1.22986e-05	0.000317842
AC012368.1	26.1795	24.9748	103.069	117.599	57.5505	2.11371	0.483607	4.37072	1.23838e-05	0.000319484
AFAP1L1	78.5384	51.6921	179.082	207.03	115.778	1.58535	0.362828	4.36944	1.24567e-05	0.000320803
IL1R1	1477.13	802.68	470.252	404.202	675.34	-1.38226	0.31669	-4.36471	1.27293e-05	0.000327252
DGKD	819.619	634.825	1292.23	1702.01	1096.86	1.04507	0.239487	4.36377	1.27838e-05	0.00032808
PCK2	479.286	472.199	873.509	1128.81	814.45	1.07544	0.246501	4.36282	1.28399e-05	0.000328946
DUSP6	1947.35	1859.75	1069.34	887.273	2280.63	-0.96187	0.220543	-4.36136	1.29255e-05	0.000330565
FH	423.906	570.936	246.077	151.4	364.05	-1.33659	0.306513	-4.36063	1.29691e-05	0.000331105
SLC48A1	238.636	277.627	110.799	67.6018	168.918	-1.55243	0.356304	-4.35704	1.31831e-05	0.000335987
VIM-AS1	25.1726	18.0051	104.357	102.811	54.1603	2.2787	0.523095	4.35618	1.32351e-05	0.000336729
RDH10	975.688	607.527	365.895	180.271	454.457	-1.54249	0.354416	-4.3522	1.34777e-05	0.000342311
COMMD5	317.174	369.395	162.334	112.67	237.879	-1.33329	0.306645	-4.34798	1.37395e-05	0.000348358
ZBTB25	242.663	267.173	457.368	965.438	460.465	1.48344	0.34135	4.34579	1.38774e-05	0.00035125
PXMP4	319.188	349.067	154.603	119.007	220.238	-1.29817	0.29911	-4.34012	1.42406e-05	0.000359826
ADH7	396.72	479.749	179.082	97.8817	223.347	-1.67512	0.386059	-4.33901	1.43124e-05	0.000361021
AMN	237.629	133.006	552.707	505.605	337.093	1.52091	0.350689	4.33692	1.44491e-05	0.000363846
GARS	578.969	766.088	1178.85	1829.47	1213.8	1.16123	0.267938	4.33397	1.46446e-05	0.000368138
CDH26	940.447	759.119	1575.67	1735.11	1177.52	0.964135	0.222593	4.33138	1.48181e-05	0.000371865
EGLN3	60.4141	1.16162	3477.29	3294.88	1821.19	6.7892	1.56818	4.32936	1.49543e-05	0.000374646
PPP1R15A	555.81	613.916	1235.54	1228.8	1032	1.07413	0.248286	4.32616	1.51731e-05	0.000379482
ATP12A	207.422	140.556	452.215	696.439	308.213	1.72929	0.399972	4.32354	1.53547e-05	0.000383372
YARS	892.116	1089.02	1669.72	2473.8	1661.97	1.06484	0.246443	4.32083	1.55447e-05	0.00038746
NWD1	168.153	51.6921	407.122	352.797	219.198	1.80584	0.418295	4.31714	1.58063e-05	0.000393314
MT-CO2	58095.3	92149.6	36335.7	36489.5	53296.6	-1.04484	0.242202	-4.31391	1.60393e-05	0.00039844
CLK1	901.178	1004.22	1703.21	2232.27	1337.66	1.04686	0.242783	4.3119	1.61855e-05	0.000401396
C1orf116	3699.36	3224.08	2016.29	1660.47	2216.17	-0.91379	0.212313	-4.30398	1.67759e-05	0.000414813
PLEKHG3	980.723	964.145	1696.77	1868.2	1417.61	0.874931	0.203289	4.30388	1.67829e-05	0.000414813
RNF217	255.753	183.536	413.564	632.358	380.399	1.26117	0.293214	4.30118	1.69892e-05	0.000419209
RHBDL3	54.3727	42.9799	9.01853	1.40837	32.0129	-3.39431	0.789368	-4.30003	1.70773e-05	0.000420678
ACP2	693.756	764.346	364.606	228.156	491.906	-1.30628	0.303823	-4.2995	1.71187e-05	0.000420995
SLC25A20	82.566	109.192	28.344	21.1255	66.6498	-1.98113	0.461193	-4.29565	1.74182e-05	0.000426933
NR2F2-AS1	37.2554	40.6567	104.357	152.808	86.6294	1.72725	0.40209	4.29568	1.74156e-05	0.000426933
SNX19	923.33	847.402	489.577	343.642	683.153	-1.09267	0.254547	-4.29262	1.76578e-05	0.000432089
CTSC	2913.98	3268.8	1801.13	1092.19	2085.04	-1.09797	0.256049	-4.28811	1.80197e-05	0.000440213
NBL1	2193.03	2101.37	1164.68	565.46	1445.65	-1.31521	0.306779	-4.28716	1.80968e-05	0.000440635
ACPP	117.808	143.46	32.209	38.026	68.4032	-1.88865	0.440509	-4.28742	1.80757e-05	0.000440635
CYP2F1	92.635	137.652	32.209	18.3088	50.5509	-2.2255	0.519258	-4.28592	1.81988e-05	0.000441722
AF064858.1	16.1104	6.38891	48.9577	91.544	44.3275	2.70985	0.632273	4.28588	1.82014e-05	0.000441722
EPRS	863.922	700.457	1361.8	2134.38	1447.95	1.16286	0.271443	4.28398	1.83581e-05	0.000444792
FOXJ3	735.039	588.361	1163.39	1906.23	1133.63	1.21685	0.28411	4.28304	1.84357e-05	0.000445208
PEBP1	1873.85	2700.77	1272.9	870.373	1711.03	-1.09694	0.256095	-4.28333	1.84115e-05	0.000445208
LINC01770	83.5729	75.5053	301.477	199.284	159.307	1.65199	0.386191	4.27766	1.8887e-05	0.000455358
TMC5	910.24	746.341	1508.67	1708.35	1237.62	0.959704	0.224395	4.27685	1.89558e-05	0.000456271
MRPS6	356.443	552.931	999.769	1390.06	912.611	1.39227	0.325751	4.27402	1.91978e-05	0.000461342
CGB7	123.849	185.278	345.281	417.582	250.81	1.29706	0.303952	4.26733	1.97822e-05	0.000474612
ANAPC7	584.003	665.028	341.416	221.818	454.514	-1.15868	0.271803	-4.26293	2.01764e-05	0.000483282
ARHGEF3	842.777	822.427	412.276	438.707	727.022	-0.967101	0.226892	-4.26238	2.0226e-05	0.000483683
GBA	517.548	529.118	276.998	202.101	383.671	-1.13542	0.266453	-4.26124	2.03297e-05	0.000485375
ULBP1	22.1519	18.5859	59.2646	127.457	54.354	2.21952	0.521683	4.25454	2.09475e-05	0.00049851
TSPAN12	594.072	555.254	284.728	247.873	362.101	-1.11232	0.261433	-4.25469	2.09334e-05	0.00049851
H2AFY2	544.734	568.032	297.612	178.863	404.601	-1.23461	0.290246	-4.25368	2.10288e-05	0.000499638
BLNK	46.3175	42.9799	115.953	182.384	90.4486	1.75135	0.412916	4.24141	2.22117e-05	0.000526893
FNTB	149.022	134.167	305.342	419.694	247.118	1.36231	0.321397	4.23872	2.24799e-05	0.000532287
NLRC5	117.808	117.324	42.5159	14.0837	74.8712	-2.11351	0.498657	-4.2384	2.25114e-05	0.000532287
TET1	31.214	14.5203	55.3996	193.651	66.7837	2.48539	0.587231	4.23239	2.3122e-05	0.000545849
ATXN2L	1250.57	1216.22	2039.48	2547.74	1824.62	0.896094	0.211779	4.23127	2.32373e-05	0.000547693
RALGDS	1009.92	816.619	1714.81	1901.3	1319.21	0.98714	0.233335	4.23058	2.3309e-05	0.000548507
MRPS26	734.032	908.968	444.485	295.053	603.161	-1.15903	0.274101	-4.22849	2.3527e-05	0.000552753
PARP9	566.886	460.002	267.979	207.03	397.178	-1.11688	0.264293	-4.22592	2.3797e-05	0.000558207
MFSD14B	808.543	674.32	398.104	318.996	566.233	-1.05109	0.248776	-4.22506	2.38873e-05	0.000559434
HIVEP2	292.002	191.087	430.313	820.375	492.86	1.3816	0.327353	4.22053	2.43733e-05	0.000569909
DHRS3	2344.07	3936.73	7448.02	6443.29	5070.16	1.14434	0.271266	4.2185	2.4593e-05	0.000574136
C1orf216	106.732	138.814	38.6509	24.6465	74.029	-1.9845	0.470849	-4.21473	2.50076e-05	0.000582891
VLDLR-AS1	9.06212	7.55053	43.8043	55.6306	34.4136	2.60359	0.618064	4.2125	2.52562e-05	0.000587754
TMCC2	151.035	140.556	59.2646	28.1674	92.9604	-1.77437	0.421785	-4.20682	2.58992e-05	0.000601768
SLC49A4	297.036	295.052	139.143	115.486	220.074	-1.22446	0.291099	-4.20635	2.59524e-05	0.000602055
CHST9	1957.42	2107.76	1109.28	988.676	1404.06	-0.955483	0.227323	-4.20319	2.63178e-05	0.000609572
TBC1D3L	132.911	81.3134	592.646	244.352	255.239	1.96845	0.468944	4.19763	2.69725e-05	0.000623754
SLC35E1	629.314	539.573	1011.36	1353.44	924.27	1.01983	0.243104	4.19502	2.72849e-05	0.00062999
HDHD5	469.217	526.214	921.179	1003.46	686.292	0.950551	0.226757	4.19193	2.76588e-05	0.000637624
EPHB3	1960.44	2330.21	1127.32	710.523	2215.67	-1.226	0.29255	-4.19074	2.78044e-05	0.000639979
ACAP3	1326.09	1451.44	2548.38	2515.35	1708.3	0.865858	0.206707	4.18883	2.80402e-05	0.000644399
SLC35B4	429.947	388.562	185.524	188.017	282.303	-1.13018	0.269896	-4.18746	2.82095e-05	0.00064728
PLXNA3	1303.94	1055.33	2052.36	2584.36	1735.54	0.97661	0.233286	4.18633	2.835e-05	0.000649494
ETV5	670.597	642.957	319.514	328.854	505.658	-1.01759	0.243213	-4.18397	2.86458e-05	0.000655251
DECR1	639.383	942.074	395.527	324.629	574.274	-1.14015	0.272807	-4.17935	2.92347e-05	0.000667684
TMEM39A	270.857	274.142	498.596	592.22	479.552	1.00327	0.240171	4.17733	2.94948e-05	0.000672581
NADSYN1	1347.24	1476.42	2361.57	2985.04	1937.96	0.921423	0.221041	4.16855	3.06538e-05	0.00069793
BACE2	1135.79	1066.95	1969.91	2051.99	1631.58	0.869201	0.208955	4.15976	3.18583e-05	0.000724236
CDK19	324.223	241.036	479.271	899.244	493.173	1.29358	0.31113	4.15769	3.21487e-05	0.00072971
SLC16A1	376.582	184.698	958.541	768.266	677.79	1.62564	0.391111	4.15647	3.2321e-05	0.000732492
ESCO1	230.581	228.839	429.024	527.435	371.476	1.061	0.255297	4.15594	3.23951e-05	0.000733045
GRB10	384.637	309.572	593.935	902.061	588.271	1.1138	0.26807	4.1549	3.25436e-05	0.000735276
FAM92A	314.154	360.102	150.738	148.583	245.075	-1.17381	0.282862	-4.14975	3.3284e-05	0.000750853
ATP8B3	27.1864	33.687	87.6086	168.3	64.3278	2.07273	0.499885	4.14642	3.37717e-05	0.000760689
ST6GALNAC1	2495.1	2019.48	1248.42	630.246	1376.14	-1.26783	0.305928	-4.1442	3.40996e-05	0.000766903
YEATS2-AS1	10.069	5.8081	39.9392	69.7143	27.6205	2.83927	0.685477	4.14203	3.44239e-05	0.000773015
CLDN10	1209.29	1220.28	619.702	657.709	903.644	-0.926728	0.223856	-4.13985	3.47536e-05	0.000779233
ATP6V0E2	360.471	404.825	194.543	80.2771	257.101	-1.49814	0.361945	-4.13914	3.48616e-05	0.000780466
STIM2	989.785	982.731	573.321	374.626	699.917	-1.06291	0.256866	-4.13802	3.50318e-05	0.000783085
ZNF552	274.884	384.496	132.701	131.683	198.121	-1.32203	0.319745	-4.13464	3.55516e-05	0.000793138
YWHAH	706.846	718.462	405.834	230.268	513.904	-1.17333	0.283797	-4.13439	3.55892e-05	0.000793138
HS3ST1	332.278	324.092	664.795	640.808	487.116	0.992115	0.240073	4.13255	3.58758e-05	0.000798317
HEG1	165.132	120.228	34.7858	40.1385	88.0896	-1.91865	0.464363	-4.1318	3.59939e-05	0.000799739
CDHR1	225.546	210.253	85.0319	25.3507	138.85	-2.01576	0.488227	-4.12872	3.64784e-05	0.000807453
DLG4	143.987	162.046	342.704	362.655	214.225	1.20271	0.291305	4.12869	3.64841e-05	0.000807453
NFE2L1	1924.19	1465.38	3125.57	3499.09	2707.73	0.967942	0.234451	4.12855	3.65056e-05	0.000807453
UGP2	1237.48	1226.67	2042.05	2606.89	1780.46	0.916789	0.222208	4.12582	3.69415e-05	0.00081587
NTN4	1108.6	731.821	474.117	345.051	625.925	-1.17012	0.283791	-4.12318	3.73677e-05	0.000824048
UBLCP1	341.34	336.289	177.794	94.3608	255.126	-1.33421	0.32368	-4.122	3.75603e-05	0.000827056
IGFBP2	5902.46	5231.36	14714.4	10332.5	9568.97	1.16962	0.283863	4.12035	3.78296e-05	0.000831743
METTL26	439.009	573.26	1229.1	904.878	787.265	1.07164	0.260129	4.11963	3.79479e-05	0.000833101
ICMT	1103.57	1250.48	666.083	330.263	868.121	-1.24721	0.303078	-4.11513	3.86966e-05	0.000848273
DSP	4261.21	2434.18	5777.01	9542.41	5743.96	1.19507	0.291042	4.10618	4.02261e-05	0.00088049
PLA2G10	50.3451	84.7983	14.172	6.33766	31.6232	-2.78873	0.680763	-4.09648	4.19484e-05	0.000916827
TMEM91	110.759	165.531	341.416	321.108	210.604	1.25145	0.305598	4.09509	4.21999e-05	0.000920959
CDH1	2732.73	2206.5	4149.81	4855.36	3657.68	0.867421	0.211889	4.09376	4.24431e-05	0.000924895
DHRS7	841.77	856.695	483.136	394.344	673.598	-0.95654	0.233802	-4.09123	4.29092e-05	0.00093367
EPHX1	4111.18	5633.86	2891.08	1870.32	3334.3	-1.03483	0.253006	-4.09016	4.3108e-05	0.000936462
TTC13	137.946	164.369	63.1297	42.9553	111.364	-1.53439	0.375169	-4.08985	4.31646e-05	0.000936462
TOR1A	540.707	455.355	264.114	177.455	387.525	-1.1813	0.289238	-4.08418	4.42322e-05	0.000958213
AC009404.1	19.1311	27.8789	60.553	140.837	66.4943	2.096	0.513627	4.08078	4.48851e-05	0.000970929
PRSS23	3461.73	3033.57	1738	848.543	2035.71	-1.33043	0.326534	-4.07439	4.61347e-05	0.000996497
TMEM178A	70.4832	65.6315	195.831	168.3	112.877	1.41909	0.348724	4.06937	4.71399e-05	0.00101672
MMP24	60.4141	49.9497	148.162	162.667	101.574	1.50352	0.369737	4.06645	4.77345e-05	0.00102804
KLF10	299.05	301.44	498.596	781.645	507.526	1.0963	0.269691	4.06503	4.80273e-05	0.00103283
JAG2	1423.76	1527.53	3004.46	2413.24	1927.86	0.875243	0.215398	4.06338	4.83668e-05	0.00103862
CP	2221.23	1170.33	3183.54	5246.88	2841.16	1.31526	0.323757	4.06248	4.85543e-05	0.00104113
CCDC183	75.5177	93.5104	191.966	238.719	139.166	1.3466	0.331607	4.06083	4.88986e-05	0.00104698
RHOD	424.913	533.184	226.752	126.753	332.921	-1.4504	0.357701	-4.05477	5.01843e-05	0.00107295
CDC42EP1	313.147	214.9	892.835	568.277	529.452	1.46967	0.36257	4.05347	5.04637e-05	0.00107736
SLC44A3	438.003	472.779	238.347	209.847	334.645	-1.02757	0.253603	-4.05189	5.08059e-05	0.0010831
PRDM16-DT	53.3658	63.8891	216.445	142.245	121.114	1.60031	0.395401	4.04732	5.18079e-05	0.00110286
SETD5	1397.58	1270.81	2034.32	4049.06	2279.23	1.19027	0.294235	4.0453	5.22553e-05	0.00110918
IQCN	140.966	170.177	297.612	413.357	256.586	1.19263	0.294811	4.0454	5.22349e-05	0.00110918
HNRNPAB	1308.97	1500.81	779.459	330.967	1004.43	-1.34537	0.332603	-4.04496	5.23321e-05	0.00110921
CLEC2D	138.953	198.056	360.741	491.521	282.509	1.33554	0.330606	4.03967	5.35274e-05	0.00113292
CBX4	418.871	371.138	841.3	806.996	691.741	1.06211	0.262993	4.03856	5.37814e-05	0.00113666
VPS37B	431.961	495.431	830.993	913.328	691.403	0.910526	0.225493	4.03793	5.39245e-05	0.00113805
AC092279.1	170.167	235.809	70.8599	74.6436	122.815	-1.48225	0.367304	-4.03547	5.44921e-05	0.00114839
COL17A1	1463.03	1062.88	2063.96	3143.48	1898.84	1.046	0.259229	4.03506	5.45895e-05	0.0011488
P3H2	300.057	256.137	115.953	103.515	168.408	-1.34371	0.333069	-4.03432	5.47617e-05	0.00115078
CYP7B1	139.959	116.162	48.9577	30.28	86.9505	-1.71621	0.426032	-4.02835	5.61691e-05	0.00117867
METTL21A	141.973	154.495	64.4181	36.6176	105.135	-1.58321	0.393127	-4.02722	5.64411e-05	0.00118101
DNM2	2254.45	1801.09	4310.86	3353.33	3023.3	0.918362	0.228033	4.02731	5.64175e-05	0.00118101
AL590434.1	53.3658	63.8891	11.5953	9.85859	32.6942	-2.46815	0.612966	-4.02657	5.65968e-05	0.00118259
VAMP8	919.302	1808.06	684.12	442.228	902.619	-1.28065	0.318305	-4.02334	5.73778e-05	0.00119721
PLEKHH1	284.953	161.465	394.239	759.111	388.072	1.38016	0.343257	4.02077	5.80074e-05	0.00120864
HAS3	1799.33	1370.13	684.12	902.765	1508.86	-0.994697	0.247829	-4.01364	5.97898e-05	0.00124402
PTGS2	88.6074	49.3689	159.757	274.632	151.121	1.67562	0.417786	4.01071	6.05371e-05	0.00125779
NAP1L5	72.497	85.3791	21.9021	13.3795	41.244	-2.19973	0.548709	-4.00892	6.09971e-05	0.00126556
TRIM46	86.5936	72.6013	203.561	206.326	142.949	1.37049	0.342088	4.00625	6.169e-05	0.00127627
AHNAK2	159.091	62.7275	425.159	1223.87	454.077	2.89991	0.723905	4.00593	6.17731e-05	0.00127627
CISD3	367.519	438.512	213.868	91.544	283.159	-1.41921	0.354266	-4.00605	6.17435e-05	0.00127627
HOPX	87.6005	90.0256	14.172	26.0548	46.9687	-2.10418	0.525488	-4.00423	6.22186e-05	0.00128367
P2RY11	183.256	189.344	493.443	368.993	291.486	1.20687	0.301562	4.00208	6.27887e-05	0.00129362
SLC27A4	277.905	261.945	119.818	23.2381	191.905	-1.95006	0.487384	-4.00107	6.30556e-05	0.001297
MAFF	62.428	99.8993	202.273	221.818	161.631	1.37259	0.34308	4.0008	6.31285e-05	0.001297
TMEM19	474.251	368.234	216.445	94.3608	288.627	-1.4536	0.363523	-3.99863	6.37096e-05	0.00130711
OBSCN	1321.06	746.341	1890.03	2818.85	1690.45	1.19033	0.298071	3.99345	6.51192e-05	0.00133417
UBA6-AS1	91.6281	118.485	211.291	355.613	176.551	1.4324	0.358824	3.99193	6.5538e-05	0.00134059
TSC22D1	2871.69	3716.6	1765.06	1736.52	2583.1	-0.912456	0.228591	-3.99165	6.56145e-05	0.00134059
CRYBG3	226.553	83.0558	291.17	707.706	370.861	1.70434	0.427263	3.98898	6.63589e-05	0.00135392
PPARG	71.4901	70.278	18.0371	11.267	44.6696	-2.31008	0.579261	-3.98798	6.6637e-05	0.00135772
ZNF25	69.4763	65.6315	146.873	215.481	132.642	1.43268	0.359497	3.98523	6.74161e-05	0.00137128
CHD2	1664.41	1424.15	2368.01	4314.54	2367.7	1.11486	0.279765	3.98497	6.74888e-05	0.00137128
ST8SIA4	661.535	407.148	230.617	220.41	345.271	-1.2424	0.312105	-3.9807	6.87135e-05	0.00139424
NDUFS6	495.396	846.24	328.532	117.599	457.59	-1.60136	0.403	-3.97359	7.07979e-05	0.00143456
JAK3	37.2554	16.8435	97.9155	115.486	59.9525	2.01578	0.507475	3.97217	7.12209e-05	0.00144115
OGT	3445.62	2567.18	4461.6	8766.4	4883.83	1.13839	0.286737	3.97016	7.18256e-05	0.00145139
CX3CL1	1858.74	1847.56	1101.55	1014.73	1309.71	-0.809232	0.203854	-3.96966	7.1975e-05	0.00145242
CCN1	370.54	361.264	195.831	115.486	231.838	-1.24712	0.31428	-3.96818	7.24226e-05	0.00145398
SDR16C5	406.789	439.092	203.561	210.551	332.58	-1.03031	0.259625	-3.96847	7.23362e-05	0.00145398
KPNA2	539.7	626.694	315.649	196.468	469.065	-1.19702	0.301661	-3.9681	7.24474e-05	0.00145398
CIRBP	3218.06	4152.21	7254.76	6129.93	4753.53	0.860092	0.216744	3.96824	7.24056e-05	0.00145398
SNX33	651.466	660.962	1074.49	1373.86	970.295	0.901148	0.227227	3.96585	7.31362e-05	0.00146581
BTC	190.305	124.874	64.4181	41.5469	109.476	-1.58761	0.400373	-3.96532	7.32961e-05	0.00146702
TSEN15	321.202	334.547	173.929	122.528	260.4	-1.15737	0.291931	-3.96451	7.35465e-05	0.00147003
ALDH5A1	386.651	414.698	185.524	198.58	284.773	-1.05968	0.267362	-3.96347	7.38678e-05	0.00147445
H2AFV	1199.22	1643.69	829.705	522.505	1073.48	-1.07697	0.271835	-3.96185	7.43728e-05	0.00148252
RCBTB1	628.307	527.956	310.495	162.667	409.443	-1.29873	0.327999	-3.95956	7.50876e-05	0.00149475
EPHX3	86.5936	109.192	327.244	195.059	168.515	1.40279	0.354481	3.95732	7.57964e-05	0.00150682
ZNF641	403.768	314.799	182.947	123.937	251.064	-1.23592	0.312734	-3.95198	7.75066e-05	0.00153875
MIR193BHG	1.0069	5.22729	32.209	42.9553	20.0066	3.47517	0.879651	3.95062	7.79493e-05	0.00154545
WDR90	452.099	455.936	963.695	808.404	648.818	0.963063	0.243828	3.94976	7.82282e-05	0.0015489
PLLP	721.949	1045.46	467.675	412.652	634.172	-1.00946	0.255649	-3.94861	7.86049e-05	0.00155427
WDR60	351.409	335.127	569.456	914.032	576.778	1.1156	0.282614	3.94744	7.89918e-05	0.00155982
TGM1	23.1588	19.7475	51.5345	184.496	64.411	2.47666	0.628072	3.94327	8.03786e-05	0.00158508
ANO5	154.056	126.036	56.6879	38.7302	92.8572	-1.57049	0.398686	-3.93915	8.17696e-05	0.00161036
STOM	522.582	576.744	864.491	1478.79	1020.59	1.09373	0.277682	3.93879	8.18953e-05	0.00161068
XXYLT1	359.464	253.233	152.027	98.5859	213.209	-1.2994	0.329963	-3.93801	8.21593e-05	0.00161372
ATIC	523.589	698.134	327.244	273.224	489.56	-1.03073	0.26188	-3.9359	8.2887e-05	0.00162368
HSP90B1	5547.03	5986.99	10796.5	9629.73	10639.7	0.824318	0.209429	3.93602	8.28443e-05	0.00162368
LTN1	288.981	181.213	438.043	598.557	434.533	1.15085	0.292513	3.93436	8.34203e-05	0.00163196
KIRREL1	223.532	153.334	329.821	565.46	308.679	1.25948	0.320198	3.93343	8.37432e-05	0.00163394
NCOR2	3473.81	2438.24	5387.93	5682.77	4380.23	0.905809	0.230277	3.93357	8.36935e-05	0.00163394
LINC02604	121.835	127.778	284.728	267.59	185.543	1.1432	0.290732	3.93217	8.4184e-05	0.00163846
ABCA5	452.099	392.047	673.813	1077.4	637.401	1.05749	0.268935	3.93213	8.41975e-05	0.00163846
GLIS2	202.387	236.971	435.466	445.749	324.349	1.00102	0.254768	3.92915	8.52472e-05	0.0016567
MARS2	236.622	188.763	100.492	45.0678	135.134	-1.5725	0.400258	-3.92871	8.54038e-05	0.00165755
IL18BP	55.3796	50.5305	106.934	220.41	113.136	1.64206	0.418033	3.92807	8.56311e-05	0.00165978
BRWD3	285.96	172.501	389.085	754.886	444.297	1.32947	0.33863	3.92602	8.63626e-05	0.00167176
OXSM	131.904	169.016	301.477	364.768	228.95	1.14372	0.291415	3.92473	8.68288e-05	0.00167858
ANKRD12	379.602	250.329	550.13	918.257	537.363	1.22827	0.313036	3.92374	8.71849e-05	0.00168325
GPRC5A	1034.09	1029.2	1490.63	3603.31	1860.15	1.30515	0.332784	3.9219	8.78521e-05	0.00169391
CCND3	682.68	750.987	413.564	287.307	538.577	-1.03939	0.265367	-3.91679	8.97366e-05	0.00172799
SLFN11	417.865	219.546	672.525	742.915	592.14	1.15876	0.295873	3.91642	8.98735e-05	0.00172836
ARL5B	385.644	259.622	552.707	840.093	583.5	1.11795	0.285498	3.9158	9.01044e-05	0.00173055
Z92544.1	5.03451	6.96972	52.8228	44.3637	23.4774	2.98997	0.763661	3.91531	9.02873e-05	0.0017318
GOT1	739.066	1043.13	450.927	384.485	682.618	-1.09678	0.280228	-3.91388	9.08252e-05	0.00173985
TPM1	4300.48	4001.78	2480.1	2375.22	3056.79	-0.773996	0.197803	-3.91296	9.11732e-05	0.00174425
TSPYL2	345.368	325.254	836.147	681.651	619.101	1.17772	0.301407	3.90741	9.32923e-05	0.00178248
STIMATE	584.003	487.88	286.016	205.622	398.063	-1.12995	0.289298	-3.90586	9.38925e-05	0.00179128
AC034213.1	0	0	14.172	14.0837	13.2731	6.64987	1.70265	3.90559	9.39962e-05	0.00179128
CXCL3	156.07	138.233	46.381	53.5181	105.898	-1.54971	0.396827	-3.90526	9.41251e-05	0.00179142
RRP36	440.016	570.355	262.826	161.258	357.316	-1.26333	0.323624	-3.90368	9.47398e-05	0.00180079
SGK2	10.069	11.6162	38.6509	78.1645	39.4839	2.43518	0.623898	3.90317	9.49411e-05	0.00180229
ARAP3	405.782	400.759	220.31	168.3	298.933	-1.06116	0.271962	-3.90186	9.54547e-05	0.00180971
PDE7A	280.926	250.91	492.154	603.486	415.017	1.04686	0.26861	3.89734	9.72568e-05	0.0018415
NRP1	772.294	673.159	310.495	393.639	493.735	-1.03265	0.265119	-3.89505	9.81801e-05	0.0018566
ZNF12	346.374	275.304	512.768	820.375	504.802	1.10726	0.284355	3.89395	9.86268e-05	0.00186266
C9orf152	682.68	750.407	315.649	386.598	519.309	-1.02617	0.263573	-3.89331	9.88859e-05	0.00186516
INHA	62.428	90.0256	204.85	192.242	120.102	1.36831	0.351573	3.89196	9.94376e-05	0.00187317
AC003102.1	94.6488	132.425	42.5159	22.5339	65.2157	-1.84248	0.473657	-3.88989	0.000100289	0.0018868
FAM20A	324.223	203.284	112.087	58.4473	158.205	-1.64335	0.422811	-3.88673	0.000101605	0.00190912
RFK	200.374	237.551	92.762	97.1775	168.313	-1.20584	0.310547	-3.88296	0.000103194	0.0019365
MIF4GD	279.919	289.824	132.701	97.8817	201.936	-1.31497	0.338846	-3.88072	0.000104148	0.00195191
AP003717.1	9.06212	8.71215	37.3625	74.6436	27.8998	2.67109	0.688652	3.87873	0.000105005	0.00196548
FBXO42	393.699	382.754	689.273	761.224	558.772	0.903118	0.233006	3.87594	0.000106216	0.00198561
RASSF1	154.056	187.021	336.262	390.118	273.06	1.08849	0.281103	3.87222	0.000107848	0.00201172
TMEM65	325.229	256.137	488.289	790.8	478.545	1.14431	0.295526	3.87211	0.000107897	0.00201172
ZNF525	106.732	85.3791	182.947	389.414	191.91	1.58603	0.409633	3.87183	0.000108022	0.00201172
LEMD1	5.03451	15.6819	43.8043	59.1515	48.6402	2.24771	0.580631	3.87115	0.000108321	0.00201474
RHPN2	237.629	191.667	412.276	454.903	319.224	1.02033	0.263695	3.86934	0.000109131	0.00202725
GOLGA6L9	514.527	432.704	873.509	935.158	640.681	0.935686	0.24193	3.86758	0.000109919	0.00203932
PLXNB2	7480.28	6201.31	11274.5	11969.7	9329.67	0.764915	0.198037	3.86249	0.000112238	0.00207973
TLE4	553.796	512.274	238.347	295.053	373.785	-0.993214	0.257421	-3.85833	0.000114167	0.0021128
EPHA1	624.28	885.155	371.048	353.501	536.393	-1.06158	0.275246	-3.85685	0.000114858	0.00212261
WDR86	54.3727	14.5203	454.792	304.912	233.778	3.47549	0.901184	3.85658	0.000114985	0.00212261
VNN2	6.04141	0.58081	37.3625	26.759	22.9113	3.44745	0.897049	3.8431	0.000121489	0.00223987
ZNF84	502.444	423.991	775.594	959.1	648.783	0.908914	0.236678	3.84031	0.000122881	0.00226271
FLNB-AS1	33.2278	20.3284	52.8228	173.229	66.4239	2.11004	0.550216	3.83493	0.000125601	0.0023099
AL136982.2	77.5315	148.107	25.7672	23.2381	53.0614	-2.21391	0.577537	-3.83337	0.000126399	0.00232168
ZNF511	111.766	141.137	253.807	401.385	222.167	1.37369	0.358858	3.82795	0.000129213	0.00237041
MRPL34	365.506	476.264	225.463	159.85	296.005	-1.13822	0.297681	-3.82364	0.000131498	0.00240932
HLTF	349.395	329.319	581.051	806.996	527.85	1.03576	0.270959	3.82256	0.000132071	0.00241681
WDR77	213.463	232.905	105.646	59.8557	168.763	-1.45181	0.379838	-3.82218	0.000132279	0.00241763
SLC1A5	2038.98	2428.95	3527.53	4626.49	3309.93	0.867988	0.227124	3.82165	0.000132559	0.00241974
ZNF516	732.018	516.921	983.02	1699.9	1028.13	1.10728	0.289834	3.8204	0.000133234	0.00242905
PDZD4	9.06212	10.4546	74.725	56.3348	35.9396	2.73528	0.716629	3.81686	0.000135159	0.0024611
VWA2	2635.06	1380	1006.21	795.729	1763.74	-1.15601	0.302982	-3.81544	0.000135939	0.00247225
BTBD2	1624.13	1798.77	3099.8	2772.38	2324.63	0.777816	0.203912	3.81447	0.000136477	0.00247896
VTCN1	43.2968	77.2477	173.929	202.805	112.062	1.63064	0.427913	3.81068	0.000138588	0.00251421
SPSB2	264.815	759.7	166.199	149.991	297.543	-1.70056	0.446738	-3.80661	0.000140885	0.00255274
SUOX	434.982	445.481	237.059	169.004	310.481	-1.12481	0.295619	-3.80494	0.000141838	0.00256686
ZNF148	355.437	289.243	530.805	868.26	536.548	1.12361	0.295447	3.8031	0.000142896	0.00257966
CPSF2	540.707	488.461	287.305	172.525	418.723	-1.17145	0.30801	-3.80329	0.000142787	0.00257966
VILL	1848.67	2133.32	1220.08	902.061	1344.72	-0.910515	0.239557	-3.80083	0.000144215	0.0025971
SLCO3A1	289.988	293.89	159.757	111.261	232.48	-1.12023	0.294723	-3.80096	0.000144135	0.0025971
MSMB	136.939	173.662	59.2646	17.6046	65.2432	-2.05722	0.541321	-3.80036	0.000144483	0.00259876
TGIF2	302.071	275.885	533.382	561.94	418.48	0.924707	0.243425	3.79874	0.000145434	0.00261267
DEPDC7	84.5798	102.803	12.8836	36.6176	76.2498	-1.86524	0.491459	-3.79531	0.000147458	0.00264579
PCSK4	107.739	159.142	363.318	260.548	202.961	1.21165	0.319669	3.79034	0.000150442	0.00269278
TGM2	1569.76	770.154	3066.3	2432.25	1826.97	1.23401	0.325562	3.7904	0.000150403	0.00269278
AHSA1	653.48	907.806	456.08	285.195	601.742	-1.0829	0.285822	-3.78873	0.000151422	0.00270704
SLC9A4	96.6626	9.29296	5.15345	2.11255	26.867	-3.93337	1.0386	-3.78717	0.000152373	0.00272073
PCCB	396.72	453.032	238.347	145.766	321.228	-1.15809	0.305844	-3.78653	0.000152765	0.00272444
TMEM109	670.597	859.599	430.313	363.359	579.509	-0.951659	0.251414	-3.78522	0.00015357	0.00273549
LRATD1	476.265	434.446	776.882	920.37	630.389	0.900817	0.238124	3.78298	0.00015496	0.00275691
PDLIM1	1381.47	1565.86	2601.2	2417.47	2006.29	0.766924	0.202766	3.78231	0.000155378	0.00276101
ZNF558	263.808	254.395	435.466	742.211	410.925	1.18877	0.314446	3.78051	0.00015651	0.00277776
SHC1	654.487	617.401	966.271	1618.22	1037.63	1.02564	0.271366	3.77954	0.000157117	0.00278519
RAB3A	55.3796	43.5608	133.99	134.499	93.4579	1.45028	0.383751	3.77922	0.000157317	0.00278539
SPNS2	158.084	135.91	333.686	317.587	210.907	1.1502	0.304413	3.77843	0.000157823	0.00279098
ILVBL	812.57	889.801	1758.61	1386.54	1222.41	0.883756	0.234201	3.7735	0.000160976	0.00284332
CD24	2938.14	3702.08	1750.88	1814.68	2571.32	-0.897339	0.23782	-3.77318	0.000161177	0.00284347
ZKSCAN1	2209.14	1702.35	3026.36	5729.25	3098.26	1.16358	0.308491	3.77185	0.000162041	0.00285529
2021-03-06	1150.89	890.963	1561.49	2515.35	1582.3	1.00014	0.265247	3.77059	0.00016286	0.00286629
HSD17B10	368.526	600.558	257.672	102.107	365.482	-1.44583	0.383841	-3.76674	0.00016539	0.00290735
LCMT2	204.401	188.763	92.762	57.039	132.098	-1.41002	0.374748	-3.76258	0.000168172	0.00295273
NAAA	186.277	167.273	73.4366	70.4185	128.11	-1.29751	0.345611	-3.75424	0.00017387	0.00304914
SLC25A37	526.61	494.269	820.686	1676.66	902.838	1.29296	0.344521	3.75291	0.000174797	0.00306176
NAV2	502.444	282.274	653.199	1205.56	707.703	1.25072	0.333706	3.74797	0.000178273	0.00311893
DUSP8	91.6281	36.591	345.281	147.175	198.046	1.95143	0.520765	3.74724	0.00017879	0.00312427
RASEF	335.299	230.582	497.308	677.426	452.792	1.06181	0.283442	3.74612	0.000179592	0.00313456
GALNT5	612.197	424.572	262.826	239.423	361.173	-1.04467	0.278942	-3.74513	0.0001803	0.00314319
C1QBP	909.233	1131.42	608.107	406.315	806.988	-1.01395	0.270828	-3.7439	0.000181189	0.00315496
JPH2	0	0.58081	19.3254	38.7302	12.1946	6.30443	1.68466	3.74225	0.00018238	0.00317194
FADS1	809.55	825.912	1488.06	1404.85	1274.75	0.822298	0.21977	3.74162	0.000182837	0.00317614
PDZD2	209.436	152.753	48.9577	68.3059	114.814	-1.61152	0.430808	-3.74069	0.000183515	0.00318417
FURIN	796.46	716.72	467.675	251.394	585.289	-1.08149	0.289363	-3.73749	0.000185869	0.00322122
ACER3	423.906	464.648	215.156	222.522	333.974	-1.02164	0.273549	-3.73475	0.000187905	0.00325267
SEMA3B	482.306	525.633	1056.46	886.569	787.23	0.944811	0.253304	3.72995	0.000191519	0.00330859
AHNAK	6784.51	5130.3	8747.98	17832.1	9979.91	1.15798	0.310461	3.72986	0.000191584	0.00330859
AC024337.2	2.0138	1.74243	24.4789	34.5051	12.6315	3.9954	1.07318	3.72296	0.0001969	0.00339641
TIMM23	378.595	479.749	249.942	150.696	329.937	-1.11313	0.299027	-3.7225	0.000197264	0.0033987
NUDT9	395.713	514.598	226.752	219.002	336.053	-1.03343	0.277647	-3.72212	0.00019756	0.00339983
PAK6	523.589	548.285	306.63	247.873	410.769	-0.956231	0.256989	-3.7209	0.000198513	0.00340828
AC092329.4	87.6005	121.389	32.209	33.8009	63.1902	-1.66537	0.447537	-3.72119	0.000198285	0.00340828
PRMT6	566.886	419.345	248.654	147.879	358.382	-1.32163	0.355435	-3.71835	0.000200526	0.00343882
PLEKHJ1	584.003	814.877	409.699	276.04	533.508	-1.03682	0.278891	-3.71766	0.000201074	0.00344421
ITM2C	2352.12	2286.65	1504.81	1096.42	1752.2	-0.83655	0.225189	-3.71488	0.000203299	0.00347828
GPATCH4	179.229	248.587	97.9155	47.1804	151.759	-1.58521	0.42682	-3.714	0.000204007	0.0034823
NAGS	44.3037	54.5961	121.106	154.216	84.893	1.47421	0.396911	3.7142	0.000203844	0.0034823
HOOK2	1580.84	2056.07	3171.95	3168.83	2394.67	0.800962	0.215735	3.71272	0.000205042	0.00349592
KLHL42	343.354	356.617	202.273	102.107	265.456	-1.21891	0.328558	-3.70987	0.000207363	0.0035314
PTPRD	5.03451	8.71215	20.6138	88.7273	36.3276	2.97732	0.804539	3.70066	0.000215042	0.00365795
SLCO4A1-AS1	2.0138	1.16162	28.344	28.1674	14.1164	4.21646	1.14025	3.69783	0.000217448	0.00369461
PSEN2	208.429	214.319	109.511	47.8846	154.227	-1.45303	0.393033	-3.69698	0.000218183	0.00370283
SYNGAP1	186.277	220.708	377.49	425.328	301.203	0.978293	0.264986	3.69187	0.000222612	0.00377364
KAT6B	358.457	256.137	477.982	892.906	499.466	1.16476	0.315917	3.68691	0.000226991	0.00384345
HMGB1	2446.77	3103.85	1763.77	1273.87	2172.03	-0.871844	0.236636	-3.68432	0.000229315	0.00387834
ITGAE	204.401	280.531	128.836	66.1934	173.691	-1.33855	0.363381	-3.68361	0.000229954	0.00388469
PCCA-DT	141.973	175.985	76.0133	39.4344	102.826	-1.49233	0.405201	-3.68294	0.000230564	0.00389053
UNC5CL	40.2761	69.1164	144.297	157.033	109.729	1.44487	0.392369	3.68242	0.000231029	0.00389392
NGLY1	298.043	323.511	530.805	614.753	468.437	0.882632	0.239787	3.6809	0.000232416	0.00389547
AL109615.3	4.02761	2.32324	30.9207	24.6465	19.5618	3.18031	0.86392	3.68125	0.000232089	0.00389547
ZMYM2	1248.56	912.453	1660.7	2490.7	1655.79	0.944574	0.256564	3.68163	0.000231749	0.00389547
USB1	402.761	384.496	228.04	133.091	328.504	-1.13695	0.308882	-3.68087	0.000232443	0.00389547
GOT2	911.247	1040.23	587.493	350.684	766.161	-1.06277	0.28864	-3.68198	0.00023143	0.00389547
SARS	1552.64	1581.55	2334.51	3189.25	2483.06	0.818479	0.222445	3.67947	0.000233721	0.00390799
ACAT1	235.615	319.446	137.855	107.036	205.273	-1.19221	0.324011	-3.67952	0.000233673	0.00390799
DHX40	742.087	680.129	1106.7	1524.56	1066.77	0.890095	0.242061	3.67715	0.000235851	0.00393914
MCOLN3	218.498	198.056	103.069	73.9394	158.861	-1.24672	0.339101	-3.67654	0.000236421	0.00393973
CTDSPL2	361.478	287.501	508.903	805.588	529.982	1.02503	0.278782	3.67682	0.000236159	0.00393973
L3HYPDH	130.897	101.642	213.868	299.983	195.81	1.15662	0.314622	3.67623	0.000236708	0.00394005
UQCC2	421.892	627.275	293.746	206.326	391.031	-1.07883	0.293636	-3.67404	0.000238742	0.00396942
POLA2	108.745	179.47	65.7064	29.5758	105.564	-1.63632	0.445693	-3.67142	0.000241209	0.00400592
EMP1	890.102	1018.16	279.574	521.097	663.097	-1.24777	0.339924	-3.67073	0.000241862	0.00401224
BCAT1	13.0897	6.96972	63.1297	48.5888	47.2669	2.5102	0.683985	3.66996	0.000242587	0.00401973
LMO3	708.859	745.179	447.062	318.996	503.085	-0.93073	0.253673	-3.66902	0.000243486	0.00402559
STRA6	36.2485	70.278	141.72	171.821	102.408	1.54034	0.419799	3.66924	0.000243274	0.00402559
AJUBA	1350.26	1176.72	2052.36	2694.92	1705.17	0.911061	0.248492	3.66636	0.000246024	0.00406005
NIPA2	435.989	319.446	208.715	148.583	287.065	-1.08618	0.296264	-3.66626	0.000246122	0.00406005
SLC25A3	3491.94	4594.21	2550.96	2017.49	3127.89	-0.825057	0.225154	-3.66442	0.000247902	0.00408483
GYG1	296.029	303.764	166.199	80.9813	226.632	-1.2981	0.354532	-3.66146	0.000250786	0.00412775
AKR1B1	573.934	676.063	383.932	208.439	487.949	-1.08809	0.297437	-3.65822	0.000253969	0.00417547
DNAJB9	235.615	157.4	490.866	387.302	468.822	1.16386	0.31834	3.65602	0.000256161	0.00420681
HMGN2	3611.76	4721.41	2490.4	2237.2	3128.37	-0.81856	0.223957	-3.65499	0.000257192	0.00421903
LETM1	476.265	485.557	276.998	140.133	372.428	-1.21761	0.333196	-3.65433	0.00025785	0.00422132
CNNM1	43.2968	15.1011	90.1853	121.12	64.0299	1.89816	0.519434	3.65428	0.000257905	0.00422132
PSPH	318.181	304.344	542.4	610.528	472.372	0.891383	0.244054	3.65241	0.000259796	0.00424756
NUPR1	691.742	1301.6	1792.11	2270.29	1812.95	1.02532	0.280778	3.65171	0.000260499	0.00425433
ITGB8	444.044	282.855	564.302	1014.73	629.798	1.12664	0.308584	3.651	0.000261221	0.0042614
SHISAL2B	119.821	149.268	61.8414	29.5758	95.167	-1.59416	0.436989	-3.64805	0.000264243	0.00430593
PSMG3	381.616	586.037	238.347	121.12	338.905	-1.4405	0.395138	-3.64556	0.00026681	0.00434081
RAB30	107.739	65.0507	145.585	350.684	163.901	1.54051	0.422589	3.6454	0.000266973	0.00434081
CSPG4	18.1242	11.6162	46.381	69.7143	47.6815	2.00439	0.550081	3.6438	0.000268638	0.00436157
TMPRSS2	858.888	861.922	542.4	361.951	617.389	-0.933958	0.256328	-3.64361	0.000268842	0.00436157
VASN	105.725	97.5761	256.384	199.284	166.84	1.16183	0.318929	3.64292	0.000269568	0.00436854
HSPA5	7519.55	6474.29	14187.4	11490.9	14151.3	0.875754	0.240505	3.64132	0.000271248	0.00439094
NFRKB	565.879	433.284	791.054	1143.6	694.47	0.958119	0.263164	3.64077	0.000271819	0.00439535
ARRDC4	321.202	256.137	608.107	566.869	449.425	1.02757	0.282282	3.64024	0.000272379	0.00439958
THBS1	480.292	317.703	194.543	181.68	285.69	-1.08268	0.297522	-3.63899	0.000273708	0.0044162
PRDX1	1772.15	2304.07	1271.61	985.859	1601.28	-0.855036	0.235195	-3.63543	0.000277513	0.00447269
TSPAN17	1174.05	1360.84	783.324	407.019	929.587	-1.09604	0.301619	-3.63386	0.000279208	0.0044951
U2SURP	645.424	579.648	940.504	1359.08	926.477	0.911601	0.251041	3.63128	0.000282018	0.00453043
GPR146	2.0138	2.32324	21.9021	31.6883	13.9536	3.62065	0.997012	3.6315	0.000281782	0.00453043
PLPP2	1960.44	2299.43	1375.97	889.386	1599.07	-0.914058	0.251815	-3.62987	0.000283561	0.00455026
TIPARP	345.368	238.132	499.884	680.947	504.378	1.0249	0.282375	3.62956	0.000283907	0.00455085
SNAPC1	210.443	275.885	386.509	685.876	432.967	1.14197	0.314686	3.62891	0.000284615	0.00455724
NPAS2	172.18	134.167	337.551	295.053	226.525	1.04991	0.289495	3.62671	0.000287054	0.0045913
TIMELESS	379.602	365.91	193.254	164.779	282.432	-1.06213	0.292897	-3.6263	0.000287516	0.00459371
STARD10	2750.86	3623.09	2009.84	1062.62	2191.32	-1.05519	0.291024	-3.62579	0.000288075	0.00459765
SLC36A1	135.932	133.586	59.2646	39.4344	101.835	-1.46927	0.405268	-3.62543	0.000288476	0.00459907
RNF122	87.6005	81.3134	204.85	184.496	132.862	1.205	0.332472	3.62436	0.000289678	0.00461111
INF2	734.032	869.473	1287.07	1573.15	1126.86	0.834799	0.23034	3.6242	0.000289858	0.00461111
CCT5	1105.58	1230.16	744.673	571.094	1018.14	-0.831826	0.229662	-3.62195	0.000292392	0.00464606
SPRY2	1106.59	861.922	506.326	537.997	733.007	-0.912448	0.25194	-3.62169	0.000292685	0.00464606
TIMMDC1	887.081	862.503	547.554	412.652	689.626	-0.869788	0.240228	-3.62068	0.000293832	0.00465925
FA2H	447.065	529.699	257.672	240.127	360.792	-0.975675	0.269531	-3.61991	0.000294711	0.00466815
AC006230.1	110.759	92.9296	200.984	338.009	180.246	1.41297	0.390395	3.61934	0.000295358	0.00467338
NPR3	38.2623	31.3637	61.8414	171.117	84.0794	1.76517	0.487843	3.61832	0.00029652	0.00468292
ADAM8	240.65	173.081	376.202	440.116	339.877	0.989391	0.273444	3.61825	0.000296597	0.00468292
LRRC4	708.859	489.042	340.127	153.512	376.691	-1.28787	0.35598	-3.61782	0.000297096	0.00468578
GSTM4	315.16	368.814	193.254	139.429	243.424	-1.05135	0.290773	-3.61569	0.000299548	0.00471563
TUSC3	1899.02	1952.68	1257.44	939.383	1496.22	-0.812441	0.224703	-3.61562	0.000299629	0.00471563
PCNA	677.645	996.67	488.289	230.268	633.49	-1.22919	0.340064	-3.61458	0.000300834	0.00472955
TSPAN13	2155.78	2232.05	1401.74	1060.5	1701.66	-0.835467	0.231176	-3.61398	0.00030153	0.00473544
GARNL3	47.3244	40.0759	108.222	134.499	88.5055	1.48529	0.411137	3.61263	0.000303103	0.00475001
EDA	31.214	27.8789	70.8599	162.667	73.1294	1.9965	0.552604	3.6129	0.00030279	0.00475001
FEN1	198.36	333.966	132.701	49.2929	205.19	-1.57451	0.436171	-3.60986	0.000306367	0.00479606
CLSTN3	1252.59	1137.81	1833.34	2226.63	1588.66	0.765722	0.212259	3.6075	0.000309166	0.00483475
FKBP5	96.6626	173.662	30.9207	39.4344	90.3658	-1.93744	0.537254	-3.6062	0.000310717	0.00485385
AC138969.1	774.308	604.042	937.927	2186.49	1143.72	1.18379	0.32842	3.60451	0.000312745	0.00488034
SORL1	2025.89	1020.48	2482.67	4171.59	2409.87	1.12928	0.31334	3.60401	0.000313349	0.0048846
ALPK1	303.078	314.799	489.577	895.723	522.992	1.168	0.324265	3.60199	0.000315796	0.00491754
HIBADH	398.733	482.072	248.654	204.918	343.316	-0.964508	0.267881	-3.60051	0.00031759	0.00494025
KDM7A	334.292	224.193	463.81	876.71	484.329	1.27007	0.352851	3.59944	0.000318901	0.00495542
FUCA2	813.577	848.564	523.075	303.504	635.541	-1.01503	0.282034	-3.59895	0.0003195	0.00495949
MARVELD3	214.47	245.683	99.2038	110.557	172.084	-1.13112	0.314325	-3.59855	0.000319991	0.00496188
AL109946.1	7.04832	1.16162	16.7487	69.7143	19.1305	3.52057	0.978567	3.59767	0.000321077	0.00497349
NOP2	373.561	397.855	221.598	128.866	299.204	-1.15138	0.320215	-3.59565	0.000323589	0.00500713
SLC2A14	1.0069	0	15.4603	29.5758	11.9968	5.87518	1.63424	3.59506	0.000324316	0.00501311
FOS	90.6212	260.784	908.295	1181.62	746.341	2.56904	0.714794	3.5941	0.000325514	0.00502637
WNT10B	4.02761	1.74243	36.0741	21.8297	18.3342	3.39671	0.945464	3.59264	0.000327351	0.00504943
PCDH9	121.835	84.2175	34.7858	33.0967	69.7082	-1.59834	0.444967	-3.59204	0.000328104	0.00505575
MUC1	4482.73	6464.42	9508.11	9535.37	6601.9	0.798318	0.222311	3.591	0.00032941	0.00507058
BHLHA15	13.0897	5.22729	60.553	31.6883	48.875	2.37823	0.662434	3.59014	0.000330503	0.00508208
POLR2F	438.003	533.764	291.17	202.805	367.85	-0.986154	0.27475	-3.58928	0.000331592	0.00509351
IGIP	143.987	142.298	278.286	321.108	213.511	1.06875	0.298178	3.58425	0.000338047	0.00518727
MFSD5	334.292	430.38	217.733	161.963	295.407	-1.02078	0.284854	-3.58353	0.000338983	0.0051962
ELAC2	824.653	853.21	528.228	289.42	641.726	-1.04452	0.291573	-3.58235	0.000340514	0.00521426
MINK1	2056.09	2049.1	3019.92	4375.1	2781.81	0.849887	0.237293	3.5816	0.000341496	0.00522387
TOMM22	493.382	768.412	337.551	305.616	496.091	-0.977018	0.272984	-3.57903	0.000344869	0.00526998
EFEMP1	1315.01	1380	581.051	835.163	912.125	-0.925159	0.258631	-3.57714	0.000347373	0.00530275
C15orf39	344.361	332.223	642.892	597.853	492.395	0.874557	0.24457	3.5759	0.000349024	0.00532243
BDKRB2	7.04832	5.22729	39.9392	41.5469	23.4923	2.75392	0.771159	3.57114	0.000355428	0.00541449
CACNB4	152.042	133.006	221.598	481.662	229.418	1.31195	0.36766	3.56838	0.000359198	0.00546626
AMIGO1	122.842	56.9194	33.4974	10.5628	60.133	-2.07765	0.582574	-3.56633	0.000362017	0.00550349
PSME3	884.06	724.851	498.596	295.053	632.387	-1.02531	0.287522	-3.56604	0.000362422	0.00550396
SH3D19	768.267	554.674	347.858	359.134	526.626	-0.900864	0.252779	-3.56384	0.000365463	0.00554442
DPCD	259.781	282.274	499.884	492.225	368.384	0.870216	0.244216	3.56331	0.000366207	0.00554999
TAF13	232.594	234.066	130.125	85.2064	182.564	-1.13198	0.318053	-3.55909	0.000372135	0.00563404
SLC15A4	148.015	149.268	279.574	314.066	233.907	0.999754	0.281127	3.55623	0.000376212	0.00568992
PLAG1	119.821	102.803	189.389	371.81	200.409	1.34414	0.378133	3.55467	0.000378451	0.0057179
TUBG1	297.036	367.072	191.966	88.0231	247.088	-1.26568	0.35609	-3.55437	0.000378881	0.00571853
PRKAA2	282.94	185.859	358.165	760.52	379.185	1.26369	0.355674	3.55293	0.000380959	0.00574402
VMAC	268.843	356.617	161.045	142.245	212.123	-1.05156	0.296057	-3.55187	0.000382511	0.00576152
GSE1	967.633	796.291	1378.55	1754.12	1263.95	0.831117	0.234028	3.55136	0.000383243	0.00576666
CAPN8	1710.73	2706.57	663.506	1176.69	1184.58	-1.26173	0.355335	-3.55082	0.000384026	0.00577253
MTFMT	218.498	253.814	113.376	109.149	169.208	-1.08956	0.306877	-3.55046	0.000384556	0.00577461
PLK2	1314.01	1393.36	2259.79	2404.09	1785.37	0.784593	0.221106	3.5485	0.000387436	0.00580603
DNMT1	1023.01	971.114	632.586	444.341	814.23	-0.893008	0.25165	-3.54861	0.000387274	0.00580603
AC107021.2	0	0.58081	12.8836	27.4632	12.969	5.78392	1.63024	3.5479	0.00038831	0.00581321
KCNE4	1.0069	0.58081	37.3625	9.85859	12.0472	4.94769	1.39469	3.54753	0.000388857	0.00581548
WDR1	2917	2750.14	1832.05	1554.14	2305.25	-0.743766	0.209701	-3.5468	0.000389946	0.00582586
SLC5A7	53.3658	66.2123	10.3069	12.6753	26.4433	-2.36765	0.667634	-3.54633	0.000390637	0.00583027
CMPK2	74.5108	66.2123	25.7672	7.04185	40.6814	-2.17528	0.613512	-3.54563	0.00039168	0.00583991
CASP10	185.27	145.203	337.551	318.292	263.052	0.99366	0.28035	3.54436	0.00039357	0.00585034
ARPC1B	1741.94	1924.8	1217.5	823.896	1537.35	-0.848123	0.239284	-3.54442	0.000393479	0.00585034
PTGES	377.588	441.996	231.905	176.046	297.404	-1.01501	0.286345	-3.54472	0.000393035	0.00585034
EDNRA	92.635	61.5659	24.4789	19.7172	47.9814	-1.80987	0.510967	-3.54206	0.000397018	0.0058897
PPP1R32	90.6212	92.9296	252.519	176.75	133.717	1.21864	0.344042	3.54212	0.000396923	0.0058897
RARRES1	248.705	283.435	660.93	461.945	326.906	1.07257	0.30286	3.54146	0.000397916	0.00589709
CABLES1	51.352	67.9548	15.4603	11.267	38.7082	-2.18645	0.617636	-3.54002	0.000400091	0.00592336
C9orf78	275.891	360.102	152.027	154.921	239.758	-1.05358	0.29773	-3.5387	0.000402096	0.00594707
ACTR1A	1079.4	1173.24	703.445	333.784	836.494	-1.12502	0.318368	-3.53372	0.000409762	0.00605436
SF3B1	2841.48	2294.2	3923.06	5185.62	3867.83	0.827656	0.234382	3.53122	0.000413646	0.00610563
DPYSL2	933.399	717.881	1256.15	1734.41	1314.55	0.860115	0.243628	3.53045	0.000414861	0.00611515
LGALS1	334.292	534.926	1348.91	4036.39	1650.28	2.63092	0.745245	3.53028	0.000415121	0.00611515
INSIG1	1493.24	1307.4	2295.86	2335.08	1852.38	0.726338	0.205775	3.52977	0.000415915	0.00612072
DHCR24	11503.9	12252.2	8005.88	6335.55	9296.27	-0.728479	0.206427	-3.529	0.000417137	0.00613258
TMEM41B	574.941	708.588	1046.15	1173.17	924.774	0.788856	0.223603	3.52793	0.000418815	0.00615112
MLH3	284.953	284.597	429.024	698.551	408.132	0.990103	0.28081	3.52588	0.000422082	0.00619293
ANKRD44	54.3727	54.5961	11.5953	11.9711	31.8137	-2.20665	0.626191	-3.52393	0.000425199	0.00623042
KIAA1217	1896	1271.97	2460.77	3470.93	2168.09	0.906847	0.257353	3.52375	0.000425484	0.00623042
EDN1	26.1795	18.0051	77.3017	65.4892	52.853	1.70859	0.484915	3.52348	0.000425912	0.0062305
PRDM16	355.437	237.551	487.001	694.326	473.697	1.00283	0.284728	3.52207	0.000428194	0.00624527
CCNI	3008.62	3302.49	4685.77	6150.35	4616.03	0.780137	0.221474	3.52249	0.00042752	0.00624527
PYM1	319.188	462.906	224.175	145.766	279.103	-1.09343	0.310449	-3.52208	0.000428169	0.00624527
PTPRR	9.06212	0.58081	42.5159	39.4344	20.5518	3.21956	0.9142	3.52172	0.000428755	0.00624727
FUT2	495.396	520.987	249.942	289.42	366.824	-0.911179	0.258758	-3.52136	0.000429341	0.00624962
HNRNPA2B1	7304.07	10007.9	5315.78	4649.03	6653.29	-0.797313	0.226456	-3.52083	0.000430206	0.00625603
CDRT4	237.629	302.602	511.48	492.929	407.683	0.889819	0.252811	3.51971	0.000432022	0.00627624
MAP2K3	788.405	915.357	526.94	440.116	651.708	-0.821038	0.23332	-3.51894	0.000433281	0.00628834
ZNF713	82.566	59.8234	126.259	249.281	137.138	1.4174	0.40298	3.51729	0.00043598	0.00632029
CEACAM6	15616.1	10923.3	8299.63	3633.59	8862.15	-1.1536	0.328001	-3.51707	0.000436341	0.00632029
MRPS10	342.347	408.89	216.445	166.892	295.267	-0.980034	0.27874	-3.51595	0.000438186	0.00634078
FOXA1	1777.18	1362	992.038	701.368	1084.77	-0.89235	0.253902	-3.51455	0.000440507	0.00636812
ACYP2	280.926	318.865	167.487	92.9524	208.324	-1.22022	0.347379	-3.51264	0.000443684	0.00640776
NXPE3	118.814	115	54.1112	33.8009	82.6877	-1.43626	0.409024	-3.51142	0.000445714	0.00643077
SMAP2	358.457	349.067	550.13	764.041	484.588	0.897016	0.255638	3.50893	0.000449918	0.00648507
NEMP1	246.691	152.172	363.318	465.466	301.662	1.06612	0.30387	3.50848	0.000450674	0.00648962
SEL1L	843.784	517.502	1149.22	1492.17	1407.15	0.960478	0.273787	3.50813	0.000451272	0.00649188
PRKRIP1	498.417	690.583	1033.27	1149.23	765.688	0.874154	0.249427	3.50465	0.000457211	0.00657025
STRC	13.0897	6.96972	38.6509	53.5181	31.0523	2.25122	0.642395	3.50441	0.000457612	0.00657025
TES	827.674	702.78	1267.75	1411.89	1201.94	0.810012	0.23117	3.50396	0.000458389	0.006575
TMTC1	116.801	87.7023	34.7858	33.0967	63.3765	-1.58896	0.45356	-3.50331	0.000459513	0.00658007
CMIP	676.638	695.23	1019.09	1561.18	1005.69	0.913306	0.260731	3.50286	0.000460288	0.00658007
LZTR1	836.736	875.862	532.093	440.116	669.864	-0.820222	0.234167	-3.50272	0.000460529	0.00658007
ZMYM3	842.777	669.093	1195.6	1637.93	1014.78	0.909146	0.25953	3.50305	0.000459956	0.00658007
KRT13	183.256	134.748	79.8784	30.28	101.648	-1.56097	0.446135	-3.49887	0.000467227	0.0066693
PARK7	1771.14	2452.76	1348.91	964.029	1657.49	-0.871659	0.24917	-3.49825	0.000468331	0.00667231
APMAP	1077.39	1051.27	707.311	430.961	868.249	-0.908476	0.259695	-3.49824	0.000468344	0.00667231
PTAFR	90.6212	160.884	255.096	545.039	257.142	1.66709	0.477032	3.49472	0.000474559	0.00675433
RTN4IP1	64.4418	83.0558	23.1905	21.1255	50.9864	-1.74631	0.499779	-3.49417	0.000475533	0.00676166
FABP5	165.132	318.284	108.222	80.2771	138.992	-1.37296	0.393004	-3.49349	0.000476743	0.00677233
ESPN	682.68	883.993	1329.59	1378.09	973.007	0.787536	0.225576	3.49122	0.000480826	0.00682375
SEMA3F	2372.26	2032.25	4032.57	3349.81	2819.03	0.74511	0.21349	3.49014	0.000482773	0.00684478
FNDC11	14.0966	9.87377	59.2646	47.1804	32.9622	2.16717	0.621036	3.4896	0.000483742	0.00685192
GPCPD1	633.342	575.583	966.271	1359.78	830.12	0.946583	0.271365	3.48823	0.000486236	0.00688063
NYNRIN	1494.24	1142.45	2120.64	2458.31	1824.22	0.798061	0.228827	3.48762	0.000487333	0.00688294
AXL	64.4418	68.5356	105.646	301.391	126.917	1.62247	0.465183	3.4878	0.000487013	0.00688294
KCNIP2	32.2209	46.4648	87.6086	168.3	68.5138	1.69936	0.487318	3.48717	0.000488156	0.00688796
ZDBF2	190.305	133.006	267.979	430.257	270.011	1.12317	0.322186	3.48608	0.000490153	0.00690837
DUSP3	409.809	382.754	673.813	719.677	566.118	0.815865	0.234049	3.48587	0.000490541	0.00690837
MTOR	756.184	493.108	377.49	226.748	478.878	-1.05331	0.302334	-3.48392	0.000494133	0.00694056
SPICE1	166.139	94.0912	225.463	376.739	226.959	1.22729	0.352279	3.48386	0.00049424	0.00694056
TSPYL1	1327.1	1480.48	926.332	656.3	1086.25	-0.83074	0.238441	-3.48406	0.000493875	0.00694056
ELOVL4	119.821	128.359	57.9763	30.9841	83.3925	-1.51114	0.434029	-3.48167	0.000498306	0.00699099
MRPL16	385.644	486.719	260.249	176.046	315.508	-1.01068	0.290402	-3.48027	0.000500917	0.00701807
MPP2	31.214	52.8537	132.701	114.078	81.6489	1.53192	0.440193	3.48012	0.000501189	0.00701807
RBPJ	1077.39	927.554	1441.68	2435.07	1541.2	0.95347	0.274004	3.47977	0.000501844	0.00702058
SRRM2	8794.29	7059.17	11740.8	15216	10475.3	0.766211	0.220225	3.47922	0.00050288	0.00702839
IGFBPL1	127.877	110.935	57.9763	24.6465	91.6489	-1.56925	0.451108	-3.47866	0.000503925	0.00703632
OXCT1	308.112	322.93	167.487	145.062	231.107	-1.01873	0.292937	-3.47765	0.000505826	0.00705618
CD177	52.3589	56.3386	153.315	129.57	77.8593	1.37376	0.395064	3.47732	0.000506458	0.0070583
ORMDL2	290.995	392.628	198.408	96.4733	244.481	-1.23141	0.354276	-3.47585	0.000509233	0.00709027
KBTBD2	339.326	381.011	561.726	919.666	571.047	1.04228	0.299956	3.47477	0.000511296	0.00711227
EPHB6	361.478	346.744	208.715	151.4	256.532	-0.984592	0.283407	-3.47413	0.00051252	0.00712258
ZC3H6	258.774	221.869	377.49	671.088	383.163	1.13174	0.326047	3.47111	0.00051832	0.00719639
CD46	3667.14	2701.35	4864.85	6784.12	4617.3	0.872055	0.251328	3.4698	0.000520856	0.00722479
CNTLN	87.6005	68.5356	28.344	20.4214	52.0309	-1.69594	0.489073	-3.46765	0.000525023	0.0072689
MAN2A2	623.273	342.678	233.193	226.748	368.239	-1.06684	0.307641	-3.46782	0.0005247	0.0072689
RHOBTB2	269.85	394.37	168.775	143.654	237.204	-1.09623	0.316236	-3.4665	0.000527275	0.00728772
RFX7	530.638	435.027	689.273	1232.32	710.567	0.997417	0.287734	3.46645	0.000527371	0.00728772
SLC22A23	1143.84	773.058	1528	2005.52	1335.27	0.885336	0.255426	3.46611	0.00052805	0.00729025
SMPD1	433.975	381.011	215.156	71.1227	270.315	-1.52455	0.44011	-3.46403	0.00053215	0.00733311
HPS4	478.279	509.37	757.557	1169.65	698.45	0.966436	0.278975	3.46423	0.000531746	0.00733311
IRF7	321.202	374.042	659.641	609.12	484.252	0.864727	0.249769	3.46211	0.000535955	0.00737864
KANK3	19.1311	13.9394	57.9763	62.6725	37.8466	1.8879	0.546179	3.45657	0.000547101	0.00752507
DTNA	15.1035	2.32324	63.1297	40.1385	43.8309	2.64759	0.766135	3.45578	0.000548712	0.00754018
COL1A1	210.443	146.945	346.569	360.543	274.876	0.992661	0.287273	3.45546	0.000549361	0.00754207
ABCF2	449.079	457.098	286.016	150.696	360.353	-1.06607	0.308767	-3.45267	0.000555067	0.0076133
COA3	592.059	874.119	447.062	284.491	520.855	-1.01115	0.29289	-3.4523	0.000555822	0.00761657
MATN1-AS1	10.069	5.22729	27.0556	54.2222	28.8106	2.47224	0.716426	3.45079	0.000558952	0.00765235
ABCB9	167.146	161.465	274.421	444.341	248.661	1.13513	0.329562	3.44435	0.000572432	0.00782961
PSMD2	1876.87	1804	1205.91	687.284	1473.69	-0.962369	0.279443	-3.44388	0.000573435	0.00783606
SERPINE1	42.2899	23.2324	81.1668	158.442	65.9842	1.89683	0.550836	3.44355	0.00057414	0.00783784
HELZ	542.72	380.431	651.911	1344.29	734.488	1.11782	0.324636	3.44332	0.00057463	0.00783784
ABCC5	2344.07	2027.03	1221.37	1394.99	1569.23	-0.739015	0.2147	-3.44209	0.000577247	0.00786626
MTR	452.099	332.223	578.474	1133.03	629.092	1.13113	0.328693	3.4413	0.000578926	0.00787457
ITPK1	628.307	620.886	382.643	183.792	470.256	-1.15057	0.334328	-3.44146	0.000578587	0.00787457
AFMID	210.443	282.274	425.159	555.602	318.461	0.991574	0.288259	3.43987	0.000581997	0.00790904
SFTPA2	2110.47	2399.91	1033.27	1331.61	1528.93	-0.930462	0.270534	-3.43935	0.000583105	0.00791679
KIAA0513	369.533	296.213	191.966	128.866	212.077	-1.06177	0.308741	-3.43904	0.00058378	0.00791866
PTPRF	7301.05	5105.9	9073.93	13941.5	8919.22	0.89196	0.259596	3.43595	0.000590482	0.00799484
AL356740.3	36.2485	34.2678	7.73017	2.81674	19.5916	-2.8378	0.8259	-3.43601	0.000590359	0.00799484
PPIC	436.996	630.76	328.532	153.512	389.823	-1.16072	0.337854	-3.43557	0.000591301	0.00799858
BACH1	234.608	168.435	313.072	535.181	368.719	1.08422	0.315684	3.43451	0.000593623	0.00802262
SINHCAF	640.39	455.936	819.398	1256.27	874.86	0.926036	0.269826	3.43198	0.000599194	0.00809049
SPR	315.16	414.698	219.021	136.612	283.526	-1.05172	0.306474	-3.43168	0.00059986	0.00809207
ALG13	381.616	389.724	578.474	904.878	531.26	0.946633	0.276004	3.42978	0.000604069	0.00814139
EXOC3L1	15.1035	11.6162	46.381	56.3348	36.5276	1.96546	0.573141	3.42928	0.000605178	0.00814888
LAD1	854.86	1282.43	597.8	545.743	818.142	-0.904999	0.26401	-3.4279	0.000608277	0.00816821
INTS13	215.477	206.188	332.397	504.196	297.48	0.994389	0.290069	3.42811	0.000607796	0.00816821
NAB2	417.865	567.451	775.594	1209.79	789.269	1.01075	0.294849	3.42802	0.000607997	0.00816821
PPP2R5B	320.195	297.956	622.279	523.914	452.369	0.889934	0.259745	3.42618	0.000612135	0.00821254
ANTXR1	1160.96	791.644	516.633	561.94	768.101	-0.853159	0.249132	-3.42452	0.000615882	0.00825529
MRPL41	860.902	1017.58	579.763	260.548	664.227	-1.16782	0.341385	-3.42084	0.000624278	0.00836022
FOXA2	1618.09	1744.17	1062.9	795.025	1179.42	-0.858116	0.250928	-3.41977	0.000626745	0.00838564
STRIP2	27.1864	27.2981	3.86509	2.81674	18.1618	-3.0662	0.898287	-3.41338	0.000641619	0.00857685
TBC1D9B	2615.93	2169.91	3566.19	4334.96	3057.94	0.724323	0.212244	3.4127	0.000643232	0.00859003
CDKN1C	181.242	134.167	418.718	309.841	255.699	1.20964	0.354477	3.41247	0.000643771	0.00859003
RELA	850.833	860.18	1323.15	1475.27	1144.71	0.710454	0.208385	3.40934	0.000651199	0.00867344
TMEM106C	510.5	540.153	328.532	228.86	417.984	-0.922524	0.270584	-3.40938	0.000651117	0.00867344
AOPEP	1123.7	1177.3	744.673	533.068	863.136	-0.852465	0.250408	-3.40431	0.000663326	0.00882697
SMIM12	278.912	348.486	175.217	115.486	241.945	-1.12304	0.329988	-3.40327	0.000665844	0.00885247
SRP14	2028.91	2548.59	1521.56	1129.51	1768.14	-0.790379	0.232419	-3.40067	0.000672205	0.008929
ACSL1	1831.56	1949.2	2813.78	4190.6	2704.4	0.890151	0.261842	3.39957	0.000674925	0.00894217
BTN3A1	301.064	248.006	434.178	585.882	402.188	0.900448	0.264878	3.39948	0.000675146	0.00894217
SLC25A16	286.967	302.602	152.027	147.175	212.161	-0.98036	0.288402	-3.39928	0.000675625	0.00894217
FAM168A	543.727	409.471	787.189	974.592	660.975	0.89048	0.261936	3.39961	0.000674826	0.00894217
AL513534.2	18.1242	32.5254	94.0504	88.7273	49.902	1.82785	0.53799	3.39756	0.000679901	0.00899068
TMTC2	918.295	584.876	1160.81	1787.22	1079.83	0.975562	0.287347	3.39506	0.000686127	0.00906488
POP7	262.802	307.829	164.91	114.078	214.055	-1.04594	0.308136	-3.39441	0.000687767	0.00907841
DDX58	166.139	128.359	64.4181	58.4473	110.687	-1.26143	0.371879	-3.39205	0.000693724	0.00913737
PRKAB1	1103.57	1223.77	775.594	475.325	942.581	-0.900828	0.265582	-3.3919	0.000694095	0.00913737
KPNA3	418.871	338.031	231.905	140.133	285.892	-1.03484	0.305086	-3.39195	0.000693979	0.00913737
DCXR	1415.7	1562.38	964.983	528.139	1086.44	-1.00022	0.295134	-3.38905	0.000701358	0.00922473
TULP3	287.974	282.855	484.424	523.914	421.389	0.822357	0.242681	3.38863	0.000702424	0.00923051
2021-03-01	132.911	130.682	66.9948	25.3507	83.9706	-1.55227	0.458134	-3.38826	0.000703383	0.00923487
ADI1	987.771	1244.68	715.041	416.173	834.032	-0.986326	0.291413	-3.38463	0.000712748	0.0093495
TMEM50A	805.522	1066.95	597.8	429.553	730.179	-0.871625	0.257726	-3.38199	0.000719633	0.00942688
AK2	897.15	1125.61	1481.62	2242.12	1385.58	0.880801	0.260478	3.38148	0.000720965	0.00942688
GPR161	652.473	471.618	341.416	251.394	426.958	-0.926464	0.274009	-3.38114	0.000721847	0.00942688
ARRDC1-AS1	260.788	399.017	184.236	90.1357	226.065	-1.28373	0.379606	-3.38175	0.000720249	0.00942688
PLCG1	1119.68	1089.02	1748.31	1818.21	1382.65	0.691743	0.204585	3.38121	0.000721684	0.00942688
CDC14B	1304.95	829.397	622.279	510.534	835.849	-0.914088	0.270478	-3.37953	0.000726093	0.00947394
MAPKAP1	604.141	598.234	385.22	264.069	491.087	-0.895909	0.265242	-3.37771	0.000730934	0.00952866
YPEL2	203.394	166.692	318.225	413.357	268.176	0.990749	0.29349	3.37575	0.000736147	0.00958813
LUC7L3	1921.17	1979.4	3000.59	4534.25	2928.46	0.950429	0.281594	3.37518	0.00073768	0.00959114
FAM83E	1310.99	1087.86	782.036	498.563	833.964	-0.908972	0.26931	-3.37519	0.000737657	0.00959114
ABHD17C	874.998	1104.7	561.726	547.152	835.772	-0.837746	0.248413	-3.37239	0.000745192	0.00968027
ACAP1	79.5453	73.7629	168.775	198.58	122.864	1.26574	0.375421	3.37152	0.000747536	0.00970216
STK39	769.273	680.709	1214.93	1230.92	986.877	0.755455	0.224215	3.36934	0.000753494	0.00977088
YWHAB	1886.94	1864.4	1248.42	993.605	1520.96	-0.744361	0.221194	-3.36519	0.000764905	0.00991012
SCLY	141.973	148.107	74.725	43.6595	106.219	-1.31766	0.391652	-3.36437	0.000767185	0.00993094
ADAMTS6	331.271	242.779	154.603	130.274	224.144	-1.01239	0.301145	-3.36182	0.000774317	0.0100145
MBNL2	453.106	354.875	586.205	972.479	697.845	0.953793	0.283754	3.36133	0.000775677	0.0100232
ATP5MC3	1450.95	2426.62	1137.62	970.367	1506.28	-0.881453	0.262275	-3.3608	0.000777179	0.0100251
SYBU	499.424	522.729	267.979	304.912	382.889	-0.832654	0.24775	-3.36087	0.000776967	0.0100251
FRAT2	467.203	591.845	323.379	146.47	364.894	-1.18484	0.3526	-3.3603	0.000778567	0.0100316
DIS3L	376.582	351.39	212.58	185.905	303.148	-0.872615	0.259697	-3.36013	0.000779051	0.0100316
PTK7	2978.42	2760.01	4221.96	4892.68	3807.63	0.668102	0.199013	3.35707	0.000787722	0.0101344
MAP2K6	678.652	531.441	897.988	1314.01	946.651	0.874325	0.260483	3.35656	0.000789196	0.0101445
MRPS15	510.5	781.19	392.95	245.761	471.903	-1.02497	0.305539	-3.35463	0.0007947	0.0101709
NAA80	59.4072	83.6367	159.757	166.892	115.421	1.18068	0.351877	3.35537	0.000792597	0.0101709
AKAP12	58.4003	13.9394	316.937	240.127	193.062	2.95825	0.881764	3.35492	0.000793886	0.0101709
AMPD3	174.194	112.677	288.593	309.841	211.774	1.07109	0.319279	3.35471	0.00079449	0.0101709
SCARB1	130.897	161.465	364.606	243.648	227.886	1.04627	0.311862	3.35493	0.000793855	0.0101709
BEND7	217.491	180.051	109.511	52.8139	137.414	-1.31394	0.391713	-3.35435	0.000795511	0.0101725
SRP72	792.432	675.482	1077.07	1423.16	1186.31	0.771439	0.230081	3.35291	0.000799681	0.0102169
ERAP2	325.229	282.855	133.99	166.188	247.379	-1.01022	0.301541	-3.35021	0.000807513	0.010308
NR2F2	1788.26	1404.98	981.732	894.315	1335.95	-0.767218	0.229088	-3.34901	0.000811012	0.0103437
RND2	53.3658	58.081	19.3254	4.92929	33.4152	-2.28732	0.683106	-3.34842	0.000812747	0.0103492
ERF	565.879	604.042	1154.37	923.891	842.178	0.826838	0.246951	3.34819	0.000813423	0.0103492
NOL12	200.374	241.036	122.394	83.798	152.558	-1.11444	0.332852	-3.34814	0.000813547	0.0103492
S100A16	1676.49	2456.83	1254.86	1069.66	1605.34	-0.832285	0.248599	-3.3479	0.000814276	0.0103495
BPGM	234.608	208.511	122.394	80.9813	164.325	-1.1366	0.33956	-3.34726	0.00081614	0.0103643
TCEA3	231.588	357.198	456.08	817.559	450.089	1.11257	0.332421	3.34688	0.000817278	0.0103698
CEP95	333.285	351.971	568.168	657.005	476.138	0.839138	0.250741	3.34663	0.000818017	0.0103702
PTPRE	736.046	526.795	368.471	283.787	459.169	-0.95525	0.285492	-3.34598	0.000819926	0.0103855
TXNDC15	443.037	510.532	280.863	230.973	388.792	-0.903454	0.270105	-3.34482	0.000823347	0.0104199
NBR2	132.911	223.612	306.63	447.157	305.277	1.07583	0.321689	3.3443	0.000824899	0.0104305
MYADM	215.477	343.84	412.276	1064.73	543.406	1.40099	0.419037	3.34334	0.00082775	0.0104576
MAP3K2	430.954	351.971	584.916	822.488	601.002	0.85187	0.254841	3.34275	0.000829515	0.0104709
RAPGEF4	2.0138	1.16162	21.9021	19.7172	11.7151	3.77392	1.12925	3.34197	0.00083185	0.010489
CHUK	268.843	193.991	122.394	89.4315	202.195	-1.13421	0.339401	-3.3418	0.000832373	0.010489
PSMB3	663.549	917.68	514.056	252.802	607.981	-1.0531	0.31551	-3.33776	0.000844554	0.0106334
ARMC9	319.188	307.829	172.64	155.625	241.309	-0.936517	0.280678	-3.33663	0.000848016	0.0106679
FBP1	150.028	145.203	68.2832	37.3218	81.4904	-1.50562	0.451346	-3.33585	0.000850386	0.0106886
FAM153B	16.1104	19.1667	48.9577	92.9524	43.8689	2.0117	0.603351	3.33421	0.000855429	0.0107428
TUBE1	163.118	135.329	230.617	388.71	238.668	1.06426	0.319354	3.33254	0.000860586	0.0107984
IRX2	999.854	936.266	615.837	499.971	753.147	-0.7975	0.23939	-3.33139	0.000864136	0.0108245
POM121C	862.915	683.033	1092.53	1701.31	1083.69	0.85728	0.257324	3.33152	0.000863717	0.0108245
SETD1B	525.603	399.597	266.691	197.876	373.1	-0.997793	0.299802	-3.32817	0.000874179	0.010941
TMEM98	833.715	784.674	532.093	311.954	607.299	-0.945499	0.284182	-3.32709	0.000877594	0.0109744
ZNF439	19.1311	12.7778	66.9948	50.7013	36.0688	1.89849	0.570959	3.32509	0.000883894	0.0110438
CTSZ	1966.48	2369.12	1462.29	847.839	1538.34	-0.911304	0.274093	-3.3248	0.000884815	0.0110459
NR1D1	202.387	192.248	311.784	556.306	319.832	1.14287	0.344125	3.3211	0.00089664	0.0111841
IL1RAP	362.485	282.855	472.829	876.71	592.533	1.07044	0.322466	3.31953	0.000901699	0.0112377
GSTA4	1069.33	1697.13	685.408	675.313	935.648	-1.02488	0.308768	-3.31924	0.000902615	0.0112396
NETO2	338.319	271.238	164.91	99.2901	244.798	-1.21629	0.366736	-3.31652	0.000911469	0.0113402
NGFR	1288.84	1722.1	694.427	854.88	1099.14	-0.957938	0.288869	-3.31617	0.00091261	0.0113449
GCLC	1608.02	1657.05	2550.96	2772.38	2197.74	0.705388	0.212801	3.31478	0.000917153	0.0113917
CEP78	348.388	277.046	189.389	126.049	253.548	-0.99676	0.30073	-3.31447	0.000918162	0.0113946
CIITA	310.126	299.698	155.892	137.316	213.295	-1.05967	0.319747	-3.31408	0.000919445	0.0113985
ARMCX3	668.583	572.098	1008.79	1033.74	918.286	0.721133	0.217608	3.31391	0.000920022	0.0113985
FOXQ1	1261.65	1106.44	735.655	571.094	1062.11	-0.859695	0.259443	-3.31361	0.00092099	0.0114009
EIF2S2	1202.24	1453.77	1975.06	2420.99	1869.04	0.726846	0.219471	3.3118	0.000926967	0.0114653
GOLPH3L	496.403	428.638	724.059	857.697	715.31	0.777475	0.234784	3.31145	0.000928123	0.0114699
CCDC3	34.2347	22.0708	5.15345	3.52092	21.0067	-2.73181	0.825099	-3.31088	0.000930025	0.0114785
JDP2	221.519	335.708	505.038	580.248	431.232	0.957571	0.289228	3.31078	0.000930376	0.0114785
MORF4L2	1532.51	1506.62	2407.95	2389.3	2149.68	0.658604	0.199036	3.30898	0.000936374	0.0115429
CBFA2T3	14.0966	6.96972	51.5345	42.9553	26.1845	2.20342	0.666049	3.30819	0.000938994	0.0115655
SGK1	213.463	148.687	73.4366	93.6566	172.88	-1.09916	0.332443	-3.30632	0.000945317	0.0116092
GOLGA2	1139.81	1144.2	1703.21	2080.87	1568.86	0.729306	0.220559	3.30662	0.000944288	0.0116092
CCDC88B	85.5867	113.839	220.31	221.818	152.591	1.14139	0.345227	3.3062	0.000945696	0.0116092
NECAB3	444.044	670.255	300.188	259.844	396.668	-0.997595	0.301698	-3.3066	0.000944358	0.0116092
GTF2IRD2B	345.368	344.42	632.586	589.403	442.67	0.824221	0.249386	3.30501	0.00094974	0.0116491
LMO4	1236.48	1586.19	912.16	745.028	1074.97	-0.771302	0.233512	-3.30305	0.000956395	0.0117015
UBE2T	107.739	141.718	63.1297	35.9134	98.2992	-1.36406	0.412945	-3.30325	0.000955723	0.0117015
MSLNL	21.145	30.2021	101.781	84.5022	45.1351	1.84309	0.557992	3.30308	0.00095628	0.0117015
FBXL18	269.85	202.122	122.394	106.332	175.591	-1.04607	0.316776	-3.30223	0.000959211	0.0117262
RNF227	51.352	50.5305	105.646	137.316	89.0654	1.26122	0.382051	3.30119	0.000962741	0.0117593
INTS6L	143.987	133.586	220.31	349.98	208.48	1.04756	0.317348	3.30097	0.000963512	0.0117593
PRSS22	795.453	1026.29	2107.76	1309.08	1216.98	0.904558	0.274118	3.29989	0.000967226	0.0117949
CHST2	160.097	85.3791	444.485	242.944	243.114	1.48957	0.451629	3.29822	0.000972989	0.0118553
BLACAT1	53.3658	36.591	128.836	123.937	95.5793	1.50217	0.455579	3.29727	0.000976287	0.0118823
NFKB2	597.093	622.628	921.179	1109.8	801.785	0.736798	0.223467	3.29712	0.000976814	0.0118823
SLCO2A1	10.069	3.48486	28.344	55.6306	18.7161	2.7057	0.820805	3.2964	0.000979339	0.0118836
PSMD11	794.446	785.255	484.424	460.537	669.917	-0.742136	0.225128	-3.2965	0.000978964	0.0118836
FDX2	211.45	235.228	127.548	47.8846	151.288	-1.3748	0.417024	-3.29669	0.000978312	0.0118836
AC025171.2	58.4003	45.884	11.5953	12.6753	28.3143	-2.09212	0.634816	-3.29563	0.00098202	0.0118994
ARMC7	257.767	333.966	173.929	120.416	216.596	-1.02137	0.309923	-3.29556	0.000982258	0.0118994
TOMM40L	107.739	108.611	48.9577	36.6176	78.4806	-1.35438	0.411054	-3.29489	0.000984615	0.0119015
MFSD6	1074.36	901.998	551.419	628.133	816.394	-0.741602	0.225081	-3.29482	0.000984856	0.0119015
POLI	323.216	333.966	517.921	845.022	466.638	1.05509	0.320192	3.29517	0.000983604	0.0119015
TRIM29	3678.21	3110.24	5907.14	5320.12	4396.17	0.726007	0.220397	3.29408	0.000987429	0.0119228
GGH	571.921	670.255	395.527	238.015	460.583	-0.979962	0.297571	-3.2932	0.000990536	0.0119403
AL354707.1	19.1311	5.22729	57.9763	58.4473	28.6814	2.31508	0.703002	3.29314	0.000990758	0.0119403
TRIM16	275.891	243.94	457.368	488.704	423.073	0.86696	0.263275	3.29298	0.000991308	0.0119403
PPP1CB	1178.08	1143.03	2009.84	1812.57	1644.94	0.719346	0.21853	3.29174	0.000995683	0.0119832
NMU	33.2278	59.2426	14.172	5.63348	32.609	-2.30272	0.700335	-3.28803	0.00100892	0.0121326
PHGDH	2511.21	2469.02	3695.02	4422.99	3571.87	0.70538	0.214556	3.28762	0.00101038	0.0121367
COMMD1	186.277	260.784	121.106	81.6855	154.9	-1.15755	0.352109	-3.28747	0.00101091	0.0121367
TBC1D30	174.194	173.081	95.3388	52.8139	125.827	-1.2514	0.380744	-3.28673	0.00101359	0.0121589
ARMCX1	312.14	254.395	161.045	112.67	203.577	-1.05772	0.32188	-3.28607	0.00101594	0.0121773
IGSF9B	171.173	87.7023	56.6879	33.8009	80.1937	-1.52985	0.465588	-3.28584	0.00101677	0.0121773
TBC1D22A	347.381	391.466	666.083	619.683	509.678	0.796698	0.2425	3.28535	0.00101855	0.0121887
CHD3	2374.28	2336.02	3438.64	4056.81	2795.39	0.670714	0.204183	3.28486	0.00102033	0.0122
MEIS1	261.795	193.41	418.718	439.411	322.131	0.920634	0.280334	3.28407	0.00102321	0.0122245
SHISA2	290.995	107.45	92.762	30.9841	139.261	-1.7068	0.520755	-3.27755	0.00104714	0.0125003
PRR15	1332.13	1296.95	850.319	321.108	886.278	-1.17151	0.357641	-3.27566	0.00105417	0.0125741
KLC2	522.582	533.764	337.551	171.117	423.369	-1.06494	0.325188	-3.27486	0.00105716	0.0125995
SOX9	2150.74	1246.42	3150.04	3336.43	2635.18	0.93443	0.285393	3.27419	0.00105967	0.0126193
UCN	12.0828	19.1667	68.2832	53.5181	38.3416	1.93353	0.59077	3.2729	0.00106449	0.0126561
ARHGEF39	27.1864	67.374	126.259	142.95	80.2735	1.48552	0.453863	3.27306	0.00106391	0.0126561
MIR9-3HG	38.2623	32.5254	77.3017	159.146	69.804	1.75413	0.536211	3.27134	0.00107039	0.012716
AL591845.1	1.0069	2.32324	15.4603	28.1674	11.7709	3.64247	1.11353	3.27108	0.00107136	0.0127173
H1F0	4057.82	5574.03	7234.15	9183.98	6629.48	0.769257	0.235214	3.27046	0.00107374	0.0127353
PEA15	516.541	677.225	351.723	297.166	497.768	-0.884532	0.2705	-3.26998	0.00107553	0.0127422
MATN2	590.045	373.461	275.709	192.947	331.278	-1.04311	0.319008	-3.26985	0.00107605	0.0127422
ABCA1	83.5729	76.0861	139.143	208.439	139.287	1.13397	0.346843	3.26941	0.00107773	0.0127518
SCP2	1229.43	1356.19	834.858	740.803	999.408	-0.716429	0.21925	-3.26763	0.00108452	0.0128219
POLR2A	2672.32	1679.12	3304.65	4470.17	2993.68	0.838846	0.256747	3.26721	0.00108612	0.0128305
ANO10	311.133	320.607	188.101	136.612	250.049	-0.969918	0.296985	-3.26588	0.00109125	0.0128808
RUSC1	771.287	846.821	532.093	399.977	637.039	-0.80079	0.24523	-3.26546	0.00109287	0.0128895
ZBTB21	249.712	189.925	320.802	539.406	374.668	0.978541	0.299884	3.26307	0.00110214	0.0129885
HEATR5A	337.312	214.9	128.836	141.541	217.63	-1.02177	0.313205	-3.26231	0.00110508	0.0130043
ADAT1	348.388	254.976	162.334	124.641	226.107	-1.07608	0.32988	-3.26204	0.00110613	0.0130043
LSM4	888.088	1146.52	671.236	304.912	786.847	-1.0666	0.326953	-3.26226	0.00110529	0.0130043
LARS	793.439	692.906	1038.42	1540.76	1125.57	0.798323	0.24486	3.26032	0.00111285	0.0130729
POMGNT1	1400.6	1329.47	887.681	816.855	1100.25	-0.680246	0.208717	-3.25918	0.00111737	0.0131155
JUN	1526.46	1082.63	2851.14	2022.42	2115.66	0.901714	0.276709	3.25871	0.00111918	0.0131264
TIAL1	1095.51	1206.92	1713.52	2214.66	1484.53	0.771244	0.236734	3.25784	0.00112262	0.0131562
CMTM6	1841.62	1672.15	1221.37	840.093	1452.82	-0.771824	0.236985	-3.25684	0.00112658	0.0131921
ITGB4	5430.23	5281.31	8053.55	8511.48	6503.53	0.629099	0.193191	3.25637	0.00112848	0.0132039
IL18	315.16	461.744	190.678	187.313	279.183	-1.04289	0.320369	-3.25529	0.00113276	0.0132434
PNRC1	981.73	912.453	1534.44	1483.01	1290.17	0.672099	0.206502	3.25468	0.00113519	0.0132613
PIP4K2C	631.328	558.739	354.299	299.279	518.598	-0.866777	0.266408	-3.25357	0.00113966	0.013303
BTAF1	677.645	385.658	783.324	1337.25	829.733	1.00166	0.307909	3.25311	0.00114147	0.0133136
MMP28	133.918	116.162	52.8228	39.4344	80.2341	-1.44967	0.445709	-3.25249	0.00114397	0.0133321
NDUFS3	507.479	776.543	404.546	261.957	503.827	-0.954875	0.293881	-3.24919	0.00115733	0.0134772
ARPC5	1650.31	1639.63	1135.05	884.456	1368.65	-0.706294	0.217393	-3.24893	0.00115842	0.0134792
AGAP1	681.673	448.966	926.332	1059.8	855.413	0.817429	0.25171	3.24751	0.00116421	0.0135359
MICALL2	1200.23	1672.73	2235.31	2620.98	1721.57	0.756501	0.233108	3.24529	0.00117332	0.013631
RNF208	136.939	171.339	396.815	259.14	207.289	1.0801	0.332863	3.24486	0.00117507	0.0136406
GLIPR2	415.851	513.436	297.612	145.062	309.478	-1.08328	0.333983	-3.24353	0.0011806	0.013694
ARRB1	502.444	435.027	257.672	240.831	336.18	-0.911349	0.281071	-3.24241	0.00118522	0.0137368
SEC61G	446.058	993.766	1473.89	1413.3	1149.42	1.00011	0.308499	3.24187	0.00118749	0.0137478
ZDHHC17	376.582	278.789	533.382	644.329	474.012	0.851843	0.262773	3.24174	0.00118804	0.0137478
BCAP29	367.519	387.981	199.696	204.918	288.349	-0.900806	0.277958	-3.2408	0.00119197	0.0137825
KIAA1522	3799.04	3469.18	5260.38	6125.7	4545.03	0.64809	0.2	3.24045	0.00119341	0.0137883
ATOX1	156.07	274.142	97.9155	94.3608	141.642	-1.16965	0.3611	-3.23915	0.00119888	0.0138406
NEBL	409.809	251.491	520.498	739.394	543.441	0.938314	0.289801	3.23779	0.0012046	0.0138958
BAG1	1208.28	1296.95	852.895	652.779	953.316	-0.737833	0.227972	-3.23651	0.00121	0.0139472
AFF4	1331.13	752.149	1551.19	2580.13	1636	0.9907	0.306139	3.23611	0.00121171	0.013956
ZFP36L1	1902.04	1625.69	2472.37	3560.36	2358.99	0.775479	0.239664	3.2357	0.00121346	0.0139653
CERNA2	89.6143	40.6567	260.249	119.711	104.023	1.55239	0.480285	3.23222	0.00122832	0.0141252
ANKRD11	1834.58	1412.53	2369.3	3349.81	2339.07	0.818253	0.253273	3.23072	0.00123478	0.0141884
STRAP	948.502	980.988	650.623	470.396	813.038	-0.787775	0.243954	-3.22919	0.00124139	0.0142533
BRSK1	4.02761	4.06567	34.7858	20.4214	16.8051	2.75448	0.853274	3.22813	0.00124603	0.0142954
AL731533.2	3.02071	7.55053	42.5159	34.5051	15.5042	2.80592	0.869268	3.22791	0.001247	0.0142954
SNTB1	1089.47	732.402	1422.35	1784.4	1297.94	0.818786	0.253916	3.22464	0.00126131	0.0144482
NEURL1B	131.904	127.197	343.993	252.802	248.222	1.20104	0.372529	3.22401	0.00126411	0.0144577
FOXO3	919.302	671.997	1106.7	1809.05	1166.81	0.877309	0.272113	3.22405	0.00126389	0.0144577
CCT3	1805.38	2480.64	1397.87	1105.57	1732.81	-0.777929	0.241493	-3.22133	0.00127595	0.0145819
OAS3	358.457	236.39	166.199	130.978	234.853	-1.00337	0.311537	-3.22072	0.00127869	0.0146019
SFXN2	135.932	281.112	88.897	84.5022	149.54	-1.27477	0.396147	-3.21792	0.00129124	0.0147337
ABHD3	188.291	169.597	101.781	57.7432	133.367	-1.18572	0.368676	-3.21615	0.00129925	0.0148136
ID4	1350.26	972.857	716.329	430.257	748.901	-1.02157	0.317681	-3.21572	0.00130117	0.014824
BIRC3	108.745	66.2123	141.72	278.153	173.066	1.28262	0.398968	3.21484	0.00130519	0.0148584
E2F4	774.308	940.332	541.112	351.388	635.811	-0.947574	0.294951	-3.21265	0.00131516	0.0149603
ARID5A	86.5936	69.1164	237.059	138.724	145.219	1.26864	0.395251	3.2097	0.00132872	0.0150354
RBM43	101.697	105.127	182.947	261.957	158.218	1.11024	0.345883	3.20987	0.00132795	0.0150354
RBM45	178.222	167.273	86.3202	50.7013	112.635	-1.35159	0.421075	-3.20985	0.00132805	0.0150354
CLDND1	488.348	486.719	716.329	998.534	717.333	0.817163	0.254628	3.20925	0.00133082	0.0150354
CASP6	350.402	398.436	217.733	197.876	298.759	-0.853782	0.265972	-3.21004	0.00132714	0.0150354
CLPTM1L	2272.58	2131.57	1517.69	1016.14	1817.09	-0.799593	0.249022	-3.21093	0.00132307	0.0150354
FAM214B	205.408	271.819	427.736	461.241	333.704	0.893722	0.278371	3.21054	0.00132485	0.0150354
NDUFA12	405.782	484.396	273.133	222.522	355.872	-0.851606	0.265326	-3.20966	0.00132894	0.0150354
POLR3E	574.941	469.875	271.844	317.587	406.989	-0.820492	0.255684	-3.209	0.00133197	0.0150354
ATP6V0D1	1236.48	1519.98	903.142	345.051	1012.71	-1.14824	0.357805	-3.20912	0.0013314	0.0150354
LIN52	85.5867	65.6315	32.209	21.8297	60.369	-1.50445	0.468935	-3.20822	0.0013356	0.0150649
EPS8L2	2723.67	3417.49	4833.93	4860.99	3799.04	0.658173	0.205227	3.20705	0.00134102	0.0151144
TMEM71	21.145	20.9092	82.4551	59.1515	42.9832	1.74456	0.544162	3.20595	0.00134617	0.0151609
RAB3B	70.4832	60.9851	15.4603	21.1255	39.1919	-1.82311	0.568858	-3.20486	0.00135126	0.0152066
LSM10	193.325	252.652	132.701	69.7143	202.836	-1.16257	0.362843	-3.20405	0.00135508	0.0152379
TP53I3	471.23	665.028	359.453	221.114	405.704	-0.978456	0.30548	-3.20302	0.00135996	0.0152462
PGM2	343.354	307.829	467.675	868.26	524.271	1.04147	0.325148	3.20305	0.00135982	0.0152462
CCNO	463.175	666.77	340.127	152.808	374.193	-1.20767	0.376976	-3.20357	0.00135737	0.0152462
CHD4	2233.31	1971.85	1435.23	1136.55	1813.3	-0.710599	0.221841	-3.2032	0.00135911	0.0152462
CPSF3	326.236	374.622	212.58	168.3	263.222	-0.888216	0.27742	-3.2017	0.00136619	0.0153045
GPR132	17.1173	4.06567	27.0556	75.3478	33.4268	2.35563	0.735994	3.2006	0.0013714	0.0153511
LINC00683	29.2002	47.0456	83.7435	125.345	67.4723	1.44612	0.451894	3.20013	0.00137367	0.0153649
UROS	840.764	793.967	517.921	397.16	591.506	-0.840363	0.262672	-3.19929	0.00137768	0.0153863
CBR1	476.265	878.766	382.643	307.025	475.422	-0.980309	0.306407	-3.19937	0.00137729	0.0153863
LMBR1L	334.292	396.693	636.451	659.821	485.011	0.824606	0.257825	3.19831	0.00138236	0.0154269
PHYH	212.456	425.734	128.836	151.4	248.271	-1.18883	0.371733	-3.19807	0.00138353	0.0154283
TSPAN5	388.664	321.769	515.345	764.041	538.256	0.854782	0.267422	3.19638	0.00139162	0.0155068
VPS45	405.782	368.234	244.789	176.046	289.333	-0.886629	0.277429	-3.19587	0.00139408	0.0155224
PLXND1	690.735	850.306	329.821	449.27	552.658	-0.981385	0.307288	-3.19369	0.00140465	0.0156283
PSMB5	969.647	1381.75	774.305	526.73	922.921	-0.858705	0.26892	-3.19316	0.00140723	0.0156452
TNFRSF19	1925.2	1632.08	2436.29	3598.38	2351.97	0.764	0.239323	3.19234	0.00141125	0.0156781
GALNT1	1057.25	1003.64	700.869	541.518	846.494	-0.733224	0.229809	-3.19059	0.00141984	0.0157616
B4GALT5	2403.48	2016.57	1249.71	1462.59	1884.51	-0.702982	0.220396	-3.18963	0.00142454	0.0158019
BCKDK	451.092	506.466	810.379	804.179	644.098	0.752256	0.235862	3.18938	0.00142576	0.0158035
ARHGAP33	120.828	129.521	256.384	253.507	154.443	1.02438	0.321279	3.18845	0.00143038	0.0158428
PRORP	253.739	275.885	131.413	149.287	217.738	-0.912653	0.286527	-3.18523	0.00144641	0.0160083
PIM2	132.911	146.364	261.537	269.703	188.453	0.92575	0.290735	3.18417	0.00145169	0.0160547
TMEM74	7.04832	5.22729	24.4789	40.8427	22.0673	2.44789	0.768928	3.1835	0.00145504	0.0160797
KMT2E	550.776	407.729	664.795	1182.33	717.042	0.951626	0.299021	3.18247	0.00146024	0.016125
TENT5B	90.6212	146.364	36.0741	42.2511	66.2333	-1.59621	0.501985	-3.17981	0.00147374	0.0162619
PINK1	450.085	331.643	228.04	104.219	280.478	-1.24534	0.391717	-3.17917	0.00147696	0.0162731
PJA2	949.509	615.078	1110.57	1769.62	1326.15	0.884439	0.278182	3.17936	0.00147602	0.0162731
NECTIN4	459.148	616.239	821.975	1147.12	739.132	0.872349	0.274537	3.17753	0.00148533	0.0163531
H3F3A	3468.78	3959.38	2565.13	2049.18	2991.13	-0.688037	0.216589	-3.17669	0.00148964	0.0163883
MPZL1	1781.21	1608.26	1163.39	890.794	1423.73	-0.724281	0.228165	-3.17437	0.00150162	0.0164709
HSPA9	1434.84	1605.36	2083.28	2975.18	2370.56	0.735238	0.231606	3.17452	0.00150087	0.0164709
CCDC136	85.5867	31.3637	16.7487	7.04185	35.8855	-2.3376	0.736391	-3.1744	0.00150148	0.0164709
FBXL16	35.2416	38.3335	65.7064	139.429	69.6457	1.49068	0.46956	3.17464	0.00150023	0.0164709
FANCA	91.6281	135.329	48.9577	39.4344	81.7653	-1.37722	0.433921	-3.17389	0.00150408	0.0164856
GRWD1	385.644	460.002	248.654	228.86	346.332	-0.828686	0.261145	-3.17328	0.00150729	0.0165085
HYAL2	415.851	499.497	295.035	211.96	354.689	-0.861637	0.271613	-3.1723	0.00151239	0.0165397
MDK	4398.15	5791.84	3378.08	1707.65	3469.03	-1.00393	0.31645	-3.17246	0.00151153	0.0165397
PPIL1	168.153	177.728	99.2038	43.6595	134.472	-1.30369	0.411024	-3.17181	0.0015149	0.0165549
SERTAD4	223.532	210.253	121.106	93.6566	173.175	-1.02289	0.322557	-3.17121	0.00151807	0.0165772
TANC2	508.486	340.355	578.474	1202.04	724.647	1.07433	0.339006	3.16907	0.0015293	0.0166875
EDA2R	91.6281	58.6618	115.953	230.973	157.728	1.23034	0.388451	3.1673	0.00153863	0.0167769
TBL1XR1	1088.46	922.326	1461	1969.61	1453.51	0.772859	0.244046	3.16686	0.00154095	0.0167898
TMEM177	141.973	163.208	82.4551	42.9553	108.828	-1.30952	0.413931	-3.16361	0.00155825	0.0169157
SKP1	2091.34	2780.34	1667.14	1204.86	1944.05	-0.764675	0.241707	-3.16365	0.00155805	0.0169157
SYNGR3	3.02071	0	25.7672	11.9711	14.3674	3.88401	1.22746	3.16427	0.00155473	0.0169157
HMOX2	444.044	626.694	336.262	234.494	428.155	-0.916555	0.289668	-3.16416	0.00155532	0.0169157
MMP15	1308.97	1163.94	859.337	592.924	1012.58	-0.771091	0.243729	-3.16372	0.00155767	0.0169157
NKX3-1	82.566	56.3386	24.4789	21.8297	52.179	-1.5844	0.50094	-3.16284	0.00156236	0.0169353
OGA	2418.58	2316.85	3054.71	5525.03	3198.73	0.858317	0.271362	3.163	0.00156153	0.0169353
ZNF425	126.87	105.707	46.381	47.8846	72.1194	-1.29804	0.410604	-3.16129	0.00157074	0.0170137
AC097634.1	19.1311	34.2678	3.86509	0.704185	11.8938	-3.72123	1.17732	-3.16077	0.00157352	0.0170312
NDUFAF2	111.766	177.728	77.3017	40.1385	105.441	-1.3331	0.421856	-3.16009	0.00157722	0.0170588
HPF1	149.022	226.516	97.9155	69.0101	144.572	-1.18732	0.375787	-3.15956	0.00158006	0.0170644
ACBD7	115.794	120.228	59.2646	39.4344	83.665	-1.27891	0.404748	-3.15977	0.00157896	0.0170644
FMO5	176.208	152.753	54.1112	75.3478	100.383	-1.33214	0.421698	-3.15899	0.00158319	0.0170732
NDUFS8	799.481	1086.11	627.432	231.677	676.902	-1.14207	0.361517	-3.1591	0.00158258	0.0170732
TNFRSF25	172.18	163.208	457.368	247.873	214.669	1.06653	0.337679	3.15841	0.00158632	0.0170812
TOMM20	1606.01	1837.1	2543.23	2968.84	2383.66	0.678876	0.214956	3.15821	0.00158741	0.0170812
SNHG1	469.217	587.199	801.361	1006.98	757.431	0.775109	0.245425	3.15823	0.00158731	0.0170812
EIF3E	3331.84	3607.41	5015.59	5912.34	4767.77	0.655304	0.207635	3.15605	0.00159923	0.0171959
BASP1	673.618	749.245	358.165	466.17	539.959	-0.783885	0.248425	-3.15542	0.00160268	0.0172196
FAM53B	1138.81	1055.91	1637.51	1890.74	1440.11	0.686135	0.21746	3.15522	0.00160379	0.0172196
N4BP2L2	954.544	1036.75	1366.95	2004.81	1320.75	0.761042	0.241296	3.15398	0.00161061	0.0172678
MVD	869.964	1192.4	2368.01	1489.35	1481.04	0.900854	0.285611	3.15413	0.00160979	0.0172678
MTA2	1283.8	1481.07	967.56	638.696	1131.94	-0.7876	0.249787	-3.15309	0.00161554	0.017308
TACC1	383.63	296.794	181.659	182.384	294.351	-0.899138	0.285489	-3.14946	0.00163571	0.0174987
HNRNPM	2022.87	2660.11	1587.26	1000.65	1890.62	-0.858204	0.272478	-3.14963	0.00163478	0.0174987
ANO9	619.245	760.861	1065.48	1211.2	820.019	0.721293	0.229152	3.14766	0.00164581	0.0175939
AC005699.1	0	4.06567	15.4603	36.6176	13.3539	3.52704	1.12085	3.14676	0.0016509	0.0176192
AC008875.3	54.3727	42.9799	11.5953	10.5628	26.9558	-2.13826	0.679545	-3.14661	0.00165176	0.0176192
RIOK3	551.783	556.416	773.017	1212.61	777.37	0.844037	0.26821	3.14693	0.00164995	0.0176192
ABCC9	8.05522	3.48486	16.7487	52.1097	20.3911	2.65411	0.843854	3.14522	0.00165961	0.0176901
EXT2	1351.26	1149.42	868.356	606.303	1070.37	-0.764775	0.243246	-3.14405	0.0016663	0.017742
DUS1L	1366.37	1506.04	986.885	521.097	1079.55	-0.933939	0.29708	-3.14373	0.00166809	0.017742
CACNA1F	42.2899	20.3284	81.1668	99.9943	61.623	1.56489	0.497764	3.14385	0.00166743	0.017742
DDX41	504.458	590.684	904.43	886.569	702.106	0.707655	0.225182	3.14259	0.00167458	0.0177746
ZC3H7A	461.161	479.749	704.734	864.739	625.558	0.739738	0.235369	3.14289	0.00167291	0.0177746
TMEM255A	12.0828	8.13134	19.3254	96.4733	32.2652	2.55217	0.812133	3.14256	0.00167478	0.0177746
SLC33A1	502.444	397.274	730.501	768.266	761.346	0.739749	0.235437	3.14203	0.00167781	0.0177847
ZNF841	120.828	119.647	168.775	414.765	208.481	1.28674	0.409534	3.14197	0.00167815	0.0177847
RMDN2	82.566	196.314	46.381	51.4055	91.0077	-1.51674	0.482935	-3.14068	0.00168558	0.0178287
ABCA12	158.084	119.647	190.678	416.877	283.569	1.14229	0.36369	3.14085	0.00168461	0.0178287
GALNT18	353.423	372.299	539.824	704.185	467.971	0.779813	0.248299	3.14062	0.00168593	0.0178287
PTN	502.444	512.855	338.839	225.339	362.45	-0.856111	0.272693	-3.13947	0.00169256	0.017886
SLC25A44	470.223	496.593	324.667	204.918	370.716	-0.878236	0.27987	-3.13802	0.00170094	0.0179488
HDLBP	6239.77	6110.7	8746.69	10017	8760.72	0.60358	0.192344	3.13802	0.0017009	0.0179488
POU5F1	21.145	74.3437	235.77	685.876	220.674	3.26493	1.04057	3.13765	0.0017031	0.0179588
DCTD	910.24	997.832	667.371	420.398	752.593	-0.816553	0.260305	-3.1369	0.00170742	0.0179914
USP53	420.885	314.799	544.977	780.237	540.592	0.855586	0.272943	3.13466	0.00172051	0.0181164
ERCC8	91.6281	87.1215	29.6323	40.1385	69.1546	-1.33788	0.427248	-3.13138	0.00173986	0.018307
HLA-DMB	75.5177	62.7275	21.9021	17.6046	37.0693	-1.81707	0.580563	-3.12984	0.001749	0.0183901
TFR2	6.04141	13.9394	36.0741	53.5181	27.7262	2.12776	0.679982	3.12914	0.00175317	0.0184208
ADCK1	111.766	147.526	68.2832	33.8009	88.7555	-1.37726	0.44025	-3.12836	0.00175786	0.0184569
GPC3	740.073	462.325	360.741	234.494	419.149	-1.01783	0.325451	-3.12744	0.00176337	0.0185016
CCDC84-DT	31.214	22.6516	5.15345	2.81674	16.1475	-2.81491	0.901262	-3.1233	0.00178836	0.0187505
HEXB	1184.12	1267.33	858.049	526.73	973.337	-0.828505	0.265302	-3.12287	0.00179096	0.0187643
COL7A1	3627.87	4077.87	5667.5	6217.95	4281.89	0.625122	0.200218	3.12221	0.00179498	0.0187666
KRT16	3.02071	3.48486	12.8836	34.5051	19.5493	2.87715	0.921458	3.12238	0.00179394	0.0187666
SEPTIN5	94.6488	88.2831	286.016	171.117	166.371	1.31705	0.421834	3.12221	0.001795	0.0187666
HSPB1	2653.19	4082.51	2285.55	1182.33	2304.95	-0.959897	0.307704	-3.11954	0.00181132	0.0189238
TMEM263	636.362	493.108	849.03	1059.8	820.107	0.761156	0.244035	3.11904	0.0018144	0.0189425
RAB11FIP5	481.299	416.441	655.776	837.276	671.244	0.738274	0.23694	3.11587	0.00183402	0.0191338
INPP5D	1358.31	1137.23	1801.13	2326.63	1837.63	0.72783	0.233672	3.11475	0.00184103	0.0191933
PAPSS2	132.911	92.9296	213.868	307.025	207.77	1.21617	0.390597	3.11362	0.00184808	0.0192533
DCTPP1	191.311	301.44	137.855	104.924	194.539	-1.03522	0.332537	-3.1131	0.00185131	0.0192732
SAP30	170.167	142.298	332.397	285.899	231.882	0.986013	0.316882	3.11161	0.00186073	0.019344
RTN4RL1	232.594	260.203	128.836	119.007	176.96	-0.995672	0.31998	-3.11167	0.00186032	0.019344
SLC47A1	102.704	86.5407	48.9577	19.013	68.9046	-1.52005	0.488669	-3.11059	0.00186716	0.0193835
MRGBP	272.871	311.314	489.577	502.084	397.701	0.76143	0.244785	3.11061	0.00186699	0.0193835
NPHP3	248.705	280.531	340.127	804.179	394.911	1.11622	0.358982	3.10941	0.00187461	0.0194334
BLOC1S1	348.388	642.957	304.053	152.808	347.883	-1.1301	0.363442	-3.10943	0.00187449	0.0194334
DDR1	5323.49	4674.36	7792.01	7618.58	6306.84	0.624406	0.200859	3.10867	0.0018793	0.0194601
DPP3	805.522	969.953	618.414	342.234	689.898	-0.893249	0.287349	-3.10859	0.00187983	0.0194601
NUDT3	133.918	81.3134	47.6694	23.2381	71.1438	-1.62575	0.523054	-3.10818	0.00188241	0.0194732
LMBRD2	189.298	135.91	253.807	376.035	250.538	0.965899	0.310817	3.10762	0.00188601	0.0194836
PATL1	365.506	346.744	517.921	811.925	547.823	0.904817	0.291181	3.1074	0.00188739	0.0194836
CIAPIN1	414.844	492.527	305.342	183.088	367.592	-0.9054	0.29136	-3.1075	0.00188676	0.0194836
BHLHE41	47.3244	27.8789	101.781	103.515	65.0846	1.4682	0.472548	3.10699	0.00189004	0.0194871
AKAP17A	1219.36	1235.96	1977.64	1955.52	1637.04	0.679649	0.218752	3.10694	0.00189037	0.0194871
GMEB2	248.705	198.637	450.927	383.781	322.176	0.901612	0.290219	3.10666	0.00189211	0.0194914
CLEC2B	8.05522	19.7475	39.9392	76.052	32.8042	2.03311	0.654645	3.10567	0.00189847	0.0195433
MALL	63.4349	37.1718	108.222	139.429	84.0308	1.3225	0.425953	3.10481	0.00190403	0.0195868
TNKS1BP1	2896.86	3129.99	4480.92	4880	3860.11	0.635244	0.204685	3.10352	0.00191232	0.0196583
PIM3	1618.09	1346.9	2864.03	2297.76	2078.87	0.799872	0.257939	3.10101	0.0019286	0.0198118
UFD1	402.761	521.567	293.746	207.03	365.452	-0.893586	0.288184	-3.10075	0.00193034	0.0198159
CAPN2	7787.38	7987.3	4221.96	5484.9	6071.83	-0.700095	0.225799	-3.10053	0.00193177	0.0198168
IPO13	444.044	408.89	278.286	152.808	333.932	-0.995109	0.321148	-3.0986	0.00194437	0.0199321
E2F2	34.2347	63.3083	12.8836	5.63348	30.7496	-2.45802	0.793363	-3.09823	0.00194682	0.0199434
HIST1H2BD	119.821	143.46	284.728	317.587	227.846	1.19212	0.384856	3.09758	0.00195107	0.019973
GADD45A	794.446	674.32	1257.44	1170.36	1070.5	0.725859	0.234506	3.09527	0.00196631	0.0201151
EMP3	116.801	159.142	253.807	274.632	194.321	0.931235	0.301104	3.09274	0.00198319	0.0202737
ING1	382.623	363.587	602.953	633.766	491.724	0.730281	0.236189	3.09194	0.00198853	0.0203142
AGPS	573.934	435.027	296.323	285.195	398.428	-0.793089	0.256636	-3.09033	0.00199936	0.0204107
CCN2	278.912	126.617	106.934	24.6465	138.323	-1.64844	0.53358	-3.08939	0.0020057	0.0204365
SLFN5	1129.74	755.053	1216.21	2421.69	1558.77	0.951804	0.308093	3.08933	0.00200605	0.0204365
DHRS11	102.704	122.551	60.553	30.28	89.5199	-1.34542	0.435474	-3.08955	0.00200457	0.0204365
GRAMD2B	885.067	979.827	548.842	596.445	688.673	-0.702863	0.22762	-3.08788	0.00201592	0.0205086
NSMCE3	390.678	381.592	244.789	130.978	290.028	-1.05109	0.340385	-3.08794	0.00201549	0.0205086
DDX42	1187.14	1257.45	1672.29	2306.21	1655.74	0.703695	0.228019	3.08612	0.00202787	0.0206113
SEPTIN3	11.0759	6.38891	37.3625	42.9553	22.2336	2.23853	0.725387	3.08598	0.0020288	0.0206113
SETD6	231.588	245.102	122.394	106.332	186.469	-1.06443	0.345212	-3.0834	0.00204652	0.0207769
GDE1	2390.39	1833.04	1409.47	1200.64	1768.79	-0.694563	0.225386	-3.08166	0.00205853	0.0208702
SECTM1	256.76	229.42	152.027	79.5729	188.561	-1.08716	0.352784	-3.08165	0.00205854	0.0208702
RUVBL1	591.052	598.234	413.564	223.227	480.606	-0.91059	0.295613	-3.08034	0.00206763	0.0209479
MSRB2	221.519	409.471	189.389	87.3189	217.809	-1.20823	0.392358	-3.0794	0.0020742	0.0210001
ZNF175	120.828	126.617	210.003	264.774	170.74	0.943513	0.306472	3.07863	0.00207955	0.0210398
LYPLA1	956.557	994.347	628.72	523.209	792.172	-0.762541	0.247836	-3.07679	0.00209243	0.0211555
UBXN2A	302.071	310.733	168.775	173.934	240.376	-0.837866	0.272384	-3.07604	0.00209767	0.021194
POLR2K	270.857	382.173	193.254	140.837	245.338	-0.978233	0.318057	-3.07565	0.00210044	0.0212074
CCNYL1	288.981	206.768	141.72	89.4315	186.065	-1.11011	0.361013	-3.07497	0.00210523	0.0212266
PSMB9	278.912	338.612	189.389	139.429	242.471	-0.920296	0.299278	-3.07505	0.00210466	0.0212266
BAALC	85.5867	73.1821	33.4974	13.3795	37.8845	-1.8022	0.586236	-3.07419	0.00211073	0.0212675
DMGDH	8.05522	16.8435	42.5159	45.0678	41.915	1.77039	0.575985	3.07368	0.00211438	0.0212753
ABHD2	2227.27	1699.45	1172.41	1238.66	1553.22	-0.702424	0.228526	-3.07372	0.00211407	0.0212753
ANKRD52	1418.73	1172.66	874.798	663.342	1046.64	-0.754323	0.245591	-3.07145	0.00213019	0.0214196
ZBTB1	477.272	466.39	659.641	959.1	648.531	0.781872	0.254678	3.07004	0.00214032	0.0215069
AC093323.1	234.608	310.153	430.313	597.853	387.904	0.915923	0.298415	3.0693	0.00214563	0.0215455
TMEM265	125.863	153.915	283.44	247.873	206.293	0.917766	0.29908	3.06863	0.00215046	0.0215793
JMJD6	162.111	236.39	350.434	390.118	284.833	0.888588	0.289711	3.06716	0.00216105	0.0216708
ARID3B	94.6488	101.642	186.812	195.763	146.599	0.961594	0.313572	3.06658	0.0021652	0.0216977
DENND1C	244.677	220.708	360.741	473.916	361.165	0.848346	0.276663	3.06635	0.00216689	0.0216999
KRT5	11739.5	12215.6	8639.75	4096.95	9044.42	-0.911906	0.297451	-3.06573	0.00217137	0.02173
FAM234B	76.5246	60.9851	113.376	206.326	111.317	1.23359	0.402468	3.06506	0.00217625	0.021764
CDC45	50.3451	115	30.9207	17.6046	58.4497	-1.80495	0.589019	-3.06432	0.00218163	0.021803
CABIN1	1198.21	908.387	1722.54	1686.52	1324.66	0.695969	0.227179	3.06352	0.00218748	0.0218466
PNPLA3	40.2761	41.8183	82.4551	119.711	74.0485	1.30783	0.427069	3.06234	0.00219611	0.0219179
AVL9	485.327	465.81	630.009	1087.97	717.677	0.856819	0.279918	3.06096	0.00220626	0.0219746
TUBB4B	3597.66	4316.58	2790.59	1430.9	2943.18	-0.908381	0.296753	-3.06107	0.0022055	0.0219746
FADS3	120.828	109.192	251.231	203.509	187.901	0.9819	0.32074	3.06136	0.00220332	0.0219746
ZC3HAV1L	106.732	104.546	126.259	387.302	180.701	1.29159	0.422086	3.06003	0.00221316	0.0220285
ERICH5	129.89	110.935	59.2646	16.9004	82.6737	-1.69976	0.555735	-3.05857	0.00222394	0.0221208
PHLDA1	668.583	568.613	1025.54	952.058	910.914	0.677691	0.221621	3.05788	0.00222909	0.0221532
MPV17L	55.3796	119.647	33.4974	23.9423	58.3215	-1.63418	0.534442	-3.05773	0.00223021	0.0221532
AL365181.3	30.2071	21.49	47.6694	109.853	63.4287	1.63731	0.535672	3.05656	0.0022389	0.0222246
RBM5	1247.55	1311.47	1806.28	2387.19	1580.79	0.713389	0.233441	3.05597	0.00224333	0.0222495
FAM160A2	440.016	403.082	646.758	727.423	543.587	0.707437	0.231505	3.05582	0.00224444	0.0222495
ZNF746	477.272	441.996	300.188	213.368	366.898	-0.8466	0.277175	-3.05439	0.00225516	0.0223108
PAN2	565.879	445.481	743.385	973.184	728.273	0.767778	0.251358	3.05452	0.00225424	0.0223108
ZNF470	77.5315	64.4699	131.413	173.934	105.104	1.11672	0.365567	3.05476	0.00225244	0.0223108
TENT4A	483.313	469.295	765.287	754.182	627.102	0.673841	0.220798	3.05184	0.00227443	0.0224863
TRIM26	897.15	827.654	588.781	455.608	697.013	-0.726955	0.238274	-3.05093	0.00228137	0.022539
PGAM5	400.747	421.668	260.249	133.795	331.338	-1.07321	0.351788	-3.05074	0.00228281	0.022539
FANK1	110.759	67.9548	238.347	169.709	119.8	1.19721	0.392864	3.04738	0.00230846	0.0227769
NUMA1	2643.12	2340.66	3530.11	4166.66	3045.23	0.627824	0.206044	3.04704	0.00231105	0.0227789
SOX21	1110.61	867.149	631.297	281.674	633.133	-1.12005	0.367597	-3.04695	0.00231175	0.0227789
PPID	250.719	272.981	150.738	132.387	213.032	-0.893038	0.293113	-3.04673	0.00231343	0.0227801
SELENOP	178.222	202.703	76.0133	92.9524	136.025	-1.16765	0.383303	-3.04629	0.00231681	0.0227982
SNX31	54.3727	69.6972	15.4603	19.013	43.0421	-1.83902	0.603733	-3.04608	0.0023185	0.0227996
P2RY2	201.38	126.617	79.8784	64.0808	105.349	-1.19009	0.390794	-3.04532	0.00232434	0.0228418
GSTP1	8461	14914.6	7944.04	4581.43	8726.42	-0.900742	0.295825	-3.04485	0.00232799	0.0228624
TLR9	6.04141	4.06567	32.209	24.6465	20.8065	2.51573	0.826678	3.04318	0.00234093	0.0229742
C7orf26	521.575	594.169	358.165	219.706	434.715	-0.957201	0.314663	-3.04199	0.00235023	0.0230501
CHST12	650.459	745.179	483.136	307.025	495.667	-0.828151	0.272288	-3.04146	0.00235437	0.02307
GAS6	817.605	1065.79	622.279	470.396	721.141	-0.790081	0.259782	-3.04132	0.00235539	0.02307
CRKL	1029.05	750.407	1221.37	1837.22	1258.54	0.784848	0.258086	3.04103	0.00235769	0.0230771
KLHL28	153.049	113.258	210.003	311.954	226.886	0.983945	0.323691	3.03977	0.00236762	0.0231589
PCLO	285.96	213.738	81.1668	149.991	185.754	-1.09273	0.359693	-3.03796	0.00238182	0.0232705
PEPD	441.023	390.304	266.691	80.2771	313.617	-1.27537	0.419817	-3.03792	0.00238218	0.0232705
LGALSL	242.663	211.996	135.278	97.8817	181.996	-0.972812	0.320315	-3.03704	0.0023891	0.0233226
CENPBD1	278.912	268.334	168.775	111.261	193.387	-0.978143	0.322172	-3.03609	0.00239666	0.023381
ABCB8	403.768	500.077	248.654	194.355	347.741	-1.03417	0.340651	-3.03586	0.00239851	0.0233835
PHF21A	685.701	709.75	926.332	1575.97	960.09	0.844674	0.278371	3.03435	0.00241057	0.0234844
FBF1	260.788	271.819	167.487	111.261	190.016	-0.947253	0.312196	-3.03416	0.00241205	0.0234844
ZNF367	67.4625	76.6669	32.209	5.63348	46.2944	-2.00332	0.660395	-3.03352	0.00241721	0.0235191
SPATA6L	81.5591	48.2072	155.892	144.358	112.731	1.22404	0.403643	3.03249	0.00242548	0.023584
BET1L	297.036	343.259	512.768	554.194	450.909	0.735376	0.242517	3.03227	0.00242725	0.0235856
CEBPA-DT	75.5177	104.546	42.5159	26.759	61.433	-1.40876	0.464738	-3.03129	0.00243511	0.0236464
ELMO3	802.501	936.847	1338.61	1390.06	1089.91	0.648683	0.21404	3.03066	0.00244021	0.0236803
PARP1	1647.29	1396.85	1065.48	838.684	1335.91	-0.678352	0.223905	-3.02964	0.00244848	0.0237449
CSNK2A1	1080.41	978.084	1375.97	2143.54	1475.74	0.775914	0.256325	3.02707	0.00246933	0.0239314
CDC25B	1370.39	1678.54	990.75	832.347	1268.44	-0.743993	0.245916	-3.02539	0.00248311	0.0240491
DRAM1	802.501	702.199	515.345	353.501	561.87	-0.796821	0.263401	-3.02513	0.0024853	0.0240545
HOMER3	402.761	538.992	322.09	160.554	378.152	-0.977797	0.323333	-3.02411	0.00249362	0.0241192
AC015849.3	14.0966	18.0051	36.0741	73.2352	37.2847	1.77214	0.586046	3.0239	0.00249539	0.0241204
DCUN1D4	360.471	338.612	472.829	793.616	507.93	0.862277	0.285221	3.02319	0.00250124	0.0241612
AC004264.1	14.0966	16.2627	63.1297	42.9553	33.88	1.78723	0.591318	3.02245	0.00250735	0.0242043
LEF1	141.973	70.8588	52.8228	16.9004	93.5216	-1.64499	0.544323	-3.02208	0.00251046	0.0242185
ATP10A	191.311	127.778	88.897	44.3637	101.38	-1.27867	0.423412	-3.01993	0.00252836	0.0243646
ACE	176.208	136.49	83.7435	51.4055	100.584	-1.22492	0.405623	-3.01986	0.00252892	0.0243646
SERTAD4-AS1	77.5315	83.0558	36.0741	19.7172	57.4752	-1.55868	0.51626	-3.01918	0.00253458	0.0244006
APOL6	475.258	364.749	535.958	1052.05	653.602	0.924712	0.306296	3.01902	0.00253597	0.0244006
HSP90AA1	6195.47	5824.36	4020.98	3841.33	5603.34	-0.612436	0.202897	-3.01846	0.00254062	0.0244294
VSNL1	465.189	545.961	309.207	294.349	408.111	-0.747267	0.247586	-3.01822	0.00254267	0.0244332
ZFAND3	889.095	831.72	1275.48	1409.78	1163.92	0.643233	0.213197	3.01708	0.00255222	0.024509
QDPR	317.174	320.026	207.426	107.74	242.357	-1.03051	0.341642	-3.01633	0.00255852	0.0245534
CAPZB	1681.53	1851.62	1265.17	951.354	1410.64	-0.675218	0.224193	-3.01177	0.0025973	0.0249094
STARD4-AS1	72.497	32.5254	103.069	165.483	87.0113	1.38352	0.45943	3.01139	0.00260051	0.024924
PACSIN2	1555.66	1662.28	2213.41	2928.71	2104.82	0.676902	0.224872	3.01017	0.00261105	0.0250087
NDUFA4	1034.09	1684.35	847.742	683.059	1022.35	-0.831579	0.276287	-3.00984	0.00261386	0.0250193
PHF1	558.831	577.906	1008.79	839.388	717.196	0.699232	0.232333	3.00962	0.00261578	0.0250214
THOC2	690.735	566.29	829.705	1361.19	904.814	0.805624	0.267705	3.00937	0.00261791	0.0250256
LRIG2	306.098	257.299	399.392	649.963	394.724	0.903888	0.300434	3.00861	0.00262446	0.025072
GSTO1	554.803	730.078	432.89	312.658	544.108	-0.79262	0.263753	-3.00516	0.00265438	0.0253413
COA7	72.497	96.4145	38.6509	26.0548	74.3172	-1.41175	0.469962	-3.00397	0.00266478	0.0254241
JMY	509.493	344.42	608.107	903.469	659.11	0.830643	0.27656	3.00348	0.00266911	0.025449
PROM2	3920.88	4089.48	2321.63	2792.09	2997.13	-0.64689	0.215396	-3.00326	0.00267106	0.0254511
SSH1	1027.04	721.366	1135.05	2051.99	1284.78	0.869588	0.289738	3.00129	0.00268838	0.0255995
ELF3-AS1	122.842	163.208	274.421	266.886	201.925	0.913056	0.304265	3.00086	0.00269218	0.0256192
XYLT2	687.714	707.427	1030.69	1161.2	875.851	0.652503	0.217525	2.99967	0.00270276	0.0257033
AC105345.1	7.04832	4.06567	21.9021	36.6176	22.2394	2.45075	0.817095	2.99934	0.00270564	0.0257141
ZDHHC3	1073.36	1102.96	754.98	625.316	904.179	-0.659509	0.220156	-2.99565	0.00273862	0.0260107
TRMU	524.596	576.164	891.546	856.993	687.679	0.666156	0.222457	2.99454	0.00274857	0.0260884
TBC1D20	641.397	559.32	928.909	992.197	812.466	0.680033	0.227117	2.99419	0.0027517	0.0261013
MNX1	3.02071	2.90405	30.9207	17.6046	11.9175	3.02461	1.01026	2.9939	0.00275433	0.0261094
FAIM	117.808	185.859	87.6086	42.2511	110.282	-1.25706	0.419908	-2.99365	0.00275665	0.0261146
KIAA1549	298.043	168.435	112.087	90.1357	170.776	-1.20654	0.403148	-2.9928	0.00276435	0.0261707
PPT1	739.066	742.856	508.903	361.951	599.943	-0.772033	0.258084	-2.9914	0.00277705	0.0262459
AK1	210.443	321.188	162.334	51.4055	189.202	-1.33819	0.447356	-2.99133	0.00277764	0.0262459
HACD3	984.751	870.053	649.334	488	783.03	-0.708686	0.236889	-2.99164	0.00277483	0.0262459
ZNF385B	40.2761	31.3637	9.01853	5.63348	20.5505	-2.32447	0.77714	-2.99106	0.00278012	0.0262526
WDR45	527.617	554.093	372.337	194.355	424.732	-0.942642	0.315268	-2.98997	0.00279005	0.0263294
PACC1	125.863	106.288	65.7064	23.2381	89.4645	-1.42217	0.475744	-2.98936	0.00279565	0.0263485
POP5	282.94	433.865	226.752	108.444	261.015	-1.1125	0.372134	-2.98952	0.0027942	0.0263485
PPP1R16B	93.6419	66.2123	33.4974	15.4921	41.3242	-1.73843	0.581643	-2.98883	0.00280052	0.0263776
CCDC191	94.6488	92.9296	182.947	189.426	131.028	0.990573	0.331619	2.98708	0.00281656	0.0264441
TMEM108	169.16	198.637	96.6271	67.6018	125.172	-1.17677	0.393918	-2.98735	0.00281408	0.0264441
LIPH	392.692	388.562	213.868	235.198	273.76	-0.796223	0.266527	-2.9874	0.00281358	0.0264441
PIK3C3	310.126	252.072	414.852	552.785	407.064	0.790438	0.264555	2.9878	0.00280995	0.0264441
PIGT	1368.38	1345.16	980.443	628.837	1049.86	-0.757375	0.253535	-2.98725	0.00281496	0.0264441
TKT	9670.29	11759.1	16339	16837.1	14799.9	0.630441	0.211079	2.98675	0.00281964	0.0264561
PXMP2	149.022	175.405	87.6086	61.9683	126.72	-1.13269	0.379275	-2.98647	0.00282223	0.0264636
TMEM33	637.369	675.482	447.062	301.391	552.259	-0.817111	0.273643	-2.98605	0.00282603	0.0264655
NPC1	450.085	388.562	582.339	972.479	674.129	0.895013	0.299712	2.98625	0.00282426	0.0264655
TIA1	1101.55	1060.56	1750.88	1570.33	1362.03	0.618861	0.2073	2.98533	0.00283269	0.0264714
SNRNP48	286.967	260.784	401.969	636.583	389.284	0.9281	0.310862	2.98556	0.00283055	0.0264714
AC147651.1	83.5729	71.4396	29.6323	26.0548	46.3081	-1.48147	0.496175	-2.98579	0.00282851	0.0264714
POLDIP2	894.129	1068.11	689.273	496.45	818.709	-0.731669	0.245098	-2.98521	0.00283385	0.0264714
CHST11	146.001	139.394	83.7435	41.5469	112.648	-1.21443	0.406893	-2.98464	0.00283911	0.0265037
PIH1D1	551.783	665.028	1128.6	887.977	785.601	0.725394	0.243058	2.98445	0.0028409	0.0265037
LINC00472	230.581	163.208	119.818	53.5181	132.075	-1.20346	0.403365	-2.98356	0.00284917	0.026564
POLL	363.492	422.83	655.776	635.175	499.863	0.712733	0.238921	2.98313	0.00285316	0.0265843
C1orf56	156.07	159.142	91.4737	54.9264	113.258	-1.12678	0.377762	-2.98278	0.00285641	0.0265978
EXOG	132.911	177.147	83.7435	60.5599	112.883	-1.12099	0.375933	-2.98189	0.00286478	0.0266589
GPR173	25.1726	27.8789	92.762	61.9683	48.7638	1.53071	0.513389	2.98157	0.0028677	0.0266693
DHRS13	133.918	102.223	246.077	227.452	192.575	1.00875	0.338407	2.98087	0.00287433	0.026703
ABCA10	11.0759	12.197	33.4974	47.1804	35.4525	1.79848	0.603353	2.9808	0.00287496	0.026703
MXRA7	1697.64	1730.23	1101.55	1087.97	1447.66	-0.646881	0.217173	-2.97865	0.0028952	0.0268741
C7orf50	1528.48	1941.07	1165.97	737.282	1344.41	-0.869226	0.291847	-2.97836	0.00289793	0.0268825
S100A10	907.219	1802.83	2273.96	2822.37	2099.69	0.909871	0.305522	2.97808	0.00290056	0.0268899
LY6E	5051.63	7581.31	4498.96	2762.52	4678.94	-0.799936	0.268646	-2.97766	0.00290463	0.0268938
SNAPC5	132.911	174.824	86.3202	41.5469	107.869	-1.29479	0.434821	-2.97776	0.00290366	0.0268938
DCP2	489.355	464.067	641.604	1083.04	712.337	0.858672	0.288495	2.97639	0.00291666	0.0269883
ARSA	1296.89	1565.28	1015.23	740.803	1089.27	-0.708271	0.238075	-2.97499	0.00293	0.0270947
GLIDR	107.739	169.016	66.9948	50.7013	94.8714	-1.25074	0.42045	-2.97476	0.00293213	0.0270974
SKA2	320.195	454.774	237.059	188.017	283.721	-0.875168	0.294447	-2.97224	0.00295634	0.0273039
RRAGD	280.926	281.693	400.68	578.136	404.942	0.803314	0.270311	2.97182	0.00296044	0.0273247
UNC13D	28.1933	33.687	91.4737	71.8269	53.4151	1.38576	0.46647	2.97075	0.00297075	0.0274027
ZDHHC2	684.694	595.33	436.755	326.038	502.774	-0.750823	0.252847	-2.96948	0.00298309	0.0274993
UAP1	907.219	762.023	534.67	509.126	636.363	-0.676821	0.22795	-2.96917	0.00298607	0.0275096
SLC25A13	281.933	241.617	148.162	142.245	221.013	-0.849266	0.286288	-2.96648	0.00301232	0.027734
ANOS1	1781.21	952.529	784.612	628.133	1022.12	-0.952309	0.321172	-2.96511	0.00302579	0.0278407
DDX20	214.47	175.985	119.818	61.2641	146.068	-1.12721	0.380234	-2.9645	0.00303172	0.0278779
ZNHIT6	308.112	236.971	118.529	169.004	225.735	-0.908544	0.306576	-2.96352	0.00304139	0.0279493
ARHGEF7	797.467	739.371	1069.34	1378.79	996.766	0.674076	0.227568	2.96209	0.00305556	0.028062
AL365181.2	3.02071	6.96972	23.1905	33.8009	25.0901	2.46386	0.831974	2.96147	0.00306177	0.0281015
LAMA5	12317.4	9919.66	16679.1	18225	13820.3	0.650605	0.219834	2.95952	0.00308114	0.0282617
LMTK3	350.402	431.542	650.623	647.146	483.372	0.728071	0.246376	2.95513	0.0031254	0.0286498
WWC3	661.535	502.401	358.165	325.333	464.949	-0.767502	0.25975	-2.95478	0.00312896	0.0286646
MATR3	40.2761	38.9143	59.2646	154.216	74.5429	1.4475	0.490146	2.9532	0.00314502	0.0287759
DUS3L	167.146	229.42	381.355	336.6	284.828	0.848453	0.287292	2.95328	0.00314419	0.0287759
SENP3	624.28	598.815	427.736	264.069	489.698	-0.82932	0.280844	-2.95295	0.0031475	0.0287807
PWWP2A	246.691	191.087	342.704	424.624	302.294	0.817655	0.276921	2.95266	0.00315044	0.0287898
ATG4A	93.6419	134.748	60.553	35.2092	85.0394	-1.28402	0.434956	-2.95207	0.00315652	0.0288275
RFX3	225.546	169.597	324.667	405.611	275.211	0.893949	0.303004	2.95029	0.00317479	0.0289226
GPSM1	227.56	172.501	360.741	366.88	280.605	0.868241	0.29424	2.9508	0.00316956	0.0289226
ACAD8	678.652	613.916	434.178	315.475	497.26	-0.790324	0.26785	-2.95062	0.00317132	0.0289226
CSRP2	130.897	167.273	283.44	283.787	223.638	0.922585	0.312697	2.95041	0.00317357	0.0289226
TLN2	266.829	139.975	91.4737	96.4733	152.409	-1.10493	0.374576	-2.9498	0.00317975	0.0289499
SEPHS1	638.376	559.901	389.085	271.815	464.949	-0.86304	0.292595	-2.9496	0.00318181	0.0289507
PIK3C2A	652.473	482.653	734.366	1297.81	879.613	0.845142	0.286608	2.94877	0.00319039	0.0290109
TCF7	120.828	84.7983	43.8043	44.3637	97.9277	-1.21392	0.411837	-2.94758	0.00320272	0.029105
HMBOX1	300.057	274.723	429.024	549.264	365.262	0.771903	0.2619	2.94732	0.00320536	0.0291111
KAZALD1	100.69	97.5761	24.4789	48.5888	69.6503	-1.4088	0.478212	-2.94598	0.00321931	0.0292198
S100A11	2424.62	4450.17	2272.67	1530.9	2720.48	-0.855675	0.290541	-2.94511	0.00322836	0.0292303
DTL	35.2416	78.9902	19.3254	14.0837	45.8211	-1.80623	0.613229	-2.94544	0.00322493	0.0292303
CANX	5983.01	4601.18	6954.58	10225.5	8746.18	0.699447	0.237495	2.94511	0.00322841	0.0292303
COG3	339.326	290.986	492.154	528.843	497.154	0.699681	0.237553	2.94536	0.00322574	0.0292303
LRRC4B	8.05522	10.4546	38.6509	33.0967	25.9918	1.93168	0.655995	2.94466	0.00323311	0.0292549
AP001042.1	5.03451	9.29296	19.3254	50.7013	26.0205	2.27298	0.772187	2.94357	0.00324451	0.02934
MAN1C1	395.713	338.031	210.003	198.58	257.753	-0.844332	0.286896	-2.94299	0.00325062	0.0293772
HSPE1	512.513	1037.91	452.215	355.613	610.099	-0.945762	0.321384	-2.94278	0.00325278	0.0293787
ABCC10	745.108	680.129	471.54	342.938	537.468	-0.811116	0.275714	-2.94188	0.0032623	0.0294134
NOL6	763.232	616.239	468.964	354.205	540.988	-0.747817	0.254173	-2.94216	0.00325935	0.0294134
RIPK4	920.309	716.72	1162.1	1464.7	1105.01	0.685438	0.232996	2.94185	0.00326261	0.0294134
NUDT16	772.294	816.619	524.363	467.579	607.974	-0.681987	0.2319	-2.94087	0.00327293	0.0294884
CEP57	462.168	441.996	619.702	967.55	667.597	0.815438	0.277464	2.9389	0.00329378	0.0296581
H2AFY	1643.26	1804	1226.52	926.003	1438.99	-0.681842	0.232142	-2.93718	0.0033121	0.0298049
ORAI1	392.692	414.698	270.556	135.204	296.772	-1.00515	0.342346	-2.93607	0.00332396	0.0298933
ADGRA3	763.232	587.199	449.638	356.318	573.336	-0.746522	0.25444	-2.93398	0.00334643	0.0300771
SDC3	225.546	158.561	110.799	58.4473	143.691	-1.1974	0.408157	-2.93368	0.00334967	0.0300878
AC104794.3	19.1311	26.7173	55.3996	79.5729	43.9656	1.55148	0.528983	2.93296	0.00335752	0.0301194
MCCC2	807.536	696.972	448.35	473.212	613.963	-0.705164	0.240422	-2.93303	0.00335674	0.0301194
PHF3	827.674	699.876	961.118	1888.62	1192.02	0.902469	0.307717	2.93279	0.00335932	0.0301194
AC015922.3	132.911	180.632	78.5901	70.4185	107.46	-1.08257	0.369162	-2.9325	0.0033625	0.0301295
KANK1	754.17	541.315	1056.46	1062.62	843.524	0.712716	0.243291	2.92948	0.00339526	0.0304046
AL499602.1	36.2485	31.9446	79.8784	92.9524	58.0249	1.35074	0.461387	2.92757	0.00341624	0.0305739
GLTP	915.274	1278.94	618.414	691.51	841.993	-0.744595	0.254543	-2.92522	0.00344213	0.0307869
ATMIN	645.424	579.068	405.834	330.967	514.073	-0.73567	0.25152	-2.9249	0.00344567	0.0307909
SLC25A39	1445.91	1797.03	1169.83	616.866	1268.39	-0.863967	0.295393	-2.9248	0.00344676	0.0307909
RASA4	17.1173	16.8435	33.4974	82.3896	38.7622	1.78971	0.611996	2.92439	0.00345137	0.0308134
TSC22D3	420.885	698.715	845.165	1241.48	787.07	0.896916	0.306879	2.9227	0.0034701	0.0309618
HLA-F-AS1	16.1104	27.2981	43.8043	95.065	44.9825	1.67153	0.572533	2.91954	0.00350551	0.0312589
CEP290	278.912	235.228	323.379	798.546	406.654	1.13155	0.388166	2.91512	0.00355557	0.0316861
APOO	92.635	141.137	56.6879	44.3637	85.6107	-1.22805	0.421345	-2.9146	0.0035615	0.0317197
NUDC	903.192	1275.46	760.133	487.296	881.667	-0.809743	0.277856	-2.91425	0.00356542	0.0317355
ASIC1	367.519	343.84	208.715	195.059	260.445	-0.818044	0.280793	-2.91333	0.00357597	0.0318101
MT-ATP8	23.1588	20.3284	1.28836	4.22511	19.7407	-2.86027	0.981892	-2.91302	0.00357949	0.0318223
PELI1	312.14	200.379	421.294	487.296	369.564	0.834346	0.286506	2.91214	0.00358959	0.0318928
MMP7	146.001	142.298	293.746	234.494	196.224	0.86998	0.298838	2.91121	0.00360033	0.0319689
IRF2BPL	2239.35	1397.43	1221.37	828.826	1389.27	-0.827902	0.284447	-2.91057	0.00360769	0.032015
ZNF404	30.2071	36.591	74.725	100.698	56.4966	1.39225	0.478479	2.90975	0.00361719	0.03208
COL8A1	4.02761	5.22729	20.6138	30.9841	15.7434	2.47012	0.84911	2.90907	0.00362504	0.0321302
STK17A	445.051	488.461	301.477	269.703	404.931	-0.712583	0.245038	-2.90805	0.00363689	0.0321965
PNMA2	90.6212	16.8435	150.738	185.905	114.291	1.67365	0.575514	2.90809	0.0036364	0.0321965
ATP6AP1L	96.6626	158.561	191.966	388.006	192.022	1.1833	0.406994	2.90742	0.00364426	0.0322335
ARNT2	299.05	155.076	127.548	87.3189	183.536	-1.08354	0.372693	-2.90732	0.00364544	0.0322335
PITPNC1	194.332	180.632	309.207	332.375	248.217	0.777994	0.267637	2.90689	0.00365038	0.0322578
MSLN	813.577	747.503	2083.28	1054.87	1024.96	1.00612	0.346151	2.9066	0.00365375	0.0322682
RSBN1	273.877	171.92	331.109	522.505	356.814	0.947698	0.326087	2.90627	0.00365763	0.0322831
TRUB2	332.278	481.492	252.519	206.326	307.038	-0.834741	0.287328	-2.90519	0.00367036	0.0323761
WBP2	1079.4	1250.48	1775.36	1762.57	1463.49	0.601673	0.207119	2.90496	0.00367298	0.0323799
TBILA	35.2416	35.4294	9.01853	7.74603	22.6913	-2.08873	0.719377	-2.90352	0.00368989	0.0325094
EPB41	447.065	350.809	551.419	895.019	612.799	0.863701	0.297841	2.89987	0.00373317	0.0328309
KCNIP3	168.153	199.218	96.6271	57.039	117.189	-1.2738	0.439291	-2.89967	0.00373559	0.0328309
DDX18	530.638	471.618	708.599	891.498	713.996	0.678571	0.234035	2.89944	0.00373831	0.0328309
CA8	764.239	947.882	450.927	588.699	588.449	-0.717474	0.247521	-2.89864	0.00374781	0.0328309
C12orf75	170.167	149.849	92.762	49.2929	113.355	-1.19171	0.410956	-2.89986	0.00373334	0.0328309
COPS2	683.687	623.209	945.657	1220.35	891.333	0.731225	0.252215	2.89921	0.00374106	0.0328309
RMI2	88.6074	131.844	56.6879	38.7302	87.2703	-1.2329	0.425288	-2.89897	0.00374392	0.0328309
ZBTB4	1406.64	1194.15	1757.33	2434.37	1748.55	0.690484	0.23821	2.89863	0.00374795	0.0328309
LIPG	16.1104	12.197	41.2276	54.9264	34.5344	1.78681	0.616447	2.89857	0.00374867	0.0328309
FUNDC2	376.582	443.158	280.863	184.496	324.25	-0.8278	0.285502	-2.89945	0.00373814	0.0328309
TMEM182	58.4003	60.9851	124.971	121.824	109.562	1.04526	0.360695	2.8979	0.00375674	0.0328687
HDGFL3	522.582	398.436	298.9	183.792	385.532	-0.938428	0.323837	-2.89784	0.00375745	0.0328687
FBXO2	675.632	983.892	481.847	445.749	608.792	-0.841778	0.290571	-2.89698	0.00376776	0.0329277
MAP3K6	542.72	564.547	1001.06	814.742	659.817	0.711571	0.245643	2.89677	0.00377027	0.0329277
LINC00641	76.5246	52.2729	115.953	152.808	119.552	1.08094	0.373183	2.89653	0.00377313	0.0329277
ELP2	567.893	644.699	870.932	1111.2	839.907	0.709649	0.244997	2.89656	0.00377276	0.0329277
KLF6	362.485	227.678	450.927	597.853	426.515	0.838231	0.289446	2.89598	0.00377978	0.032951
EID2	228.567	275.885	149.45	69.0101	181.421	-1.22494	0.42299	-2.89592	0.00378049	0.032951
TMEM35A	123.849	65.6315	36.0741	33.0967	60.9229	-1.44872	0.500291	-2.89575	0.0037825	0.032951
GNG10	604.141	717.3	465.099	323.221	544.299	-0.752354	0.259895	-2.89484	0.00379357	0.0330278
ZMAT1	58.4003	62.1467	122.394	134.499	93.5962	1.0917	0.37738	2.89284	0.00381777	0.0332189
NKTR	1145.86	959.498	1299.96	2635.06	1485.18	0.904404	0.312825	2.89108	0.00383915	0.0333565
EPN2	278.912	163.208	307.918	571.094	344.816	1.00271	0.34684	2.89098	0.00384038	0.0333565
CUL4B	527.617	368.814	637.739	892.906	663.412	0.778004	0.2691	2.89114	0.00383849	0.0333565
GBA2	1036.1	1054.75	704.734	512.647	810.89	-0.783451	0.271141	-2.88946	0.00385907	0.0334991
UGGT1	1009.92	907.806	681.543	514.759	899.243	-0.683778	0.236671	-2.88915	0.00386281	0.0335118
NUTF2	542.72	649.926	416.141	295.053	503.968	-0.753368	0.260877	-2.88783	0.00387908	0.0336134
CCDC137	275.891	397.274	208.715	165.483	265.096	-0.857142	0.296798	-2.88797	0.0038774	0.0336134
MROH7	15.1035	8.71215	27.0556	76.7562	28.264	2.16362	0.749355	2.88732	0.00388545	0.033629
SLC27A3	281.933	383.335	547.554	569.686	414.157	0.744052	0.257682	2.88748	0.00388336	0.033629
ABRACL	406.789	697.553	356.876	247.169	438.011	-0.879397	0.304691	-2.88619	0.00389936	0.0337296
MIB2	1303.94	1414.27	2633.41	1921.02	1797.1	0.743415	0.257624	2.88566	0.00390594	0.0337667
LINC00957	23.1588	60.4042	95.3388	129.57	72.6024	1.40685	0.487566	2.88545	0.00390857	0.0337696
SRD5A2	3.02071	4.06567	18.0371	39.4344	13.3366	3.01195	1.0443	2.88418	0.00392435	0.0338688
WDR66	163.118	153.334	230.617	356.318	207.461	0.899131	0.311748	2.88416	0.00392465	0.0338688
WDR7	182.249	137.071	88.897	71.8269	130.56	-0.99452	0.344916	-2.88337	0.00393441	0.0339331
ZNF354A	136.939	158.561	82.4551	61.9683	110.563	-1.04776	0.363459	-2.88275	0.00394214	0.0339799
KIF1C	2101.41	1834.78	1450.7	973.888	1610.83	-0.701079	0.243221	-2.88248	0.00394557	0.0339896
TTPA	25.1726	37.7527	5.15345	5.63348	15.8314	-2.5433	0.882454	-2.88208	0.00395057	0.0340128
MAP3K3	468.21	361.845	270.556	183.088	321.062	-0.877332	0.304468	-2.88152	0.00395758	0.0340532
KDM2A	1398.59	1137.81	1717.39	2299.16	1612.67	0.665335	0.230988	2.88038	0.00397191	0.0341566
GNA12	796.46	608.108	457.368	374.626	610.816	-0.756662	0.26275	-2.87978	0.00397956	0.0342024
MGST1	4078.96	5122.16	3259.56	2607.6	3584.35	-0.650109	0.225835	-2.87869	0.00399329	0.0343004
JTB	1408.66	1779.02	1140.2	727.423	1293.25	-0.774798	0.269265	-2.87746	0.00400891	0.0343962
ACO1	511.506	472.779	243.5	329.559	415.62	-0.773513	0.268837	-2.87726	0.00401145	0.0343962
DAAM1	376.582	275.885	417.429	805.588	505.388	0.913981	0.317637	2.87743	0.00400925	0.0343962
C17orf67	38.2623	59.8234	19.3254	10.5628	33.3113	-1.76473	0.613384	-2.87703	0.00401432	0.0344008
SCFD2	76.5246	82.475	30.9207	33.0967	57.3487	-1.31007	0.455516	-2.87602	0.00402725	0.0344915
ARMH4	58.4003	22.0708	9.01853	7.74603	21.552	-2.26006	0.786104	-2.87501	0.00404012	0.0345817
ATAD3A	341.34	426.315	252.519	97.1775	296.372	-1.14933	0.39995	-2.87368	0.00405717	0.0347074
FAIM2	38.2623	32.5254	11.5953	7.04185	27.912	-1.96416	0.683662	-2.87301	0.00406588	0.034747
SLC27A1	894.129	942.655	1355.36	1437.95	1120.13	0.604796	0.210514	2.87296	0.00406651	0.034747
TMEM104	243.67	191.667	124.971	57.039	160.952	-1.27417	0.443563	-2.87257	0.00407146	0.0347691
ERMP1	1018.99	778.285	1195.6	1877.36	1267.16	0.776854	0.270477	2.87217	0.00407667	0.0347733
STARD9	25.1726	33.687	57.9763	97.1775	55.1946	1.39868	0.486961	2.87227	0.00407541	0.0347733
MON1A	92.635	95.8337	51.5345	19.7172	65.0638	-1.44554	0.50341	-2.87149	0.00408542	0.0347913
TSPAN15	610.183	651.088	459.945	257.732	506.926	-0.822189	0.28635	-2.87127	0.00408823	0.0347913
TM7SF3	2813.29	2330.79	1650.39	1742.86	2176.7	-0.599384	0.208739	-2.87145	0.00408596	0.0347913
FECH	300.057	245.683	168.775	121.824	221.944	-0.916072	0.319041	-2.87133	0.00408751	0.0347913
PKP4-AS1	10.069	7.55053	34.7858	43.6595	23.0929	2.17582	0.758035	2.87034	0.00410032	0.034874
PSMB6	700.804	896.771	573.321	230.973	588.735	-0.998535	0.348054	-2.86891	0.00411895	0.0350123
BEST1	7.04832	5.22729	33.4974	23.9423	20.2924	2.23841	0.780727	2.86709	0.00414269	0.0351735
ZNF616	113.78	95.8337	167.487	241.535	173.064	0.975687	0.340295	2.86718	0.00414147	0.0351735
CHRNA5	35.2416	22.6516	9.01853	2.81674	20.8928	-2.38186	0.831141	-2.86578	0.00415989	0.0352991
OVOL1	38.2623	33.1062	57.9763	119.711	71.6368	1.33796	0.466917	2.86551	0.00416334	0.0353081
EIF2A	731.011	755.053	1053.88	1298.52	1035.54	0.663825	0.23171	2.8649	0.00417144	0.0353565
TRIT1	252.733	326.996	412.276	630.246	393.516	0.847481	0.295967	2.86343	0.00419081	0.0354864
TRIQK	298.043	292.147	432.89	576.023	412.29	0.777209	0.271431	2.86337	0.00419159	0.0354864
BCL11A	169.16	206.768	325.956	323.925	243.459	0.78518	0.274486	2.86055	0.0042291	0.0357558
BDH1	375.575	479.749	276.998	225.339	325.47	-0.775132	0.270985	-2.86043	0.00423069	0.0357558
LINC00174	178.222	199.799	283.44	379.556	248.346	0.812983	0.2842	2.8606	0.00422843	0.0357558
N4BP2L2-IT2	23.1588	36.591	54.1112	111.261	63.7689	1.46625	0.512787	2.85938	0.00424476	0.0358541
TMEM40	67.4625	93.5104	159.757	218.297	132.787	1.22901	0.430008	2.85812	0.0042616	0.0359757
TCP11L2	122.842	69.1164	143.008	262.661	166.23	1.10066	0.385163	2.85765	0.00426785	0.0360078
TMEM54	222.525	373.461	190.678	101.403	207.222	-1.04651	0.366263	-2.85727	0.00427305	0.0360104
TMC4	1529.48	2016.57	2559.97	3032.22	2230.74	0.656766	0.229848	2.85739	0.00427135	0.0360104
WNK2	1127.73	983.311	778.17	449.27	736.295	-0.786761	0.27545	-2.85627	0.00428649	0.0360618
RCOR1	413.837	382.754	535.958	778.829	564.673	0.727689	0.254757	2.8564	0.00428468	0.0360618
PSMC4	656.5	705.684	485.712	311.25	547.962	-0.780182	0.273115	-2.8566	0.00428202	0.0360618
CBX8	120.828	127.197	220.31	257.732	180.554	0.948124	0.332027	2.85556	0.00429609	0.036122
HSPA4	1143.84	1145.36	830.993	601.374	994.359	-0.679878	0.238104	-2.85538	0.00429855	0.0361221
LACTB2	82.566	137.652	50.2461	40.1385	75.4087	-1.30204	0.456131	-2.85453	0.00431003	0.0361979
COX17	227.56	367.653	188.101	121.12	221.93	-0.959977	0.336382	-2.85383	0.00431959	0.0362473
MRPL47	225.546	322.93	176.506	110.557	211.775	-0.950268	0.332991	-2.85374	0.00432084	0.0362473
MBTD1	361.478	264.269	409.699	718.973	450.934	0.859169	0.301227	2.85223	0.00434136	0.0363987
NSMAF	401.754	387.981	260.249	187.313	318.851	-0.826365	0.289825	-2.85125	0.00435476	0.0364858
BCCIP	610.183	586.037	390.374	360.543	477.504	-0.672989	0.236044	-2.85111	0.0043567	0.0364858
ZSCAN20	61.4211	47.0456	92.762	142.95	90.6475	1.13944	0.399959	2.84888	0.00438734	0.0367215
SLC39A3	292.002	349.648	204.85	63.3766	230.8	-1.27628	0.448162	-2.8478	0.00440219	0.0368249
IFRD1	389.671	375.784	667.371	592.22	525.615	0.717719	0.252072	2.84728	0.00440943	0.0368437
TSPAN9	902.185	809.068	1202.04	1471.75	1106.55	0.645909	0.226846	2.84734	0.00440856	0.0368437
LRRC17	144.994	59.8234	48.9577	14.7879	71.4497	-1.71569	0.602701	-2.84668	0.00441783	0.0368929
MYO9A	338.319	210.253	353.011	754.886	447.893	1.02273	0.359367	2.84593	0.00442815	0.0369581
HIST1H2BN	11.0759	13.9394	36.0741	54.2222	28.4643	1.8496	0.650037	2.84538	0.00443591	0.0369917
MTMR3	134.925	136.49	230.617	259.844	189.063	0.85574	0.300757	2.84528	0.0044372	0.0369917
RNF180	192.318	108.031	72.1483	66.8976	113.67	-1.10555	0.388582	-2.84509	0.00443985	0.0369929
RAD51	46.3175	60.9851	10.3069	21.8297	39.6089	-1.69862	0.597452	-2.84311	0.00446751	0.0372023
CFL1	3132.47	4361.3	2776.42	1350.63	2969.59	-0.862481	0.303394	-2.84277	0.00447228	0.037221
INTS3	1643.26	1536.24	2200.52	2662.52	1846.34	0.61408	0.21617	2.84073	0.00450104	0.0374392
ARL10	436.996	335.127	508.903	859.106	518.485	0.831556	0.292756	2.84044	0.00450513	0.0374521
HLA-DRA	293.009	293.89	185.524	138.724	213.151	-0.864223	0.304342	-2.83965	0.00451635	0.0375242
TREM1	2.0138	0	18.0371	7.74603	11.349	3.94856	1.39086	2.83892	0.00452661	0.0375882
SEPTIN8	557.824	461.163	346.569	261.957	413.026	-0.747638	0.263517	-2.83715	0.0045518	0.0377761
PID1	91.6281	105.707	47.6694	42.9553	81.1058	-1.13166	0.398903	-2.83694	0.00455485	0.0377801
MXRA8	340.333	315.961	182.947	146.47	199.5	-0.998456	0.352028	-2.8363	0.00456398	0.0378346
GALNT7	790.418	611.593	422.583	444.341	545.602	-0.690682	0.243771	-2.83333	0.00460664	0.0381667
PDE4C	22.1519	13.9394	43.8043	76.7562	35.3916	1.77046	0.624916	2.83312	0.00460961	0.0381698
CXCL8	235.615	191.667	529.517	346.459	380.216	1.03481	0.365474	2.83141	0.00463433	0.038353
NBAS	419.878	304.925	569.456	630.95	523.589	0.733141	0.25895	2.83121	0.00463719	0.0383551
ANKMY2	369.533	439.092	564.302	798.546	566.387	0.754309	0.266581	2.82957	0.00466109	0.0385311
THBS2	17.1173	3.48486	83.7435	33.8009	33.5185	2.55291	0.902335	2.82923	0.00466606	0.0385506
TLR3	101.697	96.4145	189.389	188.017	142.659	0.931195	0.329248	2.82824	0.00468041	0.0386053
IL33	466.196	649.926	222.887	370.401	357.553	-0.906594	0.320551	-2.82824	0.00468054	0.0386053
ITFG1	688.721	562.224	417.429	329.559	492.899	-0.746244	0.263848	-2.82831	0.00467952	0.0386053
ZNF284	59.4072	55.7578	108.222	138.724	80.6121	1.1086	0.392015	2.82795	0.0046847	0.038618
PLEKHG1	272.871	149.268	343.993	438.003	339.156	0.900834	0.318608	2.82741	0.00469268	0.0386621
SLC7A2	258.774	254.976	57.9763	155.625	213.466	-1.24774	0.441344	-2.82714	0.00469654	0.0386723
ABCG1	326.236	311.314	479.271	553.489	434.428	0.698667	0.247166	2.82671	0.00470286	0.0386811
IL2RB	223.532	137.071	109.511	53.5181	170.607	-1.16128	0.410806	-2.82682	0.00470122	0.0386811
UNC50	444.044	497.754	319.514	257.027	399.094	-0.714279	0.252778	-2.82571	0.00471754	0.038737
SHTN1	467.203	376.365	278.286	195.059	328.494	-0.838946	0.296884	-2.82583	0.00471578	0.038737
DOT1L	629.314	573.26	830.993	1057.69	770.511	0.654259	0.231529	2.82582	0.00471594	0.038737
STX18-AS1	52.3589	84.7983	19.3254	29.5758	46.8809	-1.47264	0.521214	-2.82541	0.00472208	0.0387526
VANGL1	447.065	307.249	257.672	136.612	307.82	-0.945046	0.33462	-2.82423	0.00473939	0.0388341
APPL1	543.727	473.941	646.758	1083.74	721.858	0.770519	0.272821	2.82427	0.0047389	0.0388341
JRKL	213.463	199.799	323.379	388.006	287.963	0.787781	0.27894	2.8242	0.00473991	0.0388341
CHP1	1398.59	1481.65	941.792	939.383	1233.22	-0.61485	0.217737	-2.82382	0.00474555	0.0388456
IRX3	1732.88	1977.08	1324.44	973.888	1333.04	-0.69312	0.245477	-2.82357	0.00474923	0.0388456
TMEM147	331.271	461.744	279.574	126.753	316.035	-0.980273	0.347162	-2.82368	0.00474764	0.0388456
MYCL	331.271	322.35	220.31	133.091	220.263	-0.898708	0.318347	-2.82304	0.00475702	0.0388877
HK1	1463.03	1516.5	2124.51	2274.52	1850.94	0.562252	0.199199	2.82257	0.00476408	0.0389023
EEF2KMT	55.3796	52.2729	20.6138	16.9004	43.7158	-1.53345	0.543266	-2.82266	0.00476275	0.0389023
HNRNPA0	3211.01	3458.72	2440.16	1883.69	2788.72	-0.626513	0.222047	-2.82153	0.00477956	0.0389878
MED15	1061.28	1071.01	1623.34	1547.09	1303.33	0.571884	0.202687	2.82151	0.00477985	0.0389878
USP13	146.001	127.778	68.2832	65.4892	110.3	-1.03264	0.36609	-2.82073	0.00479141	0.0390604
PDXP	205.408	125.455	377.49	259.14	243.182	0.947808	0.336042	2.82051	0.00479481	0.0390665
FCMR	44.3037	56.9194	19.3254	9.1544	33.4112	-1.87925	0.66644	-2.81983	0.00480495	0.0390844
ZNF638	1007.91	980.407	1347.63	1899.89	1344.93	0.709384	0.251551	2.82004	0.00480179	0.0390844
ITGA9	143.987	62.1467	37.3625	38.026	71.5774	-1.44014	0.510692	-2.81997	0.00480281	0.0390844
LEPR	65.4487	33.687	81.1668	164.075	89.9244	1.33583	0.473965	2.81842	0.00482608	0.0392345
SLC25A35	27.1864	48.788	10.3069	8.45022	23.1856	-2.04401	0.725348	-2.81798	0.00483273	0.039267
AGA	416.858	429.219	274.421	227.452	340.698	-0.758182	0.26908	-2.81768	0.00483713	0.039281
USP48	536.679	540.734	691.85	1124.58	743.257	0.756671	0.268613	2.81696	0.00484807	0.0393369
NDUFAF8	392.692	614.497	346.569	132.387	374.978	-1.08524	0.385264	-2.81687	0.00484935	0.0393369
AC100861.1	50.3451	54.5961	6.44181	20.4214	26.9324	-1.90558	0.676669	-2.81612	0.00486082	0.0394082
PDGFC	282.94	228.258	314.36	647.85	383.113	0.920879	0.327165	2.81472	0.00488192	0.0395575
EYA1	194.332	128.359	251.231	349.276	213.15	0.908368	0.322761	2.81437	0.00488736	0.0395798
LYPD2	35.2416	119.647	20.6138	18.3088	31.8505	-2.00694	0.713571	-2.81252	0.00491544	0.0397853
RASA2	206.415	198.637	287.305	413.357	282.772	0.797006	0.283396	2.81234	0.0049182	0.0397858
CD83	42.2899	60.4042	16.7487	16.1963	35.1329	-1.64979	0.58677	-2.81165	0.00492887	0.0398503
ABTB1	586.017	638.891	399.392	286.603	453.861	-0.841541	0.299359	-2.81115	0.00493653	0.0398903
BIRC2	607.162	522.729	766.575	1026.7	763.622	0.670397	0.238517	2.81069	0.00494352	0.0399248
SUCO	493.382	365.91	614.549	791.504	662.101	0.716243	0.254896	2.80994	0.00495501	0.0399873
MPV17L2	110.759	103.384	60.553	14.0837	80.898	-1.56613	0.557411	-2.80966	0.0049594	0.0399873
EDEM2	508.486	468.714	323.379	269.703	434.393	-0.723539	0.257513	-2.80972	0.00495844	0.0399873
GOLGA4	849.826	633.083	974.001	1577.37	1145.05	0.786528	0.27999	2.80913	0.00496761	0.0400316
TM2D2	418.871	457.098	292.458	238.015	362.618	-0.729474	0.259848	-2.80731	0.00499577	0.0402365
CEP85	260.788	281.693	173.929	138.02	215.55	-0.806958	0.28752	-2.80661	0.0050065	0.040301
JARID2	352.416	260.203	408.411	680.243	427.45	0.837526	0.298496	2.80582	0.00501884	0.0403782
BEND5	112.773	150.43	286.016	223.931	188.445	0.944417	0.336729	2.80468	0.00503665	0.0404794
TMC8	15.1035	13.3586	54.1112	41.5469	26.8731	1.74848	0.62342	2.80466	0.00503691	0.0404794
KLHL5	660.528	423.411	333.686	274.632	425.301	-0.833502	0.297265	-2.8039	0.00504884	0.040531
FIGNL1	196.346	127.778	244.789	347.867	257.167	0.884209	0.315343	2.80396	0.00504791	0.040531
GOLIM4	562.858	408.89	287.305	297.87	407.923	-0.727745	0.259653	-2.80276	0.00506668	0.0406521
NDST1	1538.55	1388.14	993.327	937.974	1151.48	-0.599759	0.214022	-2.80232	0.00507364	0.0406858
PDE6D	206.415	217.223	131.413	92.9524	165.155	-0.929451	0.331738	-2.80176	0.00508246	0.0407344
FARP1	1743.96	1083.21	1996.96	2779.42	1912.93	0.758822	0.270912	2.80099	0.00509456	0.0408091
TIGAR	184.263	130.101	87.6086	27.4632	128.818	-1.47541	0.527296	-2.79806	0.00514111	0.0411596
SPEG	78.5384	65.0507	163.622	130.978	102.527	1.03776	0.370965	2.79745	0.00515079	0.0411923
PARVA	733.025	690.002	487.001	407.019	558.672	-0.673086	0.240606	-2.79747	0.00515049	0.0411923
KPNA4	551.783	520.406	360.741	312.658	474.066	-0.673538	0.24081	-2.79697	0.00515848	0.0412315
TRMT6	136.939	131.263	76.0133	59.8557	109.414	-0.991707	0.354828	-2.7949	0.00519163	0.0414739
CENPB	2142.69	2452.76	1741.86	967.55	1868.84	-0.764938	0.273738	-2.79442	0.00519933	0.0415129
KRT8	16122.5	20477.6	13706.9	8303.04	15483.5	-0.734038	0.262893	-2.79216	0.00523577	0.0417812
CCDC8	302.071	397.855	506.326	674.609	461.323	0.754185	0.27016	2.79163	0.0052444	0.0418274
VIRMA	466.196	356.037	601.665	731.648	606.862	0.702701	0.2519	2.7896	0.00527731	0.0420671
ATP13A3	1069.33	630.179	1189.16	1756.94	1303.64	0.79747	0.28597	2.78865	0.00529282	0.042168
CACNB3	343.354	335.127	519.21	558.419	422.239	0.66891	0.239892	2.78838	0.00529719	0.04218
C3orf67	35.2416	27.2981	63.1297	90.8399	57.1412	1.32042	0.473714	2.78738	0.00531355	0.0422309
NUP42	191.311	205.026	118.529	86.6147	142.694	-0.961816	0.345085	-2.78719	0.00531679	0.0422309
CLDN12	749.135	708.588	954.676	1449.92	1068.17	0.724662	0.259984	2.78734	0.00531435	0.0422309
FAM111B	52.3589	121.97	37.3625	19.013	73.9356	-1.66452	0.597199	-2.78721	0.0053164	0.0422309
MINDY2	421.892	348.486	434.178	1077.4	548.651	0.97772	0.3508	2.78712	0.00531792	0.0422309
MEIS2	204.401	132.425	323.379	293.645	257.028	0.880002	0.315824	2.78637	0.00533024	0.0423059
COMMD8	155.063	210.253	95.3388	71.1227	125.895	-1.14595	0.411304	-2.78613	0.00533414	0.0423141
SDF2	609.176	829.397	511.48	338.713	548.629	-0.766085	0.274982	-2.78594	0.00533723	0.0423158
CD38	56.3865	27.8789	14.172	6.33766	23.3002	-2.08115	0.7471	-2.78564	0.00534223	0.0423327
CYB5R2	131.904	139.975	222.887	261.957	176.003	0.836321	0.300337	2.78461	0.00535929	0.042445
LINC00667	378.595	425.153	251.231	233.789	300.871	-0.7319	0.262876	-2.78421	0.00536584	0.042474
PCSK9	790.418	989.12	1439.1	1383.02	1254.09	0.663653	0.238398	2.7838	0.00537255	0.0424815
TRPC1	104.718	81.8942	152.027	209.847	129.971	0.968749	0.347981	2.78391	0.00537079	0.0424815
RBM39	2858.6	2796.02	3764.59	4680.01	3546.13	0.579179	0.208073	2.78354	0.00537698	0.0424937
C1QTNF3	53.3658	52.8537	122.394	109.149	83.7796	1.12179	0.403159	2.78251	0.00539405	0.0425829
ARHGEF10	123.849	72.0204	155.892	231.677	160.866	1.00458	0.361019	2.78261	0.00539241	0.0425829
MTG1	697.783	800.937	532.093	328.854	571.443	-0.806117	0.289732	-2.78229	0.00539767	0.0425887
LIPA	1045.16	989.7	711.176	592.924	834.782	-0.643804	0.231428	-2.78188	0.00540452	0.0426199
CBX6	2303.79	1529.85	1372.11	782.349	1500.24	-0.833114	0.299511	-2.78158	0.00540945	0.042636
RNF24	686.707	652.831	824.551	1442.87	900.739	0.76245	0.274184	2.7808	0.00542259	0.0427167
NDUFAF4	87.6005	125.455	56.6879	40.1385	83.6421	-1.16102	0.417648	-2.77991	0.00543745	0.0428108
CTH	26.1795	34.2678	48.9577	129.57	69.2348	1.56842	0.564285	2.77949	0.00544445	0.042843
DAP3	791.425	975.761	630.009	475.325	741.538	-0.681884	0.245485	-2.77771	0.00547441	0.0430328
TPST1	180.236	218.385	117.241	97.8817	149.684	-0.899613	0.323854	-2.77784	0.00547221	0.0430328
OVOL2	173.187	254.976	136.566	60.5599	136.698	-1.14243	0.411314	-2.77751	0.00547775	0.0430361
RCN2	1495.25	1343.99	1020.38	535.885	1136.58	-0.870726	0.313549	-2.777	0.00548634	0.0430806
TOR1B	398.733	380.431	249.942	221.818	318.8	-0.726429	0.261709	-2.77571	0.00550805	0.0432281
CREBRF	222.525	163.788	271.844	443.637	294.099	0.899525	0.324294	2.7738	0.00554065	0.0434377
RBAK	368.526	243.359	426.448	645.033	438.108	0.81705	0.29456	2.7738	0.00554061	0.0434377
LINC02298	33.2278	58.081	90.1853	128.162	70.1872	1.24719	0.449681	2.7735	0.00554566	0.0434537
TUFM	2131.61	2834.35	1862.97	1147.82	1962.2	-0.724488	0.261254	-2.77312	0.00555214	0.0434812
TACO1	235.615	303.183	173.929	109.149	220.864	-0.943164	0.340151	-2.77278	0.00555801	0.0434812
PGPEP1	953.537	1110.51	1415.91	1728.07	1361.59	0.607295	0.219013	2.77287	0.00555647	0.0434812
KIAA0930	1295.88	1192.98	925.044	674.609	1056.23	-0.640513	0.231138	-2.77113	0.00558614	0.043678
CYP2U1	241.657	256.718	140.431	147.175	201.949	-0.792466	0.286025	-2.77062	0.00559503	0.0437244
TM7SF2	1441.88	1828.97	1211.06	680.243	1213.13	-0.794008	0.286723	-2.76925	0.00561859	0.0438852
TUSC2	384.637	480.33	284.728	186.609	354.601	-0.884959	0.320016	-2.76536	0.00568604	0.0443885
EXTL3	1015.96	818.942	640.316	509.83	829.777	-0.675478	0.244337	-2.76453	0.00570045	0.0444774
BAIAP2L1	552.789	650.507	852.895	1071.07	769.684	0.677385	0.245066	2.76409	0.0057081	0.0444899
HBP1	371.547	301.44	461.233	654.188	489.127	0.735576	0.266112	2.76416	0.00570693	0.0444899
OXLD1	419.878	538.411	331.109	185.905	360.86	-0.900704	0.3259	-2.76374	0.00571422	0.0445141
ARRDC2	190.305	229.42	305.342	442.932	260.727	0.835816	0.302499	2.76304	0.00572661	0.0445871
TMBIM1	1256.61	1438.09	1873.28	2287.19	1745.8	0.626819	0.227045	2.76077	0.00576652	0.0448741
MICOS10	192.318	338.612	170.064	96.4733	206.675	-1.01249	0.36677	-2.76056	0.00577018	0.0448788
MFSD2A	228.567	229.42	149.45	61.9683	253.425	-1.1352	0.411287	-2.76011	0.00577819	0.0449174
LTBR	2654.19	2309.3	1833.34	1033.04	1916.25	-0.793967	0.287796	-2.75879	0.00580164	0.0450759
R3HDM1	325.229	294.471	182.947	185.905	249.391	-0.74657	0.27066	-2.75833	0.00580978	0.0451154
HS2ST1	509.493	435.608	673.813	826.713	645.584	0.670732	0.243224	2.75767	0.00582156	0.045183
DYNLL2	2521.28	2758.85	1906.78	1678.07	2305.13	-0.55968	0.203085	-2.75589	0.00585329	0.0454054
COPB1	1253.59	1120.96	1628.49	1904.12	1673.55	0.574656	0.208595	2.75489	0.00587113	0.0454958
MRPL52	469.217	696.972	390.374	299.279	434.92	-0.764976	0.277665	-2.75503	0.00586873	0.0454958
HSD17B4	1409.66	1299.85	975.29	749.957	1151.12	-0.65323	0.237176	-2.7542	0.00588353	0.045568
CD74	4727.41	5780.22	3981.04	2675.9	4012.2	-0.659617	0.239545	-2.75362	0.00589398	0.0455874
PPP4C	1081.41	1368.39	896.7	580.953	984.47	-0.733777	0.266452	-2.75388	0.00588934	0.0455874
ZNF471	101.697	62.1467	140.431	202.805	116.18	1.08495	0.394018	2.75355	0.00589532	0.0455874
UXS1	587.024	710.912	404.546	417.582	550.121	-0.65988	0.239663	-2.75337	0.00589852	0.0455882
TTC39A	164.125	124.874	68.2832	59.1515	87.5702	-1.18292	0.429701	-2.75289	0.00590725	0.0456317
AP006284.1	5.03451	16.2627	15.4603	99.9943	30.3886	2.41719	0.878251	2.75228	0.00591818	0.0456922
WIPI2	853.853	1116.9	713.752	502.084	795.722	-0.701968	0.255079	-2.75197	0.00592386	0.0457121
PYGB	2051.06	2305.82	1576.95	1104.16	1869.25	-0.702487	0.255338	-2.7512	0.00593778	0.0457955
GLUD1	1877.87	2108.34	1131.18	1435.13	1569.07	-0.634166	0.230662	-2.74933	0.0059717	0.0460126
THAP11	387.657	404.825	266.691	209.847	308.064	-0.740189	0.269228	-2.74931	0.00597218	0.0460126
NUDT14	360.471	577.325	883.816	727.423	571.181	0.775564	0.282148	2.74879	0.00598165	0.0460615
TP53TG1	493.382	709.75	401.969	326.038	467.486	-0.731012	0.266042	-2.74773	0.00600089	0.0461855
YTHDC1	1052.21	890.963	1334.74	1671.74	1241.61	0.631927	0.230019	2.74728	0.00600923	0.0462256
PHACTR2	325.229	249.748	153.315	176.046	230.985	-0.79602	0.289858	-2.74624	0.0060283	0.0462997
SLC35F2	162.111	177.728	90.1853	93.6566	141.965	-0.886525	0.322801	-2.74635	0.00602618	0.0462997
ODF3B	185.27	218.965	539.824	288.012	280.037	1.02761	0.37415	2.74652	0.00602309	0.0462997
LYPD6B	133.918	257.299	103.069	82.3896	132.158	-1.0901	0.397111	-2.74508	0.00604963	0.0464229
LCAT	146.001	219.546	351.723	301.391	243.255	0.827386	0.301432	2.74485	0.00605379	0.0464229
SNRPB	1756.04	2241.35	1484.19	1048.53	1735.79	-0.661084	0.240838	-2.74494	0.00605227	0.0464229
HKDC1	20.138	8.71215	48.9577	38.7302	42.7408	1.64318	0.598713	2.74451	0.00606005	0.0464467
ZNF331	122.842	84.7983	184.236	206.326	160.03	0.923576	0.336588	2.74394	0.00607071	0.0465043
MSANTD4	417.865	404.244	231.905	271.111	360.895	-0.704342	0.256726	-2.74356	0.00607772	0.0465337
SNX29	235.615	176.566	126.259	87.3189	147.101	-0.956554	0.348681	-2.74335	0.00608161	0.0465393
EIF1B	353.423	453.613	264.114	227.452	346.042	-0.721903	0.263251	-2.74226	0.00610187	0.0466701
IFT172	394.706	347.905	570.744	589.403	457.691	0.646013	0.23568	2.74106	0.00612406	0.0468155
WDR62	81.5591	95.2529	50.2461	23.9423	70.1099	-1.29165	0.471264	-2.74081	0.0061287	0.0468267
IDNK	79.5453	97.5761	30.9207	42.2511	59.9486	-1.2634	0.461081	-2.74008	0.00614239	0.0468851
PCBD1	812.57	1436.92	697.004	623.204	867.815	-0.77177	0.281661	-2.74006	0.00614271	0.0468851
FZD5	780.349	541.896	412.276	375.331	490.943	-0.746425	0.272458	-2.73959	0.00615152	0.0469037
MICAL1	356.443	402.501	265.403	161.258	285.247	-0.84244	0.307498	-2.73966	0.00615026	0.0469037
CLPB	214.47	216.642	133.99	104.219	182.703	-0.864859	0.315737	-2.73918	0.00615929	0.0469387
FNDC3B	617.231	366.491	681.543	1033.04	811.703	0.807756	0.294979	2.73835	0.00617478	0.0470324
FGD5-AS1	1119.68	893.286	715.041	567.573	862.958	-0.651695	0.238035	-2.73782	0.00618487	0.0470709
SNRPF	387.657	699.295	350.434	238.015	431.725	-0.893785	0.326508	-2.7374	0.00619262	0.0470709
AC092117.1	26.1795	52.2729	7.73017	9.85859	20.6091	-2.15082	0.785673	-2.73755	0.00618981	0.0470709
ALYREF	254.746	397.274	220.31	116.895	259.984	-0.967384	0.353392	-2.73742	0.00619231	0.0470709
DENND4A	222.525	136.49	265.403	390.118	284.531	0.881718	0.322209	2.73648	0.00621012	0.0471796
CLSPN	60.4141	54.5961	25.7672	3.52092	46.5793	-2.05134	0.749924	-2.7354	0.00623037	0.0472847
DOCK7	483.313	347.905	591.358	755.59	588.176	0.702601	0.256842	2.73554	0.00622781	0.0472847
TRIM24	588.031	437.931	298.9	326.038	404.815	-0.710657	0.259827	-2.73512	0.00623577	0.0473013
SRP19	335.299	399.597	249.942	157.737	301.661	-0.861307	0.314938	-2.73485	0.00624085	0.0473154
ESYT1	1033.08	1016.42	1417.2	1652.72	1345.59	0.584003	0.213564	2.73456	0.00624645	0.0473336
AKAP9	891.109	614.497	897.988	1879.47	1148.97	0.887025	0.324431	2.7341	0.00625518	0.0473754
INHBB	323.216	222.45	548.842	440.82	458.839	0.861286	0.315067	2.73366	0.00626352	0.0474142
RANGAP1	1353.28	1560.06	1091.24	554.898	1209.53	-0.827696	0.302893	-2.73264	0.00628296	0.0475125
PANX2	32.2209	36.0102	122.394	62.6725	75.2815	1.42395	0.521085	2.73266	0.00628259	0.0475125
RORC	118.814	88.2831	162.334	230.973	139.677	0.939608	0.343868	2.73247	0.00628622	0.0475128
ATF2	474.251	378.688	587.493	784.462	613.414	0.691209	0.253047	2.73154	0.0063039	0.0476141
SH3BP1	174.194	271.819	325.956	488.704	310.107	0.86729	0.317523	2.73143	0.00630609	0.0476141
VKORC1	485.327	690.583	1026.82	957.691	751.631	0.752116	0.275413	2.73087	0.0063168	0.0476705
FAM83B	137.946	87.1215	118.529	416.173	193.418	1.26292	0.46258	2.73015	0.00633047	0.0477492
AL445309.1	17.1173	19.1667	28.344	113.374	36.4194	1.97684	0.724286	2.72936	0.0063457	0.0477977
NCOA4	2835.44	2163.52	1766.34	1497.8	2044.25	-0.615105	0.22536	-2.72943	0.00634444	0.0477977
UBE2A	669.59	665.608	481.847	361.247	547.004	-0.668129	0.244798	-2.72931	0.00634664	0.0477977
CHST10	292.002	314.799	206.138	60.5599	190.558	-1.20472	0.44144	-2.72906	0.00635142	0.0478093
LGMN	694.763	602.881	454.792	245.761	484.848	-0.895546	0.328202	-2.72864	0.00635954	0.047846
ARHGEF10L	436.996	382.173	628.72	638.696	530.506	0.631801	0.231571	2.72832	0.00636577	0.0478684
ARV1	248.705	231.162	130.125	143.654	185.103	-0.805002	0.295209	-2.72688	0.00639355	0.0480527
KCMF1	592.059	587.199	872.221	897.132	756.068	0.585743	0.214921	2.72539	0.00642258	0.0482463
GAB1	201.38	134.748	264.114	364.064	236.056	0.912832	0.33497	2.72511	0.00642794	0.048262
TRPC6	257.767	232.324	126.259	148.583	188.898	-0.827563	0.303706	-2.72488	0.00643241	0.048271
TSHZ1	301.064	168.435	435.466	411.244	346.374	0.85788	0.314933	2.72401	0.00644941	0.0483739
ELMOD3	403.768	408.309	265.403	230.973	309.141	-0.713789	0.262068	-2.72368	0.00645591	0.048398
NPM1	4712.3	5826.11	7409.37	8845.27	7260.88	0.625132	0.229542	2.72338	0.00646173	0.0484169
PLAAT3	909.233	1295.79	779.459	569.686	842.775	-0.713162	0.26205	-2.72147	0.00649927	0.0486735
ELMO2	323.216	307.249	197.119	165.483	258.23	-0.802118	0.294823	-2.72068	0.00651478	0.0487648
HGD	34.2347	14.5203	1.28836	4.22511	12.4453	-3.03602	1.11641	-2.71946	0.00653895	0.0488961
TSTA3	374.568	448.966	288.593	143.654	311.861	-0.942366	0.346511	-2.71958	0.00653643	0.0488961
CPQ	220.512	187.021	112.087	107.036	141.993	-0.894282	0.328944	-2.71864	0.00655501	0.0489913
BLMH	413.837	419.926	293.746	187.313	327.082	-0.802637	0.295363	-2.71746	0.00657843	0.0491414
ABLIM1	898.157	885.735	1096.4	2263.95	1187.2	0.915227	0.336927	2.71639	0.00659975	0.0492757
PCIF1	449.079	393.208	725.348	599.966	550.432	0.653499	0.240605	2.71607	0.00660624	0.0492991
NDOR1	288.981	243.94	162.334	95.7691	209.277	-1.05593	0.388935	-2.71493	0.00662896	0.049442
FAM98B	368.526	405.405	282.151	154.216	303.183	-0.83964	0.309304	-2.71461	0.00663545	0.049442
UBL7	394.706	412.375	279.574	189.426	319.049	-0.791829	0.291678	-2.71474	0.00663281	0.049442
OCIAD2	847.812	1109.35	712.464	508.422	839.495	-0.68594	0.25274	-2.71402	0.00664728	0.0495044
GGA2	1266.68	1283.01	1668.43	2331.56	1614.15	0.650881	0.239836	2.71385	0.00665055	0.0495044
ANGEL1	373.561	304.925	197.119	209.143	281.736	-0.735537	0.271119	-2.71297	0.00666833	0.0496117
ZNF385C	5.03451	4.06567	16.7487	28.8716	15.5892	2.35874	0.869505	2.71274	0.00667295	0.049621
RPUSD3	432.968	558.739	327.244	280.266	386.505	-0.712594	0.262772	-2.71183	0.0066912	0.0497316
PRMT3	138.953	187.021	105.646	56.3348	129.033	-1.03502	0.381749	-2.71127	0.00670266	0.0497917
RBPMS	848.819	868.892	1412.04	1186.55	1043.29	0.595849	0.21987	2.71	0.00672823	0.0499564
AP1B1	1463.03	1319.02	1050.01	524.618	1061.63	-0.824869	0.304422	-2.70962	0.00673594	0.0499885
SLC7A7	18.1242	15.6819	34.7858	69.0101	34.2491	1.6415	0.60585	2.70941	0.0067403	0.0499957
LYPD6	110.759	117.904	64.4181	42.9553	79.0441	-1.11013	0.409879	-2.70842	0.00676043	0.0501197
COMMD2	338.319	354.875	211.291	205.622	280.47	-0.734881	0.27147	-2.70704	0.0067886	0.0503032
IRF6	1487.19	1295.21	1875.85	2436.48	1864.39	0.633682	0.23418	2.70597	0.00681061	0.05044
DDX50	326.236	408.89	530.805	678.834	484.431	0.718295	0.265497	2.70548	0.00682066	0.05044
COX5A	604.141	1137.23	578.474	409.131	679.983	-0.823918	0.304509	-2.70572	0.00681555	0.05044
TEDC2	71.4901	123.132	55.3996	13.3795	63.7222	-1.55265	0.573894	-2.70547	0.00682076	0.05044
DNAJA2	785.384	795.129	519.21	527.435	691.46	-0.594459	0.219741	-2.70527	0.00682489	0.0504453
PCDH19	655.494	413.537	322.09	164.779	400.324	-1.13964	0.421394	-2.70446	0.00684157	0.0505432
FUCA1	1194.19	1197.05	864.491	716.86	959.814	-0.598701	0.221473	-2.70327	0.00686606	0.0505973
SLC35D1	273.877	182.374	136.566	107.74	179.905	-0.903164	0.334062	-2.70358	0.00685974	0.0505973
TSC1	439.009	365.91	537.247	797.137	532.094	0.73468	0.271746	2.70356	0.00686013	0.0505973
SCNN1A	4982.15	6436.54	3910.18	3663.87	4467.2	-0.592714	0.21922	-2.70373	0.00685654	0.0505973
KLK12	48.3313	77.8285	10.3069	20.4214	26.3828	-2.01237	0.744399	-2.70335	0.0068644	0.0505973
[truncated: 12,732 more rows]

## Sheet: 4 dpi
genes	CT_1	CT_2	d4_1	d4_2	baseMean	log2FoldChange	lfcSE	stat	pvalue	padj
ANGPTL4	16.1104	19.1667	2030.68	1963.95	1004.85	6.80305	0.325775	20.8827	7.69503e-97	1.17172e-92
SLC2A1	1084.43	814.296	23245.1	18106.6	9357.76	4.44655	0.229557	19.3701	1.37899e-83	1.04989e-79
PPFIA4	23.1588	14.5203	1952.03	1686.32	1100.19	6.63947	0.360221	18.4316	7.32341e-76	3.71712e-72
MIR210HG	57.3934	62.1467	1672.05	1583.69	968.821	4.7621	0.264013	18.0374	9.91472e-73	3.77429e-69
PGF	48.3313	24.9748	3506.11	3427.73	1561.87	6.59782	0.380862	17.3234	3.13331e-67	9.54217e-64
STC2	14.0966	7.55053	1684.63	1261.77	613.393	7.16335	0.415953	17.2216	1.83012e-66	4.08941e-63
PFKFB3	344.361	242.198	6011.82	5397.08	2902.32	4.28754	0.248986	17.22	1.87994e-66	4.08941e-63
PGK1	2016.83	2272.71	25725.6	29412.8	14564.7	3.68385	0.223258	16.5004	3.64616e-61	6.94001e-58
ENO2	268.843	230.582	5143.55	5534.28	2903.25	4.4208	0.27398	16.1355	1.43752e-58	2.43212e-55
SLC6A8	1110.61	601.138	19523.5	18793.7	9778.82	4.48722	0.281481	15.9415	3.26664e-57	4.97411e-54
NDRG1	1462.02	635.406	33046.2	32964.8	15062.7	4.97837	0.318657	15.623	5.07869e-55	7.03029e-52
BNIP3	415.851	399.597	4482.91	3983	2336.07	3.37641	0.218126	15.4792	4.79449e-54	6.08381e-51
P4HA1	481.299	399.597	6392.48	8037.29	3384.82	4.03602	0.262005	15.4044	1.52905e-53	1.79098e-50
TF	88.6074	44.7224	1346.45	1488.63	637.516	4.44253	0.300783	14.7699	2.29149e-49	2.49232e-46
PFKFB4	213.463	270.657	3133.32	3909.54	2073.07	3.85884	0.265487	14.535	7.27655e-48	7.38666e-45
TRIB3	287.974	281.693	4954.8	2887.59	1578.33	3.78271	0.264441	14.3045	2.05064e-46	1.95157e-43
AK4	175.201	126.617	1893.83	2388.5	1080.75	3.83605	0.270479	14.1824	1.17671e-45	1.05399e-42
BHLHE40	818.612	777.705	6834.48	8936.09	4162.41	3.30501	0.234568	14.0898	4.38786e-45	3.71189e-42
VEGFA	1891.97	1480.48	21669	20630.1	9636.97	3.64943	0.259762	14.0491	7.80086e-45	6.25177e-42
MKNK2	3725.54	3581.27	38309.3	39561	20521.8	3.41382	0.243847	13.9999	1.56179e-44	1.18907e-41
PFKP	1101.55	818.942	7705.89	7765.06	4193.9	3.01208	0.217006	13.8802	8.35451e-44	6.05781e-41
HIF1A-AS3	12.0828	17.4243	495.48	544.462	247.873	5.10124	0.374518	13.6208	3.01163e-42	2.08446e-39
ETS2	1472.09	1237.71	9989.82	12414.6	5579.32	3.04846	0.226037	13.4866	1.87606e-41	1.24203e-38
LDHA	2395.42	2599.13	17703.6	19550.9	10261.9	2.89881	0.21789	13.304	2.19308e-40	1.39142e-37
FUT3	268.843	220.708	2121.91	1875.37	1040.8	3.03368	0.229962	13.1921	9.74492e-40	5.93544e-37
PDK1	50.3451	41.8183	1175	1363.31	640.532	4.79254	0.364451	13.15	1.70137e-39	9.96413e-37
GPI	2189.01	2395.26	15284.4	19614.7	8891.08	2.92828	0.222964	13.1334	2.11889e-39	1.19498e-36
IGFBP3	449.079	225.354	11122.3	7112.57	3884.51	4.76142	0.364564	13.0606	5.52993e-39	3.00729e-36
ALDOC	146.001	122.551	1425.09	2118.43	1128.32	3.72773	0.287068	12.9855	1.47838e-38	7.76254e-36
FAM153CP	75.5177	53.4345	1118.37	1481.07	822.574	4.34793	0.335161	12.9727	1.74805e-38	8.87253e-36
KRT17	1040.13	1053.01	7241.87	5902.66	3189.53	2.65036	0.205469	12.8991	4.5549e-38	2.23734e-35
GAPDH	9866.64	10089.3	76294.5	96811.6	46231.9	3.11677	0.24403	12.7721	2.34776e-37	1.11717e-34
MT-ND2	18036.6	18766	2073.15	2520.3	11372.7	-3.00162	0.237573	-12.6345	1.36183e-36	6.28381e-34
SLC7A11	179.229	113.258	2173.82	1534	806.025	3.67402	0.296731	12.3817	3.28416e-35	1.47082e-32
CYP4B1	8569.75	17129.3	688.953	624.403	6049.86	-4.29097	0.347877	-12.3347	5.88812e-35	2.56167e-32
ADM	263.808	139.975	2474.25	2244.82	1314.96	3.55782	0.290799	12.2346	2.03063e-34	8.58902e-32
ENO1	11767.7	13243.6	63718.7	66296.9	38580.8	2.37796	0.195381	12.1709	4.4421e-34	1.8281e-31
FGF11	99.6833	74.3437	953.209	873.948	606.804	3.40388	0.284711	11.9556	6.0712e-33	2.43279e-30
AQP5	4672.03	8061.06	522.22	678.417	3537.47	-3.40513	0.285399	-11.9311	8.14701e-33	3.18089e-30
ERRFI1	433.975	400.178	4978.39	5427.33	2528.62	3.64164	0.30604	11.8992	1.19457e-32	4.54744e-30
ERO1A	704.832	641.795	6628.42	7302.7	3435.26	3.37149	0.285107	11.8254	2.88661e-32	1.07206e-29
HK2	413.837	211.415	3603.63	3946.27	1862.2	3.60106	0.304663	11.8198	3.08287e-32	1.11769e-29
SLC16A3	722.956	489.623	5736.56	4549.06	2917.05	3.08716	0.26151	11.8051	3.67149e-32	1.30014e-29
KDM3A	525.603	396.693	3197.81	3521.72	1722.15	2.86832	0.248207	11.5562	6.87077e-31	2.37775e-28
ARRDC3	824.653	798.614	4572.57	4504.77	2333.94	2.48361	0.215644	11.5172	1.08055e-30	3.65633e-28
C6orf223	43.2968	66.2123	682.661	520.696	355.38	3.433	0.302712	11.3408	8.23508e-30	2.72599e-27
UNC5B	401.754	379.269	3049.95	3254.89	1682.16	3.01378	0.266291	11.3176	1.07339e-29	3.47755e-27
DDIT4	1784.23	1974.75	10807.8	12629.6	5992	2.64017	0.233419	11.3109	1.15931e-29	3.67768e-27
FOSL2	1037.11	789.902	6839.2	7975.72	3922.65	3.02087	0.271629	11.1213	9.88294e-29	3.07117e-26
PLOD2	309.119	423.991	3458.92	4591.2	1985.64	3.45443	0.311637	11.0848	1.4872e-28	4.52912e-26
ETV4	588.031	702.199	70.7828	91.8239	590.175	-2.97682	0.273579	-10.881	1.41973e-27	4.23885e-25
LOX	36.2485	22.0708	588.284	703.263	358.246	4.49733	0.413803	10.8683	1.63256e-27	4.78059e-25
WARS	914.267	735.306	4594.59	3856.6	2019.97	2.35848	0.218321	10.8028	3.3382e-27	9.59071e-25
FUT11	263.808	202.122	2007.09	2469.52	1283.88	3.26842	0.3044	10.7372	6.80544e-27	1.91901e-24
GBE1	209.436	177.147	1253.64	1709	782.037	2.94252	0.277677	10.5969	3.07935e-26	8.52531e-24
MTHFD2	499.424	489.042	3356.68	3174.95	1639.31	2.72428	0.257411	10.5834	3.55859e-26	9.67619e-24
INSIG2	303.078	238.713	1609.13	1663.63	913.409	2.5993	0.246491	10.5453	5.34294e-26	1.42731e-23
RIMKLA	176.208	138.814	1033.43	1041.39	614.693	2.72636	0.258634	10.5414	5.56803e-26	1.4618e-23
NFIL3	121.835	134.748	876.134	954.969	463.568	2.83251	0.269825	10.4976	8.86098e-26	2.28688e-23
RNF183	28.1933	13.9394	281.558	474.243	259.992	4.22323	0.4024	10.4951	9.09654e-26	2.30855e-23
LOXL2	75.5177	29.6213	1074.33	849.101	503.534	4.22343	0.404571	10.4393	1.6404e-25	4.09481e-23
WSB1	1108.6	968.791	8454.62	6598.36	4196.59	2.85758	0.276077	10.3507	4.15553e-25	1.02058e-22
FAM13A	330.264	297.375	2249.32	2531.1	1251.28	2.93061	0.288508	10.1578	3.05898e-24	7.3935e-22
SPAG4	54.3727	88.2831	610.305	711.905	413.347	3.19407	0.314892	10.1434	3.54662e-24	8.43819e-22
TPI1	2888.8	3695.69	15581.7	16291.7	9602.23	2.27476	0.224353	10.1392	3.70252e-24	8.67358e-22
XPOT	808.543	595.33	4706.27	4039.17	2075.54	2.64094	0.26065	10.1321	3.979e-24	9.18004e-22
TENT5C	2930.09	2603.77	273.694	501.25	1558.98	-2.82911	0.279693	-10.115	4.73831e-24	1.06103e-21
CCND1	2270.57	1842.91	368.071	445.076	1331.81	-2.33508	0.230819	-10.1165	4.6699e-24	1.06103e-21
KDR	163.118	116.162	1036.58	1476.74	615.125	3.17828	0.316338	10.0471	9.45949e-24	2.08753e-21
HILPDA	120.828	193.41	1745.98	2560.27	1124.4	3.77069	0.379764	9.92902	3.11293e-23	6.77151e-21
ALDH1L2	54.3727	36.591	659.067	579.031	274.154	3.7834	0.381137	9.92661	3.18915e-23	6.8396e-21
SH3TC1	636.362	477.426	3010.63	2806.57	1878.18	2.38747	0.241406	9.88984	4.60746e-23	9.74413e-21
NXPH4	26.1795	28.4597	541.096	356.493	231.955	4.0307	0.41037	9.82211	9.04305e-23	1.86079e-20
SLC7A5	548.762	472.199	3826.99	2863.83	1582.32	2.71305	0.276202	9.82267	8.99257e-23	1.86079e-20
hCoV-19	0	0	11795.6	8438.08	3963.27	16.134	1.64484	9.80884	1.03144e-22	2.09409e-20
BNIP3L	1180.09	1095.99	5046.03	5653.11	3182.86	2.23342	0.228688	9.7662	1.57233e-22	3.15024e-20
ADM2	171.173	124.293	1214.32	872.867	526.524	2.82686	0.290302	9.73764	2.08331e-22	4.11981e-20
DAPK2	30.2071	24.394	287.85	313.282	157.381	3.4781	0.35743	9.73085	2.22732e-22	4.34812e-20
TNS1	1324.08	1150	6172.26	4969.29	2754.86	2.17142	0.224317	9.68014	3.66204e-22	7.05848e-20
UAP1L1	87.6005	78.4094	559.971	490.448	324.399	2.6654	0.275928	9.65975	4.46959e-22	8.40228e-20
MT-CYB	34881.1	32475.4	8278.45	9240.73	23948.7	-1.94275	0.201111	-9.66008	4.45535e-22	8.40228e-20
SLCO4A1	21.145	26.1365	237.516	346.77	156.227	3.61518	0.375329	9.63204	5.85544e-22	1.08733e-19
ANKZF1	670.597	692.906	2626.83	2730.95	1905.93	1.97409	0.205576	9.60273	7.78511e-22	1.42824e-19
MT-ND3	6092.77	13669.4	954.782	1121.33	6000.21	-3.25051	0.339517	-9.57392	1.02927e-21	1.86579e-19
CRYM	285.96	327.577	17.3025	20.5253	163.185	-4.00765	0.419819	-9.54615	1.34606e-21	2.41134e-19
IZUMO4	186.277	236.971	1046.01	1006.82	628.565	2.27178	0.239306	9.4932	2.24047e-21	3.96693e-19
MT-ATP6	25820	30903.7	4495.5	3255.97	19076.6	-2.87175	0.307831	-9.32898	1.06897e-20	1.87094e-18
SH3BP2	818.612	744.599	4051.92	4589.03	2565.94	2.46738	0.264906	9.31418	1.22897e-20	2.12654e-18
EGLN1	619.245	498.916	2738.51	2191.89	1401.04	2.14222	0.230838	9.2802	1.69163e-20	2.89421e-18
ANKRD37	30.2071	39.4951	342.904	427.791	197.869	3.45354	0.372814	9.26344	1.97945e-20	3.34901e-18
HSPH1	1085.44	1035	185.608	180.407	721.393	-2.53487	0.276566	-9.16552	4.93071e-20	8.25054e-18
CXCR4	15.1035	18.0051	235.943	203.093	107.857	3.71112	0.40603	9.14001	6.24468e-20	1.03356e-17
ATF3	94.6488	85.3791	1000.4	496.929	342.118	3.05599	0.335636	9.10507	8.62102e-20	1.41153e-17
FAM110C	254.746	270.077	1432.96	1282.29	818.743	2.36971	0.260521	9.09604	9.36814e-20	1.51754e-17
MT-CO3	48652.5	65700.7	9997.68	6657.77	35014.1	-2.77963	0.308425	-9.01235	2.01685e-19	3.23269e-17
HERPUD1	943.468	1011.77	5466.01	3464.46	2202.17	2.19039	0.244907	8.94376	3.76148e-19	5.96626e-17
HSPA13	273.877	155.657	1819.91	1195.87	656.424	2.8187	0.315438	8.93581	4.04195e-19	6.34502e-17
GFPT1	932.392	720.785	3989.01	3878.21	1892.05	2.25211	0.252215	8.92933	4.28603e-19	6.65954e-17
ULK1	1135.79	947.301	4725.15	3569.25	2621.36	1.99401	0.224271	8.89106	6.05272e-19	9.30957e-17
PYCR1	183.256	151.011	852.54	771.321	423.671	2.28496	0.25772	8.86607	7.57759e-19	1.15384e-16
DDIT3	60.4141	99.3185	695.245	468.842	291.65	2.84573	0.32204	8.83656	9.87143e-19	1.48824e-16
DARS	620.252	525.052	2131.35	2443.6	1383.72	2.00023	0.227145	8.80599	1.29703e-18	1.93627e-16
SLC25A36	947.495	741.694	4106.98	3823.12	2084.53	2.23232	0.253658	8.80051	1.36194e-18	2.01342e-16
CEACAM5	738.06	774.801	103.815	120.991	412.528	-2.74616	0.312348	-8.79199	1.46931e-18	2.15127e-16
CHAC1	46.3175	53.4345	473.459	305.72	217.931	2.95431	0.337131	8.7631	1.89952e-18	2.75467e-16
PPP1R14C	1845.65	2519.55	464.021	465.601	1399.5	-2.23202	0.254954	-8.75458	2.04857e-18	2.94279e-16
PPP1R3C	13.0897	18.5859	292.569	351.091	170.851	4.3227	0.496606	8.70448	3.19026e-18	4.54001e-16
SCD	11170.6	10829.8	44981.7	48516.5	27947.2	2.08744	0.240812	8.66834	4.3845e-18	6.18174e-16
VLDLR	119.821	69.1164	591.43	526.097	355.992	2.58268	0.299394	8.62636	6.33376e-18	8.84809e-16
SAMHD1	733.025	631.341	128.982	140.437	403.142	-2.33641	0.271073	-8.61911	6.74755e-18	9.34045e-16
CASKIN1	50.3451	34.2678	442	329.486	232.78	3.20524	0.372861	8.59635	8.229e-18	1.12886e-15
RORA	302.071	171.339	1359.03	1484.31	770.354	2.59471	0.301888	8.59497	8.32877e-18	1.13234e-15
HSPA5	7519.55	6474.29	35223.1	23370.8	14151.3	2.06599	0.240435	8.59272	8.49356e-18	1.14453e-15
ITGA4	53.3658	22.0708	363.352	599.556	230.062	3.71096	0.436246	8.50656	1.79174e-17	2.39323e-15
ERN2	1280.78	1552.51	223.359	252.786	724.806	-2.57152	0.302715	-8.49487	1.98154e-17	2.62374e-15
HSP90B1	5547.03	5986.99	22002.5	17328.8	10639.7	1.76958	0.209355	8.45256	2.84979e-17	3.74084e-15
EIF4EBP1	359.464	556.416	2601.66	1956.39	1283.33	2.31063	0.273623	8.44458	3.05135e-17	3.97119e-15
ACKR3	20.138	20.9092	190.327	217.137	110.085	3.31018	0.39224	8.43916	3.19634e-17	4.12463e-15
PPP1R3G	14.0966	4.64648	206.057	155.56	108.673	4.37366	0.519024	8.4267	3.55556e-17	4.54962e-15
AQP3	20624.4	21576.5	4780.2	4801.85	12452.7	-2.13887	0.256691	-8.33248	7.91632e-17	1.00451e-14
LONP1	1045.16	925.811	4891.88	3137.14	2288.16	2.02629	0.243988	8.30487	9.99319e-17	1.25757e-14
SLC7A1	721.949	491.365	3224.55	2727.71	1557.57	2.2968	0.27689	8.29501	1.08578e-16	1.35518e-14
IARS	904.198	812.553	3930.81	3704.28	2050.21	2.15346	0.260088	8.27975	1.23434e-16	1.52807e-14
ZNF395	694.763	864.826	3350.39	4722.99	2366.71	2.37131	0.286954	8.26373	1.41186e-16	1.73374e-14
CEBPG	389.671	370.557	1642.16	1378.44	784.507	1.99029	0.24209	8.22128	2.01342e-16	2.45266e-14
FZD8	200.374	140.556	995.679	749.715	426.908	2.36222	0.287495	8.21656	2.09423e-16	2.53086e-14
NAMPT	512.513	385.658	2143.93	2440.36	1168.22	2.35431	0.286665	8.21276	2.16153e-16	2.59163e-14
SOSTDC1	336.305	530.86	53.4804	65.8972	227.695	-2.85511	0.348304	-8.19718	2.46091e-16	2.92752e-14
TGFBI	481.299	326.415	1821.48	1697.12	957.92	2.1273	0.25971	8.19106	2.58946e-16	3.05657e-14
MOB3A	595.079	574.421	1885.97	2024.45	1266.15	1.74215	0.212775	8.18777	2.66118e-16	3.11706e-14
CCL20	34.2347	43.5608	394.811	271.151	161.081	3.0822	0.377321	8.16866	3.11845e-16	3.62478e-14
METTL7A	1827.53	2471.35	468.74	573.629	1190.53	-2.04264	0.250678	-8.14846	3.68597e-16	4.25199e-14
RNF19A	647.438	420.506	2548.18	2527.86	1415.16	2.25215	0.276545	8.14389	3.82792e-16	4.38253e-14
PNCK	96.6626	22.0708	3948.11	3371.56	1775.86	5.95789	0.748415	7.96068	1.71101e-15	1.94429e-13
TNFRSF10D	274.884	231.162	981.522	1187.23	621.829	2.10349	0.265559	7.92096	2.35674e-15	2.65823e-13
CREB3L1	662.542	508.79	97.523	90.7436	308.332	-2.63811	0.333179	-7.91801	2.41349e-15	2.70222e-13
SPDEF	884.06	1183.69	157.295	261.428	549.549	-2.29546	0.290124	-7.91201	2.53269e-15	2.81499e-13
RRM2	157.077	353.713	15.7295	16.2042	197.243	-4.00304	0.506545	-7.90264	2.73067e-15	3.01304e-13
ADH1C	629.314	956.594	88.0853	142.597	332.829	-2.77165	0.3512	-7.89194	2.9753e-15	3.25934e-13
ENTPD3	604.141	613.335	143.139	99.3859	407.374	-2.33912	0.296837	-7.88014	3.27022e-15	3.55683e-13
GALNT10	1448.93	1196.47	379.081	324.084	868.777	-1.91336	0.243614	-7.85405	4.02802e-15	4.34657e-13
CROT	548.762	641.214	95.9501	131.794	367.315	-2.37659	0.302624	-7.85327	4.05341e-15	4.34657e-13
KISS1R	0	0	503.345	379.179	239.02	11.613	1.48085	7.84213	4.42972e-15	4.71688e-13
P4HB	4254.16	4037.21	13157.7	11192.8	6979.78	1.55425	0.198259	7.83949	4.52366e-15	4.78346e-13
CAPN13	1406.64	814.296	193.473	166.363	562.039	-2.62689	0.336947	-7.79615	6.38257e-15	6.70258e-13
ARID3A	66.4556	51.6921	374.363	359.734	206.359	2.64587	0.339624	7.79058	6.67012e-15	6.90925e-13
APLN	0	1.16162	270.548	247.384	125.259	8.47207	1.08742	7.79097	6.64954e-15	6.90925e-13
KCTD11	285.96	342.678	1330.72	1434.61	853.5	2.13505	0.274624	7.77442	7.57911e-15	7.79778e-13
DNAJB9	235.615	157.4	1343.3	804.81	468.822	2.45495	0.316655	7.75276	8.99141e-15	9.18874e-13
EPHA3	63.4349	27.8789	471.886	442.915	231.201	3.35195	0.432508	7.75004	9.1864e-15	9.32542e-13
FAM162A	244.677	474.522	1662.61	2138.96	1118.59	2.39686	0.310048	7.73061	1.07036e-14	1.07845e-12
LMAN1	1836.59	1427.05	6158.11	6678.3	3352.02	1.97651	0.255697	7.72987	1.07654e-14	1.07845e-12
FBXO32	230.581	187.021	781.757	803.729	472.386	1.92988	0.25045	7.70567	1.30155e-14	1.28693e-12
KLK11	3252.29	5072.21	962.647	865.305	2226.58	-2.18809	0.283945	-7.70602	1.29802e-14	1.28693e-12
PPP1R13L	842.777	877.023	2718.06	2588.35	1773.58	1.62501	0.211469	7.68442	1.53692e-14	1.50985e-12
SEL1L	843.784	517.502	3281.18	2538.66	1407.15	2.09857	0.273222	7.68081	1.58091e-14	1.54311e-12
RASSF7	748.129	992.604	2987.04	2799.01	1918.12	1.73071	0.225569	7.67265	1.68485e-14	1.63409e-12
TNXB	21.145	11.0354	212.349	288.435	97.3837	4.00248	0.522079	7.66643	1.76853e-14	1.70439e-12
DUSP9	7.04832	2.90405	144.712	92.9042	63.5203	4.67979	0.612964	7.63469	2.26357e-14	2.16776e-12
UFM1	522.582	528.537	1727.1	1686.32	1024.77	1.69905	0.223022	7.6183	2.57036e-14	2.44618e-12
EFNA3	44.3037	63.8891	270.548	362.974	208.342	2.53593	0.333141	7.61219	2.69488e-14	2.54876e-12
DUSP6	1947.35	1859.75	663.786	514.214	2280.63	-1.69528	0.223437	-7.58729	3.26665e-14	3.07045e-12
AC254633.1	24.1657	13.3586	176.171	328.405	124.649	3.78845	0.499487	7.58468	3.33303e-14	3.10406e-12
FGFBP1	1028.05	2176.3	268.975	291.676	1072.65	-2.51527	0.331643	-7.58429	3.34318e-14	3.10406e-12
ST8SIA6	5.03451	1.74243	136.847	100.466	54.6987	5.26669	0.695248	7.57527	3.58377e-14	3.30728e-12
HEY1	334.292	529.699	80.2206	78.8605	287.088	-2.44564	0.323611	-7.55735	4.11375e-14	3.7735e-12
UHRF1	185.27	207.93	4.71886	6.48169	135.077	-5.10563	0.675738	-7.55563	4.16852e-14	3.80084e-12
NECTIN1	3321.77	2586.93	9555.68	8391.62	6114.52	1.60333	0.21287	7.53198	4.99778e-14	4.52983e-12
VPS13D	929.371	663.866	2453.81	2939.45	1662.23	1.76207	0.234368	7.51837	5.54614e-14	4.99711e-12
STC1	21.145	2.32324	1646.88	1844.04	845.867	7.26225	0.96706	7.50962	5.92992e-14	5.31147e-12
MT-CO2	58095.3	92149.6	19713.8	23389.2	53296.6	-1.80144	0.242276	-7.43549	1.04183e-13	9.27718e-12
CYP4X1	1561.71	1446.8	467.167	303.559	1033.9	-1.97008	0.265674	-7.41539	1.21264e-13	1.07354e-11
WDR45B	1065.3	1127.35	3289.04	3662.15	2261.25	1.66449	0.224572	7.4118	1.24593e-13	1.09664e-11
NDUFA4L2	73.5039	29.0405	3197.81	1792.19	1250.88	5.61378	0.759651	7.38995	1.46883e-13	1.28539e-11
MANSC1	1535.53	1481.07	487.615	522.856	1068.84	-1.57665	0.213667	-7.37901	1.59474e-13	1.38667e-11
ADSSL1	60.4141	59.2426	347.622	289.515	154.569	2.41143	0.326825	7.37834	1.60277e-13	1.38667e-11
SLC5A3	807.536	468.133	2801.43	4720.83	1865	2.56251	0.348698	7.3488	1.99999e-13	1.72056e-11
AC097534.2	17.1173	18.0051	155.722	195.531	110.889	3.32115	0.452093	7.34618	2.03959e-13	1.74477e-11
KLK10	1374.42	2273.29	344.477	248.465	942.693	-2.6248	0.357378	-7.34462	2.06351e-13	1.75537e-11
CDKN1A	2131.61	1819.1	6652.01	5586.13	3545.2	1.6315	0.222391	7.33621	2.19729e-13	1.85878e-11
FRY	68.4694	30.7829	388.519	292.756	164.425	2.8084	0.383074	7.33123	2.28043e-13	1.91846e-11
E2F1	232.594	354.294	20.4484	22.6859	181.885	-3.76296	0.51408	-7.3198	2.48344e-13	2.07776e-11
WDR54	228.567	245.683	825.8	749.715	566.297	1.72958	0.236352	7.31783	2.5202e-13	2.097e-11
ZNF292	429.947	284.016	1612.28	2181.09	1026.56	2.41341	0.330622	7.29961	2.88602e-13	2.38834e-11
ADAMTS6	331.271	242.779	50.3345	57.2549	224.144	-2.40498	0.329669	-7.29513	2.98373e-13	2.45585e-11
PGM1	639.383	644.699	1755.41	1857	1272.02	1.49241	0.204664	7.29201	3.05375e-13	2.49997e-11
ERN1	253.739	198.637	943.771	926.881	485.316	2.05209	0.281909	7.27926	3.35658e-13	2.73319e-11
SLC38A1	1279.77	846.821	4490.78	4222.82	2331.83	2.03621	0.280723	7.25344	4.0633e-13	3.29105e-11
EDEM1	564.872	454.193	2007.09	1700.36	1055.81	1.8647	0.258539	7.21243	5.49607e-13	4.42797e-11
PFKL	1997.69	1977.66	6183.28	4930.4	4133.18	1.48286	0.205818	7.20473	5.81574e-13	4.66085e-11
CA9	31.214	2.32324	2859.63	3567.09	1576.47	7.6112	1.05709	7.20014	6.01501e-13	4.79532e-11
EFNA1	576.955	717.881	1867.09	2282.63	1221.8	1.67897	0.234269	7.16686	7.67359e-13	6.08572e-11
NOL3	464.182	600.558	1857.66	1621.5	1145.99	1.70505	0.238037	7.16294	7.89622e-13	6.22983e-11
AARS	1776.18	1823.74	6018.12	6173.81	3447.3	1.75984	0.245823	7.15896	8.12911e-13	6.38052e-11
ZMYND8	526.61	562.224	1805.75	2404.71	1341.25	1.95136	0.272833	7.15221	8.53938e-13	6.66816e-11
TCAF2	32.2209	9.29296	235.943	314.362	160.861	3.7868	0.53041	7.13938	9.37529e-13	7.28355e-11
XKRX	205.408	194.571	28.3131	32.4084	136.712	-2.71007	0.380037	-7.13108	9.95876e-13	7.69757e-11
MT-ND1	10960.1	14878.6	2707.05	2508.41	7975.08	-2.30884	0.324417	-7.1169	1.10381e-12	8.48871e-11
MXI1	455.12	415.279	1557.22	1676.6	990.92	1.89465	0.26778	7.07543	1.4899e-12	1.14003e-10
GTPBP2	689.728	703.361	2746.37	1812.71	1299.15	1.70916	0.242433	7.05004	1.78862e-12	1.36177e-10
SESN2	432.968	507.047	1887.54	1279.05	929.517	1.749	0.248684	7.03301	2.02127e-12	1.53124e-10
FAM3D	226.553	298.536	33.032	43.2112	169.222	-2.77306	0.394571	-7.02802	2.0948e-12	1.56361e-10
CPT1A	671.604	845.079	184.035	206.334	511.131	-1.95677	0.27842	-7.02811	2.09351e-12	1.56361e-10
TMEM45B	233.601	163.208	795.914	805.89	484.45	2.02002	0.287407	7.02843	2.08877e-12	1.56361e-10
TNIP1	1153.91	1158.72	2946.14	3128.49	1982.66	1.39342	0.198327	7.02588	2.12722e-12	1.58005e-10
AJM1	124.856	94.672	555.252	406.186	316.96	2.13636	0.304579	7.01415	2.31354e-12	1.71011e-10
P4HA2	500.431	351.39	1812.04	1250.97	939.629	1.84877	0.263702	7.01084	2.36894e-12	1.7426e-10
PLB1	20.138	18.0051	169.879	135.035	113.782	3.00381	0.430471	6.97795	2.99523e-12	2.19271e-10
CHST15	899.164	705.103	2614.25	3556.29	2235.89	1.94519	0.279048	6.9708	3.15153e-12	2.29609e-10
MICAL3	556.817	405.405	1623.29	2010.4	1106.21	1.9203	0.275677	6.96576	3.26644e-12	2.36848e-10
RLF	303.078	193.991	917.031	1156.98	602.954	2.06817	0.297	6.96352	3.31879e-12	2.39504e-10
MVB12B	689.728	623.79	176.171	129.634	390.145	-2.10961	0.303135	-6.95931	3.41932e-12	2.45594e-10
SLC33A1	502.444	397.274	1489.59	1294.18	761.346	1.63178	0.234616	6.95514	3.52217e-12	2.51793e-10
SHMT2	1481.15	1574.58	4679.53	3712.93	2542.53	1.45682	0.209755	6.94535	3.7751e-12	2.68614e-10
PGAM1	1346.23	1546.12	3896.2	3791.79	2675.41	1.40957	0.20381	6.91609	4.64266e-12	3.28808e-10
AC025154.2	164.125	444.901	29.8861	35.6493	152.266	-3.21389	0.464782	-6.91483	4.68439e-12	3.30227e-10
KDM4B	1052.21	780.028	2920.97	2564.59	1816.61	1.58366	0.22911	6.91223	4.77095e-12	3.3478e-10
PIGA	87.6005	80.1518	391.665	321.924	193.824	2.08987	0.30253	6.90797	4.91626e-12	3.43394e-10
CYP26A1	5.03451	2.32324	84.9394	96.145	46.2378	4.72407	0.684157	6.90495	5.02228e-12	3.49198e-10
PCAT6	55.3796	45.3032	317.736	222.538	154.875	2.42905	0.352074	6.89926	5.22744e-12	3.6181e-10
ITGB5	1913.11	1723.26	509.637	394.303	1154	-2.01036	0.292022	-6.88429	5.80777e-12	4.00158e-10
C4orf47	38.2623	21.49	198.192	239.822	161.822	2.90671	0.423303	6.86673	6.56919e-12	4.48561e-10
IFI30	723.963	1017.58	171.452	153.4	525.029	-2.42548	0.353198	-6.8672	6.54739e-12	4.48561e-10
SEMA4B	3282.5	2958.07	8009.47	10630	6477.95	1.57902	0.230186	6.85977	6.89725e-12	4.68859e-10
TMEM123	3591.62	2802.99	9595.01	9599.38	6220.08	1.58622	0.231354	6.85622	7.07051e-12	4.78501e-10
PON2	1144.85	1141.29	325.601	331.646	816.51	-1.79811	0.262494	-6.85007	7.38116e-12	4.97314e-10
FLNB	3249.27	2220.44	9289.86	12036.5	6524.63	1.96374	0.287146	6.83883	7.98419e-12	5.35574e-10
C4orf3	839.757	1110.51	2614.25	3200.87	1968.31	1.57492	0.230405	6.83547	8.17353e-12	5.4587e-10
NOTCH3	2224.25	1612.33	6036.99	7677.56	4190.46	1.83873	0.26925	6.82906	8.54718e-12	5.68331e-10
CTPS1	269.85	260.784	36.1779	27.007	169.01	-3.0838	0.452652	-6.81275	9.57516e-12	6.33917e-10
ZFAND1	324.223	306.668	896.583	999.26	588.411	1.58918	0.233543	6.80468	1.01277e-11	6.67598e-10
FOXQ1	1261.65	1106.44	410.541	274.391	1062.11	-1.79507	0.264121	-6.79637	1.07287e-11	7.04165e-10
TMEM39A	270.857	274.142	871.416	810.211	479.552	1.62472	0.239655	6.77941	1.2067e-11	7.87628e-10
CCNY	914.267	828.816	2307.52	2376.62	1481.51	1.42705	0.210512	6.77897	1.21038e-11	7.87628e-10
SLC3A2	1426.78	1562.96	5319.72	3643.79	2719.27	1.58312	0.233874	6.76913	1.29561e-11	8.395e-10
TSPAN8	628.307	751.568	171.452	187.969	371.033	-1.93976	0.287074	-6.75699	1.40885e-11	9.09007e-10
FSCN1	829.688	687.679	2403.47	2277.23	1700.23	1.62636	0.240963	6.7494	1.48458e-11	9.53829e-10
DIPK2A	235.615	159.142	777.038	681.657	456.09	1.89258	0.28052	6.7467	1.51242e-11	9.67629e-10
NT5E	500.431	401.34	124.263	113.43	270.667	-1.92459	0.287369	-6.69729	2.1232e-11	1.35272e-09
ST6GALNAC1	2495.1	2019.48	637.046	443.996	1376.14	-2.06437	0.308289	-6.69622	2.1388e-11	1.35698e-09
PIAS2	225.546	202.122	810.07	868.546	561.08	1.9749	0.295583	6.68139	2.36694e-11	1.49549e-09
MSMB	136.939	173.662	4.71886	1.08028	65.2432	-5.88626	0.881107	-6.68053	2.38073e-11	1.49799e-09
EPHA2	3122.4	2953.42	872.988	1156.98	2257.36	-1.57974	0.237307	-6.65694	2.79578e-11	1.75191e-09
EHD2	898.157	960.66	2672.45	2759.04	1763.1	1.54662	0.232417	6.65449	2.84292e-11	1.77415e-09
ETV5	670.597	642.957	237.516	180.407	505.658	-1.65897	0.250159	-6.63169	3.31872e-11	2.06262e-09
WWC1	997.84	790.483	262.683	276.552	769.207	-1.72737	0.262122	-6.58994	4.39998e-11	2.72352e-09
MTHFD1L	184.263	196.895	663.786	577.95	368.678	1.70101	0.258422	6.58232	4.63171e-11	2.85535e-09
TAF9B	171.173	199.799	706.256	1064.08	498.173	2.2539	0.342518	6.5804	4.69179e-11	2.88072e-09
ZFP36L2	1329.11	880.508	333.466	243.063	716.668	-1.94135	0.295237	-6.57555	4.84737e-11	2.96429e-09
PVT1	127.877	126.036	448.291	521.776	309.48	1.93555	0.294526	6.57172	4.9738e-11	3.02944e-09
LRRC4	708.859	489.042	124.263	101.546	376.691	-2.41029	0.367028	-6.56705	5.13235e-11	3.11356e-09
TPD52	588.031	702.199	1974.06	2113.03	1239.08	1.66229	0.253923	6.54643	5.89274e-11	3.56066e-09
C9orf152	682.68	750.407	173.025	246.304	519.309	-1.7658	0.270292	-6.53295	6.44885e-11	3.88129e-09
VEGFB	309.119	311.314	953.209	864.225	591.449	1.54971	0.237279	6.53115	6.52645e-11	3.89953e-09
NUPR1	691.742	1301.6	3627.23	3483.91	1812.95	1.83237	0.280562	6.53106	6.53038e-11	3.89953e-09
LUCAT1	4.02761	5.8081	81.7935	120.991	46.1429	4.3326	0.663999	6.52502	6.79937e-11	4.04429e-09
RNMT	409.809	286.339	1134.1	1387.08	771.007	1.86132	0.285373	6.52243	6.91787e-11	4.09877e-09
NARF	486.334	548.285	1329.14	1474.58	954.904	1.43732	0.220409	6.52112	6.97823e-11	4.11851e-09
CX3CL1	1858.74	1847.56	739.288	728.11	1309.71	-1.33687	0.206049	-6.4881	8.69266e-11	5.11055e-09
SHISAL2B	119.821	149.268	14.1566	11.8831	95.167	-3.38565	0.5226	-6.47847	9.26563e-11	5.42645e-09
MTFP1	128.884	166.692	880.853	488.287	403.507	2.20431	0.340893	6.46628	1.00445e-10	5.86005e-09
MCM5	348.388	615.659	94.3771	64.8169	312.704	-2.61055	0.403823	-6.46458	1.0158e-10	5.90366e-09
KIAA1324	3721.51	4139.43	979.949	1555.6	2244.3	-1.63049	0.252271	-6.46325	1.02481e-10	5.93337e-09
RASSF10	395.713	419.926	121.117	110.189	266.883	-1.82217	0.282179	-6.45751	1.06441e-10	6.13931e-09
RAB6B	118.814	78.4094	401.103	398.624	237.714	2.03245	0.315913	6.43359	1.24628e-10	7.14391e-09
RNASE1	4188.71	5685.55	1050.73	1132.13	3306.69	-2.1774	0.338454	-6.43338	1.24797e-10	7.14391e-09
UBC	3949.07	4608.73	11391.3	10379.3	7226.76	1.34674	0.209472	6.42922	1.28257e-10	7.31448e-09
SCARA3	648.445	488.461	124.263	101.546	345.273	-2.33525	0.364052	-6.4146	1.41196e-10	8.02233e-09
RAI1	1408.66	948.463	3336.23	3751.82	2365.9	1.59026	0.249096	6.38413	1.72374e-10	9.74138e-09
PPP1R15A	555.81	613.916	2082.59	1430.29	1032	1.58433	0.248179	6.38381	1.72731e-10	9.74138e-09
ELF3	3583.57	3633.55	7926.11	9232.08	5621.79	1.24954	0.195765	6.38288	1.73786e-10	9.76471e-09
ESYT2	1196.2	1091.92	3001.19	3521.72	2013.07	1.51213	0.237035	6.37934	1.77853e-10	9.95649e-09
ASB2	35.2416	13.9394	206.057	175.006	99.5138	2.99967	0.47045	6.37617	1.81572e-10	1.01275e-08
FKBP9	1336.16	1222.02	4405.84	7421.53	3786.89	2.20939	0.347065	6.36593	1.94112e-10	1.07651e-08
EFEMP2	242.663	232.324	788.049	677.336	533.156	1.625	0.255274	6.36569	1.94418e-10	1.07651e-08
NT5C3A	256.76	253.814	891.864	1512.39	676.256	2.23682	0.351778	6.35861	2.03588e-10	1.1232e-08
CD59	5286.24	5670.45	1906.42	2194.05	3673.91	-1.41753	0.223288	-6.34845	2.175e-10	1.19562e-08
CNTNAP1	98.6764	73.7629	377.509	490.448	265.142	2.3408	0.369238	6.33954	2.30451e-10	1.26226e-08
DARS-AS1	22.1519	7.55053	152.576	111.269	74.4696	3.22095	0.509001	6.32799	2.48381e-10	1.35075e-08
MT-ND5	24300.6	17502.7	6752.68	5423.01	14043.3	-1.77972	0.281228	-6.32837	2.47758e-10	1.35075e-08
PSAT1	509.493	695.23	2543.46	2659.65	1405.57	2.10927	0.333377	6.32699	2.49993e-10	1.35468e-08
PRSS53	30.2071	31.3637	191.9	167.444	128.532	2.54093	0.401813	6.32367	2.55421e-10	1.37242e-08
PDXK	1941.31	1831.87	4572.57	4820.21	3257.38	1.31609	0.208133	6.32334	2.55972e-10	1.37242e-08
LIF	256.76	202.703	860.405	621.162	516.354	1.69128	0.267448	6.32376	2.55267e-10	1.37242e-08
TXNIP	6007.18	6655.5	15342.6	20666.9	12070.3	1.50781	0.238653	6.31799	2.64979e-10	1.41573e-08
LINC02649	1.0069	4.06567	69.2099	110.189	45.7378	5.00747	0.793941	6.30711	2.84302e-10	1.51366e-08
SELENBP1	2401.46	3347.79	953.209	872.867	1674.34	-1.65567	0.262816	-6.29974	2.98149e-10	1.58185e-08
FNIP1	185.27	157.98	503.345	696.781	340.162	1.81181	0.287663	6.29836	3.00808e-10	1.59042e-08
CANX	5983.01	4601.18	14601.7	15217.9	8746.18	1.49465	0.237436	6.29497	3.07459e-10	1.61996e-08
BMP4	667.576	642.376	223.359	247.384	625.322	-1.47344	0.234208	-6.29116	3.15094e-10	1.65446e-08
NTRK2	56.3865	48.788	336.612	297.077	225.512	2.59493	0.412732	6.28719	3.23261e-10	1.69151e-08
SLC2A1-AS1	11.0759	5.8081	94.3771	116.67	54.0157	3.70373	0.589375	6.28416	3.2964e-10	1.71898e-08
TRIM2	2273.59	1467.13	6060.58	6186.77	4235.44	1.71209	0.273183	6.26717	3.67658e-10	1.91069e-08
GLB1L3	293.009	380.431	70.7828	92.9042	233.858	-2.03321	0.324492	-6.26584	3.70822e-10	1.92058e-08
PRAM1	17.1173	31.3637	196.619	138.276	91.0415	2.7496	0.440484	6.24224	4.3135e-10	2.2265e-08
CDC20	245.684	379.269	53.4804	70.2183	250.97	-2.33049	0.373678	-6.23663	4.47097e-10	2.29998e-08
LINC00261	522.582	799.775	117.971	181.487	335.618	-2.13625	0.342691	-6.23374	4.5543e-10	2.33496e-08
C1orf116	3699.36	3224.08	1401.5	1355.75	2216.17	-1.32816	0.213339	-6.2256	4.79715e-10	2.45122e-08
STOM	522.582	576.744	1676.77	1961.79	1020.59	1.72643	0.27746	6.22226	4.90038e-10	2.49559e-08
SYT8	85.5867	149.268	578.846	394.303	323.807	2.03498	0.327153	6.22028	4.96274e-10	2.51892e-08
RAB15	644.418	608.108	188.754	165.283	376.628	-1.82549	0.293576	-6.21812	5.03133e-10	2.54525e-08
KIF18B	123.849	167.273	28.3131	11.8831	121.671	-2.9162	0.46912	-6.21632	5.08948e-10	2.56614e-08
KRT4	1853.71	3413.42	489.188	734.591	1157.28	-2.10424	0.339039	-6.20648	5.41829e-10	2.72291e-08
NCKIPSD	471.23	439.673	1443.97	1099.73	881.717	1.481	0.238767	6.2027	5.55043e-10	2.76197e-08
BIRC5	197.353	355.456	40.8968	60.4957	234.308	-2.43633	0.392777	-6.20282	5.54619e-10	2.76197e-08
LPIN2	400.747	246.263	1222.18	1335.23	750.398	1.98763	0.32043	6.20301	5.53928e-10	2.76197e-08
CCL28	36.2485	23.2324	165.16	177.166	103.23	2.55129	0.411531	6.19952	5.66363e-10	2.80912e-08
ELMSAN1	495.396	344.42	1557.22	1790.03	974.867	1.99774	0.3226	6.19261	5.91748e-10	2.9255e-08
GSTK1	2203.1	3552.82	940.625	967.932	1890.42	-1.5932	0.257595	-6.1849	6.21429e-10	3.0623e-08
ACSL5	639.383	575.002	191.9	193.37	541.666	-1.65525	0.267956	-6.17731	6.52009e-10	3.20263e-08
STIM2	989.785	982.731	347.622	299.238	699.917	-1.61087	0.260872	-6.17496	6.618e-10	3.24026e-08
PCK2	479.286	472.199	1544.64	1188.31	814.45	1.52119	0.246458	6.17222	6.73368e-10	3.28634e-08
MYO1E	198.36	159.723	597.722	505.572	369.883	1.62719	0.263811	6.16802	6.91491e-10	3.364e-08
HYOU1	1400.6	817.781	7473.1	3378.04	2462.83	2.29099	0.371488	6.16706	6.95734e-10	3.37387e-08
CASTOR2	240.65	230.001	50.3345	41.0507	153.037	-2.37357	0.385315	-6.16007	7.27117e-10	3.51486e-08
CENPF	406.789	439.092	84.9394	131.794	386.476	-1.95212	0.317507	-6.14828	7.83261e-10	3.77428e-08
SEC24D	682.68	385.658	1981.92	1620.42	908.179	1.75711	0.285852	6.14692	7.9003e-10	3.79488e-08
SERPINF2	132.911	190.506	578.846	504.491	342.676	1.73431	0.282238	6.14484	8.00431e-10	3.83276e-08
PGM3	465.189	311.895	1374.76	1088.92	675.445	1.66808	0.271603	6.14161	8.16868e-10	3.8992e-08
HSPA1A	1322.06	1647.18	449.864	263.589	947.105	-2.06231	0.336093	-6.13612	8.45597e-10	4.02372e-08
RAB40C	960.585	881.089	2345.27	2180.01	1506.97	1.29739	0.211674	6.12919	8.833e-10	4.19004e-08
KIAA1671	2626	2495.16	759.736	950.647	1581	-1.58064	0.258274	-6.12	9.35778e-10	4.42518e-08
SARS	1552.64	1581.55	3915.08	4124.51	2483.06	1.35905	0.222374	6.11155	9.86687e-10	4.65148e-08
SH3D21	268.843	381.592	1184.43	1495.11	1101.98	2.04008	0.334006	6.10792	1.00936e-09	4.72906e-08
NIPSNAP2	894.129	839.271	2198.99	2600.24	1522.78	1.47005	0.24067	6.10812	1.00809e-09	4.72906e-08
COG3	339.326	290.986	841.529	870.707	497.154	1.44475	0.236694	6.10387	1.03529e-09	4.83568e-08
TNFRSF10B	1464.04	1173.24	4113.27	3304.58	2306.83	1.49248	0.244788	6.09703	1.08057e-09	5.03177e-08
CCN2	278.912	126.617	22.0213	11.8831	138.323	-3.60716	0.592364	-6.08942	1.13319e-09	5.26067e-08
MKI67	423.906	504.724	92.8042	144.758	451.301	-1.95619	0.321497	-6.08464	1.16751e-09	5.40355e-08
TSPAN12	594.072	555.254	188.754	182.568	362.101	-1.63033	0.268093	-6.08121	1.19275e-09	5.48703e-08
CBX4	418.871	371.138	1448.69	944.166	691.741	1.59827	0.262802	6.08167	1.18938e-09	5.48703e-08
SRP72	792.432	675.482	1933.16	1918.58	1186.31	1.39302	0.229842	6.06077	1.35468e-09	6.21317e-08
ATP1B3	1131.76	1775.54	423.124	431.032	978.169	-1.7681	0.291845	-6.05837	1.37509e-09	6.28785e-08
ALKBH5	1211.3	1023.97	2763.68	2565.67	1812.29	1.25438	0.207445	6.04679	1.47757e-09	6.73622e-08
NOTCH1	2689.44	1726.75	6283.94	6073.34	3838.58	1.4855	0.24598	6.0391	1.54977e-09	7.04428e-08
KLF11	93.6419	53.4345	292.569	394.303	180.115	2.24255	0.37139	6.03825	1.55797e-09	7.06048e-08
RSL24D1	783.37	924.65	2139.22	2442.52	1453.95	1.42285	0.235751	6.03538	1.5859e-09	7.16574e-08
SLC39A11	698.79	771.316	267.402	189.049	487.626	-1.69464	0.28106	-6.02944	1.64528e-09	7.41203e-08
YEATS2	664.556	567.451	1766.43	2082.78	1340.4	1.64507	0.272954	6.02692	1.67116e-09	7.48435e-08
SFTPC	461.161	692.906	95.9501	88.5831	273.293	-2.64756	0.439266	-6.02724	1.6678e-09	7.48435e-08
SOX2	3619.81	3588.24	1437.68	1303.9	2554.31	-1.39507	0.231502	-6.02619	1.67873e-09	7.49618e-08
CCNG2	939.44	665.608	2299.66	2223.22	1554.71	1.49672	0.248673	6.01885	1.75663e-09	7.82113e-08
SLPI	5097.95	8740.03	2208.42	1871.05	4474.79	-1.76281	0.293014	-6.01613	1.78637e-09	7.93032e-08
SEMA6A	141.973	95.2529	423.124	377.018	283.403	1.76463	0.294276	5.99651	2.01606e-09	8.924e-08
BHLHA15	13.0897	5.22729	185.608	78.8605	48.875	3.90762	0.65329	5.98144	2.21169e-09	9.76156e-08
GJA1	148.015	128.94	426.27	772.401	354.897	2.1191	0.354364	5.98	2.23144e-09	9.82027e-08
TARS	1200.23	1071.01	3005.91	3328.35	2010.81	1.48041	0.247916	5.97141	2.35207e-09	1.03213e-07
TTYH3	3162.68	1927.71	8284.74	6648.05	5085.94	1.55337	0.260627	5.96015	2.5201e-09	1.10269e-07
HSPA8	4619.67	5037.95	1338.58	816.693	3263.02	-2.16508	0.363769	-5.95181	2.65187e-09	1.15702e-07
PKM	14383.6	15215.5	31921.5	33622.7	24070.3	1.1469	0.192749	5.95023	2.67774e-09	1.16497e-07
SFTA3	738.06	784.094	250.099	243.063	498.164	-1.62688	0.273588	-5.94646	2.7401e-09	1.1887e-07
CAPN8	1710.73	2706.57	375.936	636.286	1184.58	-2.12328	0.357573	-5.93804	2.88449e-09	1.24779e-07
STT3A	1263.66	1217.96	2831.31	2828.18	1781.89	1.18962	0.200366	5.93723	2.89876e-09	1.25041e-07
GGH	571.921	670.255	143.139	209.575	460.583	-1.80937	0.304996	-5.93243	2.9848e-09	1.28389e-07
B3GNT3	500.431	523.891	114.826	168.524	322.043	-1.845	0.311115	-5.93027	3.02444e-09	1.29727e-07
TMF1	388.664	338.031	1083.76	1125.65	667.254	1.60607	0.270957	5.92739	3.0778e-09	1.31645e-07
EPRS	863.922	700.457	2035.4	2727.71	1447.95	1.60808	0.27142	5.92471	3.12856e-09	1.33442e-07
NDNF	554.803	332.804	1499.02	1485.39	920.324	1.75351	0.296038	5.92327	3.15597e-09	1.34235e-07
ABCC5	2344.07	2027.03	832.092	963.611	1569.23	-1.28173	0.216424	-5.9223	3.17464e-09	1.34653e-07
CDC25B	1370.39	1678.54	597.722	505.572	1268.44	-1.46895	0.248674	-5.90715	3.48084e-09	1.4723e-07
PRSS23	3461.73	3033.57	1069.61	630.884	2035.71	-1.93539	0.327791	-5.90433	3.54088e-09	1.49355e-07
AC140125.2	3.02071	3.48486	83.3665	55.0943	37.8635	4.38774	0.743544	5.90111	3.61055e-09	1.51872e-07
NPEPPS	1065.3	938.589	2397.18	3258.13	1859.15	1.49804	0.253952	5.89893	3.65865e-09	1.53472e-07
IL1R1	1477.13	802.68	353.914	263.589	675.34	-1.88602	0.319995	-5.8939	3.77189e-09	1.57787e-07
LAMP3	206.415	98.7377	887.145	517.455	311.985	2.21085	0.376406	5.87357	4.26515e-09	1.77933e-07
OBSL1	1692.6	1405.56	5305.57	3751.82	2977.93	1.54783	0.263743	5.8687	4.3923e-09	1.82736e-07
CARS	439.009	540.734	1506.89	1335.23	910.633	1.53407	0.261691	5.86214	4.56942e-09	1.89587e-07
VILL	1848.67	2133.32	663.786	829.656	1344.72	-1.41341	0.24136	-5.85604	4.74034e-09	1.96144e-07
ISM1	131.904	137.652	28.3131	24.8465	119.715	-2.35183	0.401815	-5.85303	4.82698e-09	1.99188e-07
CDK18	544.734	545.961	1522.62	1357.91	1082.03	1.40055	0.23932	5.85219	4.85145e-09	1.99657e-07
PAICS	659.521	757.957	1928.44	1766.26	1339.43	1.3807	0.236207	5.84528	5.05708e-09	2.07558e-07
IGFL4	166.139	240.455	45.6156	46.4521	149.532	-2.14713	0.367937	-5.83558	5.36031e-09	2.19412e-07
TPM1	4300.48	4001.78	1956.75	1767.34	3056.79	-1.15698	0.198597	-5.82577	5.68491e-09	2.32075e-07
CALU	904.198	667.932	1952.03	2020.13	1215.7	1.33961	0.230602	5.80921	6.27672e-09	2.5555e-07
AL035681.1	30.2071	57.5002	319.309	173.925	122.706	2.46332	0.424865	5.7979	6.71514e-09	2.72671e-07
HDLBP	6239.77	6110.7	13154.6	13558.6	8760.72	1.11304	0.192325	5.78727	7.15393e-09	2.89715e-07
GOLGA8A	1464.04	1014.68	3638.24	4585.79	2701.09	1.73153	0.299237	5.78648	7.18775e-09	2.90313e-07
YARS	892.116	1089.02	2611.1	2715.83	1661.97	1.42602	0.246481	5.7855	7.22964e-09	2.91232e-07
CAPN12	84.5798	40.0759	383.8	281.953	212.268	2.43504	0.421185	5.78141	7.40778e-09	2.97621e-07
SPRY4	149.022	111.516	26.7402	16.2042	89.4815	-2.62884	0.455041	-5.77716	7.59721e-09	3.04428e-07
POLR2L	921.316	1917.25	350.768	290.596	849.902	-2.14865	0.371964	-5.77649	7.62728e-09	3.04831e-07
SBNO2	1379.46	1129.09	3342.52	2940.53	2111.55	1.32529	0.229718	5.76917	7.96614e-09	3.1754e-07
CREB3L2	884.06	545.961	1934.73	2401.47	1285.78	1.6036	0.278034	5.76762	8.03982e-09	3.19641e-07
LEMD1	5.03451	15.6819	95.9501	119.911	48.6402	3.30974	0.574528	5.7608	8.37181e-09	3.28696e-07
GARS	578.969	766.088	2010.23	1916.42	1213.8	1.54368	0.267966	5.76072	8.37552e-09	3.28696e-07
TUBB4B	3597.66	4316.58	1431.39	979.815	2943.18	-1.71615	0.297853	-5.76173	8.32537e-09	3.28696e-07
PKD1	1322.06	808.488	3462.07	3447.18	2190.83	1.69896	0.294872	5.76168	8.32824e-09	3.28696e-07
SPC24	56.3865	105.707	4.71886	3.24084	57.9881	-4.39596	0.763005	-5.76137	8.34343e-09	3.28696e-07
LRRC8A	2294.73	2373.77	1012.98	975.494	1713.77	-1.2317	0.213889	-5.7586	8.48128e-09	3.31991e-07
SLC2A3	49.3382	6.96972	1448.69	2928.64	875.074	6.29478	1.09508	5.74824	9.01777e-09	3.52086e-07
TRIM68	611.19	699.876	212.349	243.063	426.985	-1.5236	0.265578	-5.73692	9.64152e-09	3.75477e-07
[truncated: 14,836 more rows]
