# Supplementary material for: Establishment of human distal lung organoids for SARS-CoV-2 infection
Source: Cell Discov. 2021 Nov 9;7:108. doi: 10.1038/s41421-021-00346-2 (PMC8575945; doi:10.1038/s41421-021-00346-2)
Supplement: Supplementary file 2 — Supplementary Information [file 41421_2021_346_MOESM2_ESM.zip › Supplementary Table S2 Significant differentiated genes in heatmap_ESM.xlsx]

## Sheet: Significant differentiated gene
	CT_1	CT_2	d2_1	d2_2	d3_1	d3_2	d4_1	d4_2
NDUFS6	495.396	846.24	739.918	661.238	328.532	117.599	295.715	176.086
UQCC2	421.892	627.275	482.442	576.097	293.746	206.326	257.964	262.508
MT-ND1	10960.1	14878.6	12777.6	14478	3912.75	1578.08	2707.05	2508.41
PCNA	677.645	996.67	872.557	1125.14	488.289	230.268	393.238	284.114
CDC25A	95.6557	107.45	105.331	118.561	28.344	10.5628	44.0427	15.1239
MCM6	312.14	439.092	405.719	606.334	136.566	78.1645	113.253	124.232
CPT1A	671.604	845.079	698.305	984.298	225.463	273.928	184.035	206.334
PLA2G4F	63.4349	49.3689	91.0268	96.2813	7.73017	5.63348	4.71886	3.24084
SLC27A4	277.905	261.945	373.21	332.608	119.818	23.2381	84.9394	61.576
GOT2	911.247	1040.23	1117.03	1169.7	587.493	350.684	569.409	383.5
CTSC	2913.98	3268.8	2791.92	2385.55	1801.13	1092.19	1256.79	1169.94
CTSL	384.637	508.79	427.826	511.644	157.18	130.274	173.025	175.006
CTSZ	1966.48	2369.12	1918.06	1935.18	1462.29	847.839	1022.42	785.364
KRT4	1853.71	3413.42	521.453	942.921	738.231	564.756	489.188	734.591
KLK12	48.3313	77.8285	14.3042	15.1186	10.3069	20.4214	3.1459	21.6056
HK2	413.837	211.415	348.503	360.458	2338.38	3675.14	3603.63	3946.27
PFKL	1997.69	1977.66	2245.76	2242.32	6950.71	6537.65	6183.28	4930.4
PKM	14383.6	15215.5	15986.9	17762.7	33400.8	30268.7	31921.5	33622.7
LDHA	2395.42	2599.13	3332.88	4093.95	14254.4	18165.2	17703.6	19550.9
CCL20	34.2347	43.5608	81.9241	65.2485	243.5	154.216	394.811	271.151
CCL28	36.2485	23.2324	29.9088	26.2585	148.162	219.706	165.16	177.166
CCR7	12.0828	4.64648	13.0038	7.16142	24.4789	19.7172	12.5836	20.5253
CASP10	185.27	145.203	189.856	163.917	337.551	318.292	357.06	407.266
BNIP3	415.851	399.597	412.221	368.415	3859.93	4766.63	4482.91	3983
STC2	14.0966	7.55053	9.10268	11.9357	697.004	1221.06	1684.63	1261.77
RNF183	28.1933	13.9394	45.5134	26.2585	584.916	625.316	281.558	474.243
ANKZF1	670.597	692.906	609.879	700.228	3482.44	3733.59	2626.83	2730.95
MKNK2	3725.54	3581.27	4400.49	4186.25	26524.8	43885.5	38309.3	39561
MAP2K1	319.188	303.183	332.898	352.501	620.99	700.664	731.423	724.869
APAF1	315.16	165.531	226.267	245.08	304.053	634.471	509.637	492.608
CDKN1A	2131.61	1819.1	2215.85	1724.31	3961.71	4270.88	6652.01	5586.13
