# Supplementary material for: Establishment of human distal lung organoids for SARS-CoV-2 infection
Source: Cell Discov. 2021 Nov 9;7:108. doi: 10.1038/s41421-021-00346-2 (PMC8575945; doi:10.1038/s41421-021-00346-2)
Supplement: Supplementary file 2 — Supplementary Information [file 41421_2021_346_MOESM2_ESM.zip › Supplementary Table S3 GO analysis of mock and SARS-CoV-2 infected hDLOS_ESM.xlsx]

## Sheet: 2d downregulation
de_2d_down_mm_sig_gobp
ID	Description	GeneRatio	BgRatio	pvalue	p.adjust	qvalue	geneID	Count
GO_EPIDERMIS_DEVELOPMENT	GO_EPIDERMIS_DEVELOPMENT	1/7	382/15227	0.000508629	0.0101726	0.00535399	KRT4/WNT10A/KLK12	3
GO_KERATINIZATION	GO_KERATINIZATION	2/7	148/15227	0.0019085	0.019085	0.0100447	KRT4/KLK12	2

## Sheet: 3d upregulation
de_3d_up_mm_sig_gobp
ID	Description	GeneRatio	BgRatio	pvalue	p.adjust	qvalue	geneID	Count
GO_GLYCOLYTIC_PROCESS	GO_GLYCOLYTIC_PROCESS	12/566	28/15227	1.09449e-10	6.02625e-08	5.53387e-08	ENO2/PGK1/ALDOC/PFKP/GAPDH/ENO1/HK2/TPI1/PFKL/PGAM1/PKM/ALDOA	12		9.96079
GO_INTRINSIC_APOPTOTIC_SIGNALING_PATHWAY	GO_INTRINSIC_APOPTOTIC_SIGNALING_PATHWAY	27/566	281/15227	6.43457e-06	0.00115485	0.00106049	BNIP3/PDK1/RNF183/ENO1/ERO1A/TRIB3/DAPK2/DDIT4/CHAC1/ACKR3/NOL3/DDIT3/NFATC4/HERPUD1/TAF9B/YBX3/HMOX1/IVNS1ABP/CDKN1A/ERN1/FLCN/TNFRSF10B/PPP1R15A/PTGS2/NUPR1/BDKRB2/EDA2R	27		5.19148
GO_RESPONSE_TO_ENDOPLASMIC_RETICULUM_STRESS	GO_RESPONSE_TO_ENDOPLASMIC_RETICULUM_STRESS	25/566	282/15227	5.44266e-05	0.00621617	0.00570828	STC2/RNF183/ANKZF1/ERO1A/TRIB3/CHAC1/DDIT3/ATF3/UFM1/HERPUD1/ASNS/SESN2/GFPT1/EDEM1/ERN1/PLA2G6/CREB3L2/TNFRSF10B/PPP1R15A/TSPYL2/SHC1/DNAJB9/NUPR1/BHLHA15/CTH	25		4.26419

## Sheet: 3d downregulation
de_3d_down_mm_sig_gobp
ID	Description	GeneRatio	BgRatio	pvalue	p.adjust	qvalue	geneID	Count
GO_FATTY_ACID_TRANSPORT	GO_FATTY_ACID_TRANSPORT	13/444	95/15227	3.666e-06	0.00616255	0.0058849	CROT/CPT1A/PLA2G4F/SYK/SLC25A20/PLA2G10/SLC27A4/PPARG/SLCO3A1/GOT2/THBS1/ACE/MFSD2A	13
GO_CELL_CYCLE_DNA_REPLICATION	GO_CELL_CYCLE_DNA_REPLICATION	10/444	63/15227	1.2863e-05	0.0086491	0.00825942	MCM6/MCM5/MCM3/ZMPSTE24/MCM4/POLA2/PCNA/FEN1/CDC45/RAD51	10
GO_OXIDATIVE_PHOSPHORYLATION	GO_OXIDATIVE_PHOSPHORYLATION	12/444	139/15227	0.000766823	0.102942	0.0983037	MT-ND2/MT-ND1/MT-ND3/MT-CO3/MT-ND5/MT-ATP6/MT-CO2/NDUFS6/UQCC2/PINK1/NDUFS8/MT-ATP8	12
GO_MITOCHONDRIAL_GENE_EXPRESSION	GO_MITOCHONDRIAL_GENE_EXPRESSION	11/444	164/15227	0.00870247	0.296549	0.283188	MRPS26/MRPL34/HSD17B10/C1QBP/UQCC2/ELAC2/MRPL16/COA3/MRPL41/MRPS15/MPV17L2	11

## Sheet: 4d upregulation
de_4d_up_mm_sig_gobp
ID	Description	GeneRatio	BgRatio	pvalue	p.adjust	qvalue	geneID	Count
GO_RESPONSE_TO_ENDOPLASMIC_RETICULUM_STRESS	GO_RESPONSE_TO_ENDOPLASMIC_RETICULUM_STRESS	56/791	282/15227	1.79561e-18	7.42844e-15	6.62486e-15	STC2/TRIB3/ERO1A/RNF183/ANKZF1/ATF3/HERPUD1/GFPT1/DDIT3/CHAC1/HSPA5/HSP90B1/P4HB/DNAJB9/SEL1L/UFM1/ERN1/EDEM1/SESN2/NUPR1/PPP1R15A/CANX/HYOU1/TNFRSF10B/BHLHA15/CREB3L2/TSPYL2/NFE2L1/SSR1/PDIA4/ASNS/PMAIP1/SYVN1/PDIA5/JUN/DNAJC3/DERL3/UBE2J1/CLGN/ATF4/SEC31A/SELENOK/KDELR3/BCL2L11/SHC1/UFL1/NIBAN1/CREBRF/NCK1/UBE4A/CTH/MANF/FICD/WFS1/APAF1/ITPR1	56
GO_GLYCOLYTIC_PROCESS	GO_GLYCOLYTIC_PROCESS_THROUGH_FRUCTOSE_6_PHOSPHATE	12/791	28/15227	5.00739e-09	1.7263e-06	1.53955e-06	PGK1/ENO2/PFKP/ALDOC/GAPDH/ENO1/HK2/TPI1/PFKL/PGAM1/PKM/ALDOA	12
GO_INTRINSIC_APOPTOTIC_SIGNALING_PATHWAY	GO_INTRINSIC_APOPTOTIC_SIGNALING_PATHWAY	43/791	281/15227	1.62728e-10	7.55903e-08	6.74132e-08	BNIP3/TRIB3/PDK1/ENO1/ERO1A/DDIT4/RNF183/DAPK2/HERPUD1/DDIT3/CHAC1/ACKR3/P4HB/CDKN1A/ERN1/NOL3/TAF9B/NUPR1/PPP1R15A/HYOU1/TNFRSF10B/YBX3/IVNS1ABP/EDA2R/NFATC4/PMAIP1/SYVN1/ARHGEF2/JMY/ATF4/FLCN/SELENOK/BCL2L11/BDKRB2/HMOX1/PTGS2/FBXW7/NCK1/FIGNL1/WFS1/APAF1/PLAUR/ITPR1	43

## Sheet: 4d downregulation
de_4d_down_mm_sig_gobp
ID	Description	GeneRatio	BgRatio	pvalue	p.adjust	qvalue	geneID	Count
GO_CELL_CYCLE_DNA_REPLICATION	GO_CELL_CYCLE_DNA_REPLICATION	12/764	63/15227	5.87012e-05	0.00679928	0.00629207	MCM5/CDC45/MCM6/MCM4/MCM3/PCNA/RAD51/ZMPSTE24/FEN1/GINS1/POLA2/RFC4	12
GO_OXIDATIVE_PHOSPHORYLATION	GO_OXIDATIVE_PHOSPHORYLATION	19/764	139/15227	6.57487e-05	0.0069811	0.00646033	MT-ND2/MT-ND3/MT-ATP6/MT-CO3/MT-CO2/MT-ND1/MT-ND5/CCNB1/NDUFA4/NDUFS6/NDUFS8/CDK1/UQCC2/NDUFB1/SNCA/NDUFAF1/NDUFA3/MT-ND6/SLC25A33	19
GO_FATTY_ACID_TRANSPORT	GO_FATTY_ACID_TRANSPORT	12/764	95/15227	0.00277997	0.0963246	0.089139	CROT/CPT1A/SYK/THBS1/PLA2G4F/PLA2G10/ACE/SLC27A4/GOT2/MFSD2A/NMUR2/PPARG	12
GO_MITOCHONDRIAL_GENE_EXPRESSION	GO_MITOCHONDRIAL_GENE_EXPRESSION	15/764	164/15227	0.0180375	0.256575	0.237435	COA3/MRPL34/MRPL16/MRPS15/MTG1/TRUB2/UQCC2/MRPL41/HSD17B10/MRPS11/MRPS28/MRPL47/MTRES1/DARS2/SLC25A33	15
