# Supplementary material for: Establishment of human distal lung organoids for SARS-CoV-2 infection
Source: Cell Discov. 2021 Nov 9;7:108. doi: 10.1038/s41421-021-00346-2 (PMC8575945; doi:10.1038/s41421-021-00346-2)
Supplement: Supplementary file 2 — Supplementary Information [file 41421_2021_346_MOESM2_ESM.zip › Supplementary Table S4 KEGG analysis of mock and SARS-CoV-2 infected hDLOS_ESM.xlsx]

## Sheet: 3d upregulation
de_3d_up_mm_sig_kegg
ID	Description	GeneRatio	BgRatio	pvalue	p.adjust	qvalue	geneID	Count
KEGG_GLYCOLYSIS	KEGG_GLYCOLYSIS	16/206	58/4961	7.4817e-10	1.04744e-07	9.52932e-08	ENO2/PGK1/ALDOC/PFKP/LDHA/GAPDH/ENO1/HK2/TPI1/PFKL/PGM1/PGAM1/PKM/ALDOA/PCK2/PGM2	16
KEGG_P53_SIGNALING_PATHWAY	KEGG_P53_SIGNALING_PATHWAY	8/206	66/4961	0.00557161	0.0709114	0.0645134	IGFBP3/CCNG2/SESN2/DDB2/CDKN1A/CCND2/TNFRSF10B/SERPINE1	8
KEGG_MAPK_SIGNALING_PATHWAY	KEGG_MAPK_SIGNALING_PATHWAY	17/206	263/4961	0.0446466	0.343187	0.312223	FGF11/MKNK2/DUSP9/NTRK2/DDIT3/FLNB/NFATC4/CACNA1I/MYC/MAP2K1/PLA2G6/FGFR3/DUSP8/FOS/CACNB4/PTPRR/CACNA1F	17

## Sheet: 3d downregulation
de_3d_down_mm_sig_kegg
ID	Description	GeneRatio	BgRatio	pvalue	p.adjust	qvalue	geneID	Count
KEGG_CELL_CYCLE	KEGG_CELL_CYCLE	13/174	123/4961	0.000327831	0.0160637	0.0147236	CCND1/E2F1/MCM6/MCM5/MCM3/MCM4/CDC25A/ANAPC7/YWHAH/CCND3/PCNA/E2F2/CDC45	13
KEGG_OXIDATIVE_PHOSPHORYLATION	KEGG_OXIDATIVE_PHOSPHORYLATION	12/174	128/4961	0.0016212	0.0476632	0.043687	MT-ND2/MT-ND1/MT-ND3/MT-CO3/MT-ND5/MT-ATP6/MT-CO2/ATP6V0E2/NDUFS6/ATP6V0D1/NDUFS8/MT-ATP8	12

## Sheet: 4d upregulation
de_4d_up_mm_sig_kegg
Description	GeneRatio	BgRatio	pvalue	p.adjust	qvalue	geneID	Count
KEGG_GLYCOLYSIS	16/292	58/4961	1.16098e-07	1.70664e-05	1.53982e-05	PGK1/ENO2/PFKP/LDHA/ALDOC/GAPDH/ENO1/HK2/TPI1/PGM1/PFKL/PGAM1/PCK2/PKM/ALDOA/PGM2	16
KEGG_MAPK_SIGNALING_PATHWAY	25/292	263/4961	0.010963	0.146506	0.132186	MKNK2/FGF11/DDIT3/DUSP9/FLNB/NTRK2/MYC/MAP2K1/MAPK8IP3/DUSP8/NFATC4/CACNA1I/MAP3K2/JUN/FOS/ATF4/ATF2/MAP2K6/DUSP1/NF1/PTPRR/CACNA1F/STK4/FGFR4/JUND	25
KEGG_P53_SIGNALING_PATHWAY	9/292	66/4961	0.0143286	0.159622	0.14402	IGFBP3/CDKN1A/SESN2/TNFRSF10B/CCNG2/DDB2/PMAIP1/CCND2/APAF1	9

## Sheet: 4d downregulation
de_4d_down_mm_sig_kegg
Description	GeneRatio	BgRatio	pvalue	p.adjust	qvalue	geneID	Count
KEGG_CELL_CYCLE	27/286	123/4961	7.85125e-10	1.2405e-07	1.17356e-07	CCND1/E2F1/MCM5/CDC20/CDC25B/CDC45/PKMYT1/CCNB1/YWHAH/ANAPC7/MCM6/MCM4/CCND3/CCNB2/MCM3/BUB1/PCNA/CCNE1/E2F4/E2F2/CDK1/CCNA2/CDC25A/ORC6/CDKN2C/CDC25C/TTK	27
KEGG_OXIDATIVE_PHOSPHORYLATION	14/286	128/4961	0.014812	0.260033	0.246001	MT-ND2/MT-ND3/MT-ATP6/MT-CO3/MT-CO2/MT-ND1/MT-ND5/NDUFA4/ATP6V0E2/NDUFS6/NDUFS8/NDUFB1/NDUFA3/MT-ND6	14
KEGG_LYSOSOME	12/286	119/4961	0.0402904	0.397867	0.376397	CTSC/CTSL/CTSZ/ARSB/ARSA/ACP2/GBA/AP1B1/LGMN/SMPD1/NAGPA/ARSG	6
