# Supplementary material for: Establishment of human distal lung organoids for SARS-CoV-2 infection
Source: Cell Discov. 2021 Nov 9;7:108. doi: 10.1038/s41421-021-00346-2 (PMC8575945; doi:10.1038/s41421-021-00346-2)
Supplement: Supplementary file 2 — Supplementary Information [file 41421_2021_346_MOESM2_ESM.zip › Supplementary Table S5 Differentiated expression genes in clusters_ESM.xlsx]

## Sheet: Cluster 1
GENE	MEM.SHIP
UBE2J2	0.87165
AURKAIP1	0.765567
CDK11B	0.874975
RER1	0.767199
ICMT	0.789595
AL359881.1	0.803611
PARK7	0.810062
SLC25A33	0.801931
CENPS	0.828677
MTOR	0.777733
PLEKHM2	0.88218
ATP13A2	0.840004
CAPZB	0.821119
NBL1	0.832027
E2F2	0.77947
GRHL3	0.755147
NCMAP-DT	0.774257
TMEM50A	0.815887
SELENON	0.769516
SLC30A2	0.866332
CEP85	0.837829
SH3BGRL3	0.75114
HMGN2	0.763325
ZDHHC18	0.88157
SNRNP40	0.875055
CCDC28B	0.786118
AL590434.1	0.758471
NCDN	0.755027
TFAP2E	0.796767
C1orf216	0.798958
MRPS15	0.855723
ZC3H12A	0.800804
MYCBP	0.820661
NDUFS5	0.823737
PPT1	0.806146
AL603839.3	0.800407
EXO5	0.799261
PPCS	0.838582
ELOVL1	0.798846
MUTYH	0.861771
MAST2	0.835352
POMGNT1	0.864216
CYP4X1	0.787686
TTC22	0.81683
DHCR24	0.825489
PLPP3	0.758153
SLC35D1	0.757845
PTGER3	0.833648
AK5	0.822683
LINC01725	0.866147
SAMD13	0.838743
GBP6	0.788807
EXTL2	0.876864
AC093157.1	0.811996
AC095032.1	0.833648
PRMT6	0.781041
HENMT1	0.858302
SORT1	0.847616
GSTM4	0.812836
KCNC4	0.866492
PHTF1	0.750045
PEX11B	0.778194
VPS45	0.831685
ENSA	0.787377
C1orf56	0.846377
RFX5	0.786128
AL589765.6	0.822217
THEM4	0.814161
S100A11	0.819436
S100A16	0.877913
PYGO2	0.788834
FLAD1	0.760876
MTX1	0.827173
GBA	0.854584
SCAMP3	0.826004
RUSC1	0.846376
MSTO1	0.80965
SLC25A44	0.884353
GLMP	0.88371
CCT3	0.770017
NAXE	0.767597
PRCC	0.866811
ARHGEF11	0.784114
KLHDC9	0.776105
SDHC	0.800473
AL592435.1	0.810896
GPR161	0.842265
Z99572.1	0.77138
TOR3A	0.803511
NPL	0.828943
PACERR	0.79898
B3GALT2	0.80293
ZNF281	0.791218
LAD1	0.877245
RNPEP	0.78893
FCMR	0.815942
PLXNA2	0.837284
2021-03-02	0.807284
2021-03-01	0.776727
AL392172.1	0.867493
MAP10	0.802338
COA6	0.791823
B3GALNT2	0.793511
FH	0.767025
ADI1	0.880853
AC108488.3	0.828892
RSAD2	0.754339
CPSF3	0.823807
IAH1	0.779807
HPCAL1	0.852897
RDH14	0.774929
AC012506.4	0.82267
CENPO	0.773714
DNMT3A	0.814533
HADHA	0.796178
PPM1G	0.773061
DPY30	0.854425
C2orf91	0.821742
ZFP36L2	0.820011
CRIPT	0.773929
CHAC2	0.857691
AC008280.3	0.809348
EML6	0.871429
ANTXR1	0.818314
SNRPG	0.766651
PRADC1	0.764633
POLE4	0.844632
CAPG	0.826972
AC062037.3	0.782769
POLR1A	0.819047
SLC9A4	0.778535
SLC9A2	0.849588
CHCHD5	0.810049
TMEM177	0.813047
AC012306.3	0.863412
ARHGEF4	0.755156
PLA2R1	0.815823
AC016737.1	0.782205
ATP5MC3	0.859955
HIBCH	0.821852
INPP1	0.809828
HSPE1	0.761889
MARS2	0.816193
METTL21A	0.752497
CDK5R2	0.75525
SERPINE2	0.758233
PTMA	0.811231
EIF4E2	0.865222
SCLY	0.756618
ILKAP	0.825765
COPS9	0.781438
SUMF1	0.786265
MTMR14	0.797627
TATDN2	0.809253
TSEN2	0.815023
CHCHD4	0.885216
TBC1D5	0.767899
UBP1	0.79829
EXOG	0.871111
ENTPD3	0.756882
ZNF620	0.810839
HIGD1A	0.834714
AC124045.1	0.815091
LARS2	0.811737
SCAP	0.772926
DHX30	0.874303
UQCRC1	0.828423
IP6K1	0.858493
SMIM4	0.777582
SPCS1	0.84266
NEK4	0.837611
SFMBT1	0.852517
PSMD6	0.825982
RIOX2	0.82794
NXPE3	0.777541
IFT57	0.837394
AC112487.1	0.776729
ZDHHC23	0.79619
TIMMDC1	0.822457
ITGB5	0.829659
AC112484.3	0.813456
HMCES	0.841889
PCCB	0.76136
RNF7	0.783784
ATP1B3	0.885249
C3orf33	0.844371
MECOM	0.771343
ACTRT3	0.751607
RPL22L1	0.832992
MRPL47	0.839242
SOX2	0.816237
TBCCD1	0.786949
TP63	0.787468
LSG1	0.788352
XXYLT1	0.792295
APOD	0.762368
WDR53	0.793582
PIGX	0.874486
BDH1	0.768759
ZNF718	0.813488
AC016773.1	0.821837
TMEM129	0.755357
C4orf48	0.885429
LRPAP1	0.800243
AC005674.1	0.771576
WDR1	0.774177
LAP3	0.860528
SMIM20	0.851693
STIM2	0.794323
UTP3	0.815586
NAAA	0.752368
CXCL11	0.761102
BMP2K	0.845476
COQ2	0.764336
NUDT9	0.869656
PDLIM5	0.820292
PAPSS1	0.847196
MCUB	0.808977
LARP7	0.848284
EXOSC9	0.757485
DCTD	0.849466
SLC25A4	0.801704
NDUFS6	0.809255
IRX2	0.848009
PDZD2	0.855947
CDC20B	0.858525
NDUFAF2	0.789481
RNF180	0.777514
RGS7BP	0.769139
MCCC2	0.814943
MRPS27	0.797809
HEXB	0.826657
TBCA	0.755316
PPIC	0.859413
ALDH7A1	0.825271
HINT1	0.801917
SEPTIN8	0.822743
UQCRQ	0.75491
SKP1	0.787063
CDKN2AIPNL	0.754781
HNRNPA0	0.815217
ARAP3	0.8428
ADRB2	0.832496
GM2A	0.871231
GALNT10	0.883761
MIR3142HG	0.863542
STK10	0.764429
SIMC1	0.762974
GPRIN1	0.782244
TSPAN17	0.867855
ZNF346	0.860307
HNRNPAB	0.821192
ZNF354A	0.865223
MGAT4B	0.765827
FAM50B	0.863015
EEF1E1	0.851581
TFAP2A-AS2	0.808984
CD83	0.767371
HMGN4	0.850939
ZSCAN16	0.840184
TRIM26	0.764965
PPP1R10	0.884249
C6orf47	0.828419
HSPA1A	0.872125
HSPA1B	0.7903
PSMB9	0.758879
WDR46	0.859602
PFDN6	0.79169
ZBTB9	0.775857
UQCC2	0.795576
SNRPC	0.79617
FKBP5	0.770344
ARMC12	0.762196
MDGA1	0.778676
SAYSD1	0.861451
CCND3	0.826665
SRF	0.826899
RCAN2	0.832322
ADGRF5	0.763142
ELOVL4	0.885319
COQ3	0.824509
RTN4IP1	0.752549
CD24	0.804765
SMPD2	0.877812
TSPYL1	0.798443
HDDC2	0.842918
ENPP1	0.751846
FUCA2	0.819329
PHACTR2	0.793218
STX11	0.760185
EPM2A	0.859629
PPP1R14C	0.87666
AL450344.1	0.761102
EZR	0.754463
AL139393.3	0.78187
MPC1	0.782313
PDCD2	0.75864
C7orf50	0.824388
PSMG3	0.781578
MRM2	0.820397
AC073316.3	0.772908
FBXL18	0.876464
ACTB	0.810614
C7orf26	0.759659
NDUFA4	0.798857
NUP42	0.766435
CCDC126	0.802027
HNRNPA2B1	0.768539
GGCT	0.750046
URGCP	0.836193
UBE2D4	0.794878
OGDH	0.8758
H2AFV	0.810553
TPST1	0.827146
NSUN5	0.817526
CASTOR2	0.843647
TP53TG1	0.788694
CROT	0.869444
PON2	0.760156
SEM1	0.791344
EPHB4	0.812319
SLC12A9	0.773994
BCAP29	0.80692
DOCK4	0.808161
ST7	0.77818
AC106873.1	0.750948
AC087071.2	0.85677
LRGUK	0.868902
SLC35B4	0.758582
TRIM24	0.834574
EPHA1	0.810491
ZNF775	0.80447
AC073111.1	0.846429
ABCB8	0.768017
TUSC3	0.863602
DMTN	0.789755
RHOBTB2	0.812554
ANK1	0.77789
HGSNAT	0.758151
AC113143.3	0.80308
CYP7B1	0.765076
AC104232.1	0.794727
HEY1	0.792063
ZNF704	0.844776
DECR1	0.862694
TP53INP1	0.750863
ERICH5	0.772742
NIPAL2	0.777576
POLR2K	0.828689
RNF139-AS1	0.826776
TSTA3	0.862404
SCRIB	0.796628
AC234917.3	0.831505
MFSD3	0.830656
PLPP6	0.881589
AK3	0.865474
RLN1	0.80185
NOL6	0.81178
RPP25L	0.7846
ANKRD20A1	0.826167
FXN	0.813909
OSTF1	0.767376
C9orf64	0.864696
S1PR3	0.783955
SHC3	0.821088
SYK	0.843915
MFSD14B	0.777975
AOPEP	0.769308
LINC00476	0.760609
ZNF367	0.771173
CDC14B	0.806749
ANKS6	0.799725
PTGR1	0.883855
SUSD1	0.759356
CDC26	0.768557
ZNF618	0.778827
FBXW2	0.839919
LHX6	0.805713
PSMB7	0.819107
ARPC5L	0.776334
FPGS	0.868981
AK1	0.838997
PTGES2	0.851621
C9orf16	0.770645
TRUB2	0.779933
CERCAM	0.763496
SPOUT1	0.871075
LRRC8A	0.851461
MIGA2	0.80892
CRAT	0.86768
C9orf78	0.817961
USP20	0.781614
UCK1	0.794933
GBGT1	0.763775
SURF2	0.752623
ARRDC1-AS1	0.855602
ASB13	0.804043
PRKCQ-AS1	0.775843
NUDT5	0.781558
SEPHS1	0.845149
MEIG1	0.761351
AL392046.1	0.80308
2021-03-08	0.752037
ZFAND4	0.821885
WASHC2C	0.787809
PTPN20	0.867114
AL731537.1	0.774257
AIFM2	0.846715
TYSND1	0.802075
PCBD1	0.786086
SLC29A3	0.755404
ECD	0.80994
CHCHD1	0.858519
CDHR1	0.857651
LIPA	0.796234
IFIT3	0.885627
SLC25A28	0.750538
NDUFB8	0.793134
FBXL15	0.882751
ACTR1A	0.837819
ARL3	0.780576
NSMCE4A	0.863922
HTRA1	0.800224
FOXI2	0.764712
PTPRE	0.757371
PWWP2B	0.844478
MTG1	0.817883
AC136475.1	0.769539
CHID1	0.872535
TSSC4	0.868751
TMEM9B	0.834547
ZBED5-AS1	0.87265
DKK3	0.816371
LINC02718	0.82267
AC010768.1	0.750948
MTCH2	0.800437
MRPL16	0.819441
TMEM109	0.792559
TMEM132A	0.87424
CYB561A3	0.800916
BSCL2	0.885372
NXF1	0.846172
GPR137	0.864993
BATF2	0.817345
SAC3D1	0.871386
ZNHIT2	0.846291
BANF1	0.869623
CCDC87	0.885699
LRFN4	0.783562
AP003419.3	0.752748
RPS6KB2	0.814249
NUDT8	0.856613
NDUFS8	0.870376
CPT1A	0.846867
CCND1	0.864952
ALG1L9P	0.784935
LAMTOR1	0.855883
ACER3	0.79613
AQP11	0.862123
PRCP	0.851947
TMEM126A	0.827972
HIKESHI	0.760479
FZD4	0.790341
TRPC6	0.865495
DCUN1D5	0.835991
FDX1	0.796116
IL18	0.751202
ATP5MG	0.811001
TMEM25	0.766855
TRAPPC4	0.84326
OAF	0.88492
SPATA19	0.78595
GLB1L3	0.761137
RHNO1	0.863118
MRPL51	0.797799
IFFO1	0.772588
LRP6	0.757332
MANSC1	0.839572
BORCS5	0.806567
EMP1	0.87133
YAF2	0.779525
TMEM117	0.872897
ZNF641	0.835186
TMBIM6	0.854976
NCKAP5L	0.79307
AQP5	0.831541
AQP6	0.820231
HNRNPA1	0.81378
BLOC1S1	0.829056
CD63	0.872287
ORMDL2	0.880203
PYM1	0.850267
SUOX	0.814225
MYL6	0.762164
NABP2	0.851824
ANKRD52	0.801378
CS	0.850431
ATP5F1B	0.806827
HMGA2	0.767338
TMEM19	0.831221
ACSS3	0.752408
DCN	0.760039
SNRPF	0.771898
SLC25A3	0.876975
AC010203.2	0.755748
C12orf75	0.867971
AC079174.2	0.810349
UNG	0.802801
TCHP	0.770976
ANAPC7	0.869558
SDSL	0.813092
MSI1	0.765187
POP5	0.803553
C12orf43	0.768576
ORAI1	0.867356
TMEM132B	0.79229
AC108704.1	0.815468
PSPC1	0.763156
AL512652.1	0.843987
B3GLCT	0.75694
NAA16	0.763124
DNAJC15	0.868159
RCBTB1	0.871992
KPNA3	0.824776
NEK3	0.87399
PCDH9	0.810062
CLN5	0.812003
SPRY2	0.780507
GPC5	0.806809
CLDN10	0.858146
PCCA-DT	0.822405
FGF14-IT1	0.808034
AL356740.3	0.756476
LAMP1	0.866672
PSMB5	0.776127
THTPA	0.871552
DHRS4L2	0.837184
DCAF11	0.77798
NEDD8	0.84175
FBXO33	0.815793
FKBP3	0.870303
ARF6	0.778922
RTN1	0.778566
DCAF4	0.836686
BATF	0.85702
POMT2	0.854012
SLIRP	0.808984
ADCK1	0.869234
TTC7B	0.777263
LGMN	0.818849
ITPK1	0.764958
DIO3	0.821742
BTBD6	0.758436
IGHG4	0.758566
NDN	0.795919
EMC4	0.769564
NOP10	0.845133
LINC01852	0.751281
FAM98B	0.779247
THBS1	0.78848
SRP14	0.857047
PAK6	0.852436
CCDC9B	0.771783
AC020661.1	0.766544
NDUFAF1	0.876607
LRRC57	0.816492
LCMT2	0.87007
SQOR	0.866697
AP4E1	0.793971
TMOD2	0.856432
GNB5	0.874267
AC009754.2	0.795076
WDR72	0.765961
AC090517.5	0.790403
CGNL1	0.859368
GTF2A2	0.849144
SNAPC5	0.774667
GRAMD2A	0.805957
ETFA	0.757499
PSMA4	0.776461
ST20-AS1	0.803396
AP3B2	0.79466
ABHD2	0.808932
LINC01585	0.763652
SNRNP25	0.880372
MRPL28	0.857217
ANTKMT	0.83462
C16orf91	0.868155
NME3	0.864536
PGP	0.850337
TEDC2	0.818797
ERVK13-1	0.825245
PAQR4	0.853963
GLYR1	0.845188
NAGPA	0.792576
ABAT	0.752594
ATF7IP2	0.87126
EMP2	0.834984
SNN	0.750863
NOMO1	0.879635
GPRC5B	0.765672
POLR3E	0.884312
NDUFAB1	0.812288
ARHGAP17	0.839301
CLN3	0.751403
TUFM	0.861402
PPP4C	0.870074
ZNF771	0.777556
AC002310.1	0.755739
ZNF689	0.759713
PYCARD	0.837467
ITFG1	0.861359
NUP93	0.768999
NLRC5	0.840606
PLLP	0.802825
TK2	0.794816
AC018557.3	0.761738
RRAD	0.843121
E2F4	0.794144
SLC7A6	0.79476
NQO1	0.805526
WWP2	0.843466
DDX19A	0.762699
ST3GAL2	0.822883
FA2H	0.869643
ADAT1	0.785662
AC092142.1	0.810644
HSBP1	0.800877
AC010531.6	0.797731
DEF8	0.794705
C17orf97	0.78529
ITGAE	0.830846
PSMB6	0.874539
SLC25A11	0.870243
PHF23	0.762792
GPS2	0.775126
TRAPPC1	0.820116
ELAC2	0.751685
LLGL1	0.881975
SHMT1	0.810636
ALDH3A1	0.844352
SPECC1	0.823091
MAP2K3	0.772359
BLMH	0.834426
TMEM98	0.821728
PIGW	0.8208
CISD3	0.846823
MIEN1	0.856536
KRT10	0.848723
KRT13	0.823826
TUBG1	0.750218
COA3	0.753388
RND2	0.873335
SLC25A39	0.853892
WNT3	0.848341
NGFR	0.797152
RSAD1	0.777183
C17orf67	0.805443
GDPD1	0.777829
MAP3K3	0.831667
FTSJ3	0.789843
PSMC5	0.82786
DDX5	0.812461
SLC39A11	0.824889
ARMC7	0.786668
SYNGR2	0.789644
NDUFAF8	0.859433
NPLOC4	0.824611
CCDC137	0.790233
MRPL12	0.845656
DCXR	0.854078
DUS1L	0.760049
RALBP1	0.794054
SNRPD1	0.79063
ABHD3	0.799075
IMPACT	0.819849
AC007996.1	0.802308
C18orf21	0.773494
TPGS2	0.82939
ELAC1	0.819263
PIGN	0.799589
KCNG2	0.840872
TXNL4A	0.863189
THEG	0.800386
POLR2E	0.885511
LSM7	0.817353
SLC39A3	0.835967
DPP9	0.754628
FEM1A	0.773796
NDUFA11	0.79061
MLLT1	0.839176
PNPLA6	0.839524
PET100	0.796359
2021-03-02	0.783596
UBL5	0.823722
FDX2	0.864985
TRMT1	0.84033
STX10	0.77641
GIPC1	0.755932
DNAJB1	0.754538
MRPL34	0.7802
ARMC6	0.818844
NDUFA13	0.840149
AC139769.2	0.812057
LRP3	0.831176
CEBPA-DT	0.832341
FBXO17	0.751583
FBXO27	0.833832
PAF1	0.779389
EID2	0.760906
PSMC4	0.829632
SERTAD1	0.828552
DMAC2	0.755767
ARHGEF1	0.83268
MEGF8	0.806228
ETHE1	0.804658
CADM4	0.882519
ERCC2	0.87264
RTN2	0.884413
AC006262.2	0.78595
AP2S1	0.811963
ZC3H4	0.836107
ALDH16A1	0.845892
ZNF649-AS1	0.821742
NDUFA3	0.853844
RPS9	0.807038
VPS16	0.79856
ITPA	0.834664
TMEM230	0.812591
KIF3B	0.765956
AL121906.2	0.790575
NFS1	0.771686
MANBAL	0.833457
DHX35	0.879722
TTPAL	0.758462
YWHAB	0.820247
PIGT	0.797928
SLC35C2	0.754343
SULF2	0.82027
ZNFX1	0.831262
FAM210B	0.77495
ATP5F1E	0.837956
ARFRP1	0.786024
ZGPAT	0.852342
CU633906.1	0.821742
AF127936.2	0.834676
N6AMT1	0.843897
CFAP298	0.839003
AGPAT3	0.864236
UBE2G2	0.847087
AJ011932.1	0.834676
DGCR6L	0.874043
LZTR1	0.775168
UBE2L3	0.827897
AP1B1	0.846029
SLC35E4	0.828082
C22orf24	0.773714
YWHAH	0.874113
MCM5	0.81709
NOL12	0.757996
ANKRD54	0.780255
MICALL1	0.778921
POLR2F	0.872441
CBX6	0.843836
ZC3H7B	0.836597
NAGA	0.816171
SAMM50	0.798766
NUP50-DT	0.83993
MAPK12	0.835411
ANOS1	0.815235
WWC3	0.85189
FANCB	0.856313
APOO	0.78002
MID1IP1	0.774811
MAGED1	0.772155
MAGED2	0.765176
APEX2	0.849149
NBDY	0.770694
HDAC8	0.856004
TRMT2B	0.813513
BEX3	0.765073
TCEAL1	0.824092
KLHL13	0.837613
UBE2A	0.843953
NDUFA1	0.751098
C1GALT1C1	0.794194
STK26	0.82896
HS6ST2	0.791239
HTATSF1	0.822848
MAGEA8-AS1	0.833648
NSDHL	0.792786
CCNQ	0.855632
NAA10	0.826946
LAGE3	0.822553
FUNDC2	0.751149
MT-ND1	0.845167
MT-ND2	0.800604
MT-CO3	0.854235
MT-ND3	0.861758
MT-ND5	0.865264

## Sheet: Cluster 2
GENE	MEM.SHIP
PLEKHN1	0.856601
AGRN	0.781986
MIB2	0.780105
MMP23B	0.786302
AL590822.3	0.760949
PRDM16-DT	0.890794
AL136528.1	0.790669
NPHP4	0.879184
ERRFI1	0.772459
ENO1	0.82839
MIR34AHG	0.849157
PEX14	0.891498
VPS13D	0.886589
DHRS3	0.850213
AC254633.1	0.85221
DNAJC16	0.758054
FBXO42	0.857282
AKR7A3	0.793928
USP48	0.8662
HSPG2	0.873973
ZNF436	0.770649
AHDC1	0.828658
THEMIS2	0.848293
AGO4	0.766864
ADPRHL2	0.755448
RLF	0.768843
FOXJ3	0.763999
RIMKLA	0.783789
P3H1	0.88879
SLC2A1-AS1	0.892184
AC099795.1	0.812341
PTPRF	0.882792
TUT4	0.761049
MYSM1	0.799461
PATJ	0.845268
AK4	0.872065
LEPR	0.822363
MIER1	0.8094
GNG12-AS1	0.875308
LRRC7	0.788859
SRSF11	0.876656
AC118549.1	0.757717
LPAR3	0.819773
C1orf52	0.864997
BCL10	0.88602
AL360219.1	0.871908
AL109613.1	0.774516
AMY2B	0.896489
PRPF38B	0.830322
AMPD2	0.781253
C1orf162	0.752828
TXNIP	0.843759
PRPF3	0.801928
SETDB1	0.780886
ZNF687	0.782939
TRIM46	0.835963
HCN3	0.8257
SYT11	0.768609
BCAN	0.770306
PEAR1	0.754936
SLAMF9	0.803928
VANGL2	0.759397
AL831711.1	0.856471
BLZF1	0.776146
RGS16	0.867541
IVNS1ABP	0.796003
OCLM	0.752
ELF3-AS1	0.775989
ELF3	0.779869
SYT2	0.790317
KDM5B	0.860182
PCAT6	0.866063
ATP2B4	0.824566
CD46	0.786921
RAB3GAP2	0.831174
LINC02809	0.812748
OBSCN	0.837692
EGLN1	0.783961
MTR	0.861179
GREM2	0.823676
ZNF496	0.89379
FAM110C	0.808686
ACP1	0.893819
SILC1	0.871908
KIDINS220	0.831551
GRHL1	0.775872
AC104794.3	0.792466
AC104699.1	0.891284
MPV17	0.792445
GTF3C2	0.890176
C2orf16	0.820101
FOSL2	0.892889
AL133243.2	0.765491
AC012358.3	0.836672
PPP4R3B	0.774537
UGP2	0.791715
PELI1	0.782792
LINC01829	0.844848
MXD1	0.786046
PAIP2B	0.843918
FBXO41	0.808238
AC073263.2	0.891188
HK2	0.825983
KCMF1	0.855412
PTCD3	0.791136
RGPD2	0.804382
EIF2AK3-DT	0.785954
AC103563.9	0.871908
ANKRD36B	0.787265
AC079447.1	0.841413
AC092168.2	0.89
CREG2	0.82971
C2orf49	0.862075
TMEM87B	0.804617
ZC3H6	0.86001
AC009404.1	0.86955
INSIG2	0.894376
AC010974.2	0.871908
CCNT2	0.798127
DARS	0.839974
DARS-AS1	0.800932
MBD5	0.75277
RND3	0.790109
SCN1A	0.753741
AC007405.3	0.835188
AC078883.1	0.887833
PDK1	0.871644
SCRN3	0.753058
AC010894.2	0.7805
CHRNA1	0.800387
LNPK	0.792707
PGAP1	0.844365
AC012459.1	0.758842
PPIL3	0.791639
CASP10	0.765596
CASP8	0.870459
AC007038.2	0.821065
LINC01280	0.812747
IGFBP2	0.783814
IGFBP5	0.82267
TMBIM1	0.880267
PRKAG3	0.868969
OBSL1	0.834043
KCNE4	0.808665
COL4A3	0.803232
SP110	0.835059
EFHD1	0.757428
DGKD	0.82152
ACKR3	0.841008
AC124862.1	0.794388
BHLHE40	0.825704
SETD5	0.877327
TMEM40	0.814441
IQSEC1	0.812613
SLC6A6	0.87835
NGLY1	0.755218
AZI2	0.787381
OXSR1	0.813583
ACVR2B	0.833264
ZNF621	0.774123
LIMD1	0.789581
PTH1R	0.840051
P4HTM	0.80178
AC121247.1	0.850856
U73169.1	0.834634
RASSF1	0.842925
ARHGEF3-AS1	0.840981
APPL1	0.775692
FLNB	0.885847
DNASE1L3	0.762292
ATXN7	0.758126
ADAMTS9-AS2	0.75144
PROK2	0.789963
ZNF717	0.798327
GBE1	0.773919
ZNF654	0.779408
EPHA3	0.887934
CFAP44	0.810991
SPICE1	0.84763
AC108693.2	0.836218
MAATS1	0.751908
FAM162A	0.857592
ZNF148	0.838894
UBA5	0.761962
RAB6B	0.895965
U2SURP	0.765639
CHST2	0.756749
AC018450.1	0.80006
DIPK2A	0.868277
AC107021.1	0.775433
PLOD2	0.778768
HLTF	0.786652
TM4SF1	0.805593
SIAH2	0.811297
LINC00886	0.836176
GPR160	0.886541
PHC3	0.874905
PRKCI	0.820361
MAP3K13	0.889584
IGF2BP2	0.770873
LPP	0.879445
AC108676.1	0.79618
RNF212	0.871205
HAUS3	0.82572
SH3BP2	0.784668
AC093323.1	0.798288
RBPJ	0.830839
PGM2	0.786208
NSUN7	0.782579
CNGA1	0.802145
FRYL	0.787468
DCUN1D4	0.861252
KDR	0.782186
EXOC1	0.76913
UBA6	0.864496
YTHDC1	0.877737
CDKL2	0.874029
STBD1	0.77356
CCNG2	0.765621
AFF1	0.824628
FAM13A-AS1	0.764974
FAM13A	0.87378
AIMP1	0.806885
ALPK1	0.85158
SNHG8	0.788936
C4orf3	0.793231
NDNF	0.893755
PGRMC2	0.866007
GAB1	0.768714
FAM160A1	0.854727
PDGFC	0.845263
ACSL1	0.758006
LRP2BP	0.821473
ANKRD37	0.877421
CCDC110	0.790338
PDLIM3	0.790382
SORBS2	0.773281
TLR3	0.804703
SLC6A3	0.80724
2021-03-06	0.867518
NPR3	0.758026
PELO	0.88892
GPBP1	0.8732
RAD17	0.827638
ANKRD31	0.878528
ZBED3-AS1	0.764761
AC123595.2	0.759294
AC114316.1	0.871908
SPATA9	0.802404
FEM1C	0.882064
ATG12	0.8117
P4HA2	0.810454
AFF4	0.820175
SMAD5	0.879375
MATR3	0.812229
AC011379.2	0.892102
PCDHB14	0.771355
AC008781.1	0.786633
PRELID2	0.819173
TCERG1	0.858137
AC114939.1	0.776822
ARHGEF37	0.773794
SYNPO	0.881244
TNIP1	0.850599
GRIA1	0.789028
PWWP2A	0.875822
SFXN1	0.825515
FAM153B	0.846259
RNF44	0.855782
PRR7-AS1	0.870614
FAM193B	0.851676
GMDS-DT	0.760422
MYLK4	0.842933
NQO2	0.855221
DSP	0.756542
RANBP9	0.837069
MYLIP	0.793645
BTN3A1	0.892052
AL513548.3	0.864892
HLA-F-AS1	0.765155
DDR1	0.818143
TSBP1	0.789812
RXRB	0.786531
SYNGAP1	0.842845
UHRF1BP1	0.823721
UNC5CL	0.795134
UBR2	0.784801
CUL7	0.808418
AL080250.1	0.820232
HACE1	0.87977
FOXO3	0.801371
CDK19	0.868064
AL080317.2	0.890818
TUBE1	0.815365
CALHM6	0.769907
RNF217	0.894712
STX7	0.815277
TAB2	0.772636
ULBP2	0.860482
RPS6KA2-IT1	0.891195
PHF10	0.81809
SUN1	0.895695
GET4	0.786059
TTYH3	0.785363
PMS2	0.75966
ZNF12	0.855576
C1GALT1	0.750124
VWDE	0.816445
ANKMY2	0.790603
MACC1	0.821314
DNAH11	0.894701
KBTBD2	0.799476
NT5C3A	0.814054
AC011294.1	0.879342
DDC	0.758195
EGFR	0.83525
ZNF713	0.821381
PHKG1	0.811464
ZNF680	0.796335
RABGEF1	0.793888
EIF4H	0.75756
POM121C	0.797528
AC003991.2	0.783978
GATAD1	0.755738
COL1A2	0.774343
TMEM225B	0.805753
TFR2	0.880383
RASA4	0.877866
AC007384.1	0.764753
KMT2E	0.835437
KCND2	0.891188
POT1	0.759612
HILPDA	0.870434
SMO	0.835209
UBE2H	0.808741
EXOC4	0.804591
ZC3HAV1L	0.816053
KDM7A	0.890601
MKRN1	0.861632
DENND2A	0.757349
AC073878.1	0.878872
CTAGE15	0.892914
ZNF467	0.769081
SLC4A2	0.832539
WDR86	0.812529
KMT2C	0.803936
RBM33	0.867527
WDR60	0.80533
AC004863.1	0.826448
ERICH1	0.833245
AC245164.2	0.836218
AC022784.6	0.871908
AF131215.2	0.781913
MTUS1	0.79227
CSGALNACT1	0.792617
LOXL2	0.833661
SLC25A37	0.884178
STC1	0.880561
DOCK5	0.872786
BNIP3L	0.859295
PNMA2	0.896492
ZNF395	0.841761
EIF4EBP1	0.782593
PLEKHA2	0.757278
PCMTD1	0.871394
PLAG1	0.865444
AC055822.1	0.76733
PDE7A	0.826664
AC021321.2	0.82627
AC022893.3	0.871908
PAG1	0.846283
AC104211.1	0.785254
TRIQK	0.792823
RNF19A	0.794166
PABPC1	0.838435
ATP6V1C1	0.790781
AC025370.2	0.825484
OXR1	0.768888
TMEM74	0.758974
COL14A1	0.77021
FBXO32	0.877759
TMEM65	0.877241
LRATD2	0.775577
MYC	0.787792
PVT1	0.763249
AC022973.3	0.79913
NDRG1	0.783818
SPATA6L	0.813657
SNAPC3	0.896863
MLLT3	0.762726
AL449423.1	0.891188
FAM219A	0.815783
CD72	0.867961
CA9	0.85921
ZBTB5	0.794535
BX005266.2	0.829087
PTAR1	0.853175
CARNMT1	0.804708
RASEF	0.795515
AL499602.1	0.765699
RMI1	0.871949
AL162727.2	0.836266
AKNA	0.763961
NR6A1	0.752594
GARNL3	0.820326
LRSAM1	0.750556
NIBAN2	0.824331
SH2D3C	0.820842
SPTAN1	0.854242
HMCN2	0.842606
ABL1	0.75756
TSC1	0.812409
MRPS2	0.752426
NACC2	0.75896
NSMF	0.828301
DIP2C	0.819159
LARP4B	0.827465
PFKP	0.882174
KLF6	0.760412
PFKFB3	0.873519
AL157395.1	0.756695
LINC02649	0.828157
LINC02656	0.770908
CAMK1D	0.86196
AL157392.3	0.775037
CUBN	0.772846
VIM	0.841699
ST8SIA6	0.836717
AL157385.2	0.80103
MASTL	0.839299
ZNF25	0.799646
ZNF33A	0.819249
RASGEF1A	0.8212
IPMK	0.858919
DDX50	0.801928
HK1	0.78473
UNC5B	0.883217
FAM149B1	0.817804
AC022400.4	0.84619
KAT6B	0.877071
SAMD8	0.764336
ZMIZ1	0.826839
HECTD2	0.825409
PPP1R3C	0.80425
BTAF1	0.80602
CYP26A1	0.831023
TBC1D12	0.79217
PDLIM1	0.886316
LCOR	0.861734
PGAM1	0.765184
MMS19	0.798821
MARVELD1	0.754942
ERLIN1	0.862616
SCD	0.80341
ADD3	0.802817
MXI1	0.893361
FAM53B	0.841138
AL731571.1	0.790656
DHX32	0.791827
BNIP3	0.797355
AL162274.1	0.858005
AL360181.2	0.752265
ODF3	0.804923
PHRF1	0.760555
AC068580.3	0.839061
MRPL23-AS1	0.880456
KCNQ1OT1	0.811729
CDKN1C	0.798735
CARS	0.876562
CARS-AS1	0.82005
AC090587.1	0.89436
DENND5A	0.790885
SBF2-AS1	0.829527
AC011092.3	0.89436
ADM	0.774167
GTF2H1	0.855158
LDHA	0.836368
NAV2	0.778365
AL358944.1	0.871908
EHF	0.789891
DDB2	0.806035
FNBP4	0.884117
TNKS1BP1	0.877695
SLC43A1	0.796433
CTNND1	0.758715
AHNAK	0.833795
TUT1	0.788711
TTC9C	0.814301
VEGFB	0.843077
PPP2R5B	0.856957
SPDYC	0.891188
RELA	0.897234
SNX32	0.825143
AP002813.1	0.81003
IL18BP	0.888839
RAB6A	0.793393
P4HA3	0.787575
TPBGL	0.787866
PCF11	0.820342
TMEM135	0.772849
AP003120.1	0.790606
FAM76B	0.793734
BIRC2	0.767882
TMEM123	0.773446
ATM	0.819027
CRYAB	0.827033
ANKK1	0.791574
PDZD3	0.807123
ARHGAP32	0.77028
TMEM45B	0.87972
PRDM10	0.866412
ZBTB44	0.757074
GAPDH	0.866943
ACRBP	0.84762
TPI1	0.840737
RBP5	0.855828
SLC2A14	0.875956
FOXJ2	0.882565
KLRC3	0.871908
YBX3	0.895842
ETV6	0.818255
CDKN1B	0.767528
GPRC5A	0.86553
LINC01559	0.821997
AC007529.2	0.757182
ABCC9	0.802524
ANO6	0.84429
WNT1	0.777076
DDN	0.795959
SLC11A2	0.77864
ACVR1B	0.808155
PCBP2	0.788313
CBX5	0.819889
LRP1	0.893378
NXPH4	0.868954
NDUFA4L2	0.851083
2021-03-09	0.794777
EEF1AKMT3	0.850568
HELB	0.833758
CAND1	0.753049
MDM2	0.815926
CNOT2	0.829446
MRPL42	0.824792
NR2C1	0.753651
IKBIP	0.767239
APAF1	0.897283
DEPDC4	0.840937
CASC18	0.755184
SUDS3	0.840653
ZCCHC8	0.824603
VPS37B	0.856589
SBNO1	0.816895
SLC15A4	0.783665
AC131009.2	0.896441
ULK1	0.765375
AC148477.2	0.859501
FBRSL1	0.788151
ZMYM2	0.781655
LNX2	0.878917
USPL1	0.777646
N4BP2L2	0.799494
SMAD9-IT1	0.817518
ELF1	0.806641
AKAP11	0.838685
AL162713.2	0.76434
TPT1-AS1	0.882072
DHRS12	0.805064
HNRNPA1L2	0.812802
AL138955.1	0.814308
AL442067.3	0.798855
FARP1	0.834846
ERCC5	0.816462
ANKRD10-IT1	0.85181
ARHGEF7	0.8558
AL137002.2	0.764712
PCID2	0.77197
AL163636.1	0.88583
METTL3	0.764165
AC243965.2	0.837854
SLC22A17	0.756572
MYH7	0.79078
NYNRIN	0.811042
EGLN3	0.891225
ATL1	0.794029
SAV1	0.835935
ERO1A	0.78423
SAMD4A	0.751985
L3HYPDH	0.85298
HIF1A-AS3	0.894065
ZBTB1	0.885744
SUSD6	0.839093
SLC8A3	0.87519
NUMB	0.888107
ELMSAN1	0.758041
ENTPD5	0.825761
PGF	0.8149
KCNK10	0.871908
ASB2	0.89104
SERPINA10	0.779281
CLMN	0.805239
BDKRB2	0.860246
CCNK	0.761552
INF2	0.877821
GPR132	0.845103
AC123768.5	0.891188
ZNF770	0.778683
CHAC1	0.831206
MGA	0.750893
STRC	0.802139
DUOX2	0.782435
SLC28A2	0.892397
SECISBP2L	0.758947
COPS2	0.847902
POLR2M	0.792079
MYO1E	0.805779
RORA-AS1	0.819851
RORA	0.787237
DAPK2	0.8779
TRIP4	0.751456
CLPX	0.81802
MAP2K1	0.830861
TLE3	0.791118
PKM	0.786773
PARP6	0.837031
NPTN-IT1	0.779026
ARID3B	0.822854
C15orf39	0.828507
SIN3A	0.889748
SNX33	0.818151
PDE8A	0.785265
AC087286.4	0.891188
ZNF710-AS1	0.831657
AC124248.1	0.880419
NR2F2-AS1	0.770361
AC012409.3	0.773053
ARRDC4	0.753942
IGF1R	0.849547
SYNM	0.837128
CHSY1	0.772681
TARSL2	0.807811
RAB40C	0.828962
METTL26	0.790843
RHBDL1	0.810942
FBXL16	0.837814
AL133297.1	0.778731
MAPK8IP3	0.823283
AL031717.1	0.759552
SPSB3	0.754884
PKD1	0.884535
MTRNR2L4	0.819182
NLRC3	0.833412
VASN	0.804185
ZC3H7A	0.848409
MIR193BHG	0.818072
NPIPA1	0.860091
AC138969.1	0.886569
NPIPA8	0.784252
SMG1	0.879041
TMC5	0.888709
NPIPB3	0.750277
NPIPB5	0.832212
GGA2	0.755716
ATXN2L	0.865983
SEZ6L2	0.75111
AC093512.2	0.864649
TMEM265	0.822069
CTF1	0.890638
STX1B	0.859777
ZNF646	0.766089
BCKDK	0.785307
GPT2	0.81383
SIAH1	0.786608
AC007728.2	0.866477
TRADD	0.755809
HSF4	0.790976
RIPOR1	0.808258
CDH1	0.752657
GLG1	0.887816
MAF	0.818552
CMIP	0.842758
GSE1	0.864377
FBXO31	0.866774
AC137932.3	0.837374
AC092120.1	0.850856
AC129507.1	0.80536
TLCD3A	0.837196
SERPINF2	0.880891
MNT	0.887431
PAFAH1B1	0.897393
C17orf100	0.770103
KCTD11	0.767546
ZBTB4	0.806669
KDM6B	0.842216
ADORA2B	0.851591
RAI1	0.810929
SMCR5	0.835724
MYO15A	0.767831
FAM106A	0.813363
EPN2	0.852469
AC129926.1	0.833429
WSB1	0.85366
KSR1	0.893429
ZNF207	0.784551
CCT6B	0.796561
AC015849.3	0.866437
HNF1B	0.867215
TBC1D3K	0.773189
TBC1D3E	0.811733
SRCIN1	0.774547
FBXO47	0.871908
FBXL20	0.857448
CDK12	0.876417
GSDMB	0.773358
NR1D1	0.887867
RARA	0.843085
AC100793.2	0.765468
ITGA2B	0.773736
MAPT	0.817891
NPEPPS	0.887984
KAT7	0.751979
COL1A1	0.851346
LUC7L3	0.824351
MBTD1	0.871532
AC015813.1	0.891344
DHX40	0.799708
APPBP2	0.7914
DDX42	0.854118
HELZ	0.877123
BPTF	0.837172
AC002546.1	0.836218
LINC00511	0.858151
WBP2	0.806882
TRIM65	0.810486
UBE2O	0.843869
JMJD6	0.760479
AC116025.2	0.754362
AC016245.2	0.836218
PCYT2	0.757872
SLC16A3	0.805761
CSNK1D	0.774382
NARF	0.852328
WDR45B	0.835708
LPIN2	0.843695
ZBTB14	0.881482
ANKRD12	0.854204
AP001033.2	0.751334
PTPN2	0.753092
FAM210A	0.821223
RNMT	0.830602
ESCO1	0.817214
RIOK3	0.864125
AQP4	0.770588
SETBP1	0.767951
EPG5	0.831327
RPL17	0.873089
RELCH	0.76046
TNFRSF11A	0.864741
ZADH2	0.798627
TSHZ1	0.788404
ZNF516	0.849864
LINC01002	0.801588
SHC2	0.888801
RNF126	0.767906
FSTL3	0.81825
PRTN3	0.850204
ARID3A	0.873742
AC005391.1	0.871808
WDR18	0.865508
SBNO2	0.810204
TCF3	0.769454
ONECUT3	0.864813
BTBD2	0.860822
MKNK2	0.884883
MOB3A	0.842213
IZUMO4	0.760297
DOT1L	0.830054
JSRP1	0.777491
AC005551.1	0.796414
FZR1	0.838897
SH3GL1	0.851992
UBXN6	0.761414
KDM4B	0.843529
PTPRS	0.771202
FUT3	0.882597
SLC25A41	0.781522
TUBB4A	0.864957
ZNF358	0.792823
XAB2	0.807406
ANGPTL4	0.819787
PRAM1	0.869865
ZNF559	0.80605
DNM2	0.875629
PRKCSH	0.774106
DHPS	0.780961
RFX1	0.795593
NOTCH3	0.886188
EPS15L1	0.801927
SLC35E1	0.844533
AC024075.3	0.843127
AC024075.2	0.869455
USE1	0.819746
RAB3A	0.884651
IQCN	0.874198
AC005253.1	0.863458
AC003973.1	0.871908
PLEKHF1	0.886353
ANKRD27	0.756967
ZNF792	0.765341
LGI4	0.808872
LINC01534	0.795306
ZNF585B	0.820757
AC093227.3	0.868418
GGN	0.884096
SUPT5H	0.851446
BCKDHA	0.88119
AC243960.3	0.836218
ZNF526	0.774226
ERF	0.852909
CIC	0.850454
ZNF223	0.822032
ZNF225	0.773805
ZNF180	0.873005
INAFM1	0.80612
EHD2	0.854768
ZNF114	0.813059
TMEM143	0.767052
IGLON5	0.790312
AC011468.1	0.801518
ZNF841	0.823932
ZNF83	0.796691
ZNF347	0.806102
ZNF665	0.781151
MYADM	0.833127
COX6B2	0.882987
ZFP28	0.752582
ZNF264	0.849735
ZNF460	0.757523
ZNF543	0.860485
ZNF548	0.757802
ZNF773	0.76211
ZNF550	0.763013
ZNF256	0.817017
C19orf18	0.786476
TBC1D20	0.753161
AL118505.1	0.84851
JAG1	0.882493
RIN2	0.856241
RALGAPA2	0.825605
NAPB	0.768218
ASXL1	0.816676
BPIFB4	0.768164
MMP24	0.752184
FO393401.1	0.878627
PHF20	0.874834
TGIF2	0.836213
CHD6	0.853833
SGK2	0.757462
OSER1	0.865359
WFDC3	0.820224
PLTP	0.770362
PCIF1	0.857276
ZMYND8	0.785336
RNF114	0.828265
UBE2V1	0.798352
TSHZ2	0.785214
ZNF217	0.776028
DOK5	0.878872
OSBPL2	0.821538
SLCO4A1	0.844921
SLC17A9	0.799053
HELZ2	0.810928
SIK1B	0.82921
LINC00158	0.849668
PAXBP1	0.774903
LINC00649	0.869146
AP000317.1	0.859328
ETS2	0.753745
AF064858.1	0.862311
RIPK4	0.822779
ABCG1	0.771899
SIK1	0.816991
RRP1	0.866392
POFUT2	0.894845
MICAL3	0.874892
DGCR9	0.751417
SEPTIN5	0.885966
CRKL	0.790115
GGT1	0.756382
LINC01422	0.81056
PITPNB	0.809657
TTC28-AS1	0.761114
MTMR3	0.837897
CDC42EP1	0.796996
LGALS1	0.86769
H1F0	0.827551
DDX17	0.85557
SREBF2	0.83541
PACSIN2	0.796367
SULT4A1	0.895214
CERK	0.787214
TBC1D22A	0.885196
PLXNB2	0.858083
SBF1	0.837893
ADM2	0.771441
ADGRG2	0.803508
MAP7D2	0.804321
BCOR	0.893195
KDM6A	0.88621
CDK16	0.816085
OTUD5	0.780733
CACNA1F	0.811966
KANTR	0.753033
KDM5C	0.865422
IQSEC2	0.843939
ZXDB	0.765221
ARHGEF9	0.765625
HEPH	0.850856
EDA	0.763817
OGT	0.893595
PGK1	0.866187
ZNF711	0.890152
ARMCX5	0.810922
TBC1D8B	0.759048
RBM41	0.846324
TSC22D3	0.797204
RNF113A	0.798859
RHOXF1-AS1	0.880336
THOC2	0.791631
APLN	0.876947
LINC00629	0.758684
AL136169.1	0.89285
MTMR1	0.871765
GABRE	0.759946
DUSP9	0.775332
PNCK	0.887491
SLC6A8	0.8659
MECP2	0.843301
GDI1	0.790012
PLXNA3	0.835914
SLC10A3	0.76441
AC240274.1	0.891155

## Sheet: Cluster 3
GENE	MEM.SHIP
TDGF1	0.751435
GATA2-AS1	0.760754
AC034229.4	0.75007
ADAM19	0.751227
LMO2	0.761592
KRT6A	0.759839
LRRK1	0.75213
LYPD3	0.764349
FAM71E1	0.751861
CLDN5	0.761174
AL021391.1	0.750239

## Sheet: Cluster 4
GENE	MEM.SHIP
AL359771.1	0.802787
AL109627.1	0.763222
BX284668.6	0.802787
PLA2G2F	0.802787
AL031005.2	0.802787
CELA3A	0.802787
MYOM3	0.802787
RCAN3AS	0.786125
AL360012.1	0.802787
P3R3URF	0.802787
KNCN	0.802787
AC099788.1	0.802787
LINC01562	0.802787
AL050343.3	0.802787
LINC01771	0.802787
C8B	0.802787
AC093424.1	0.802787
RPE65	0.802787
AC104169.1	0.802787
AL391497.1	0.802787
AC098656.1	0.802787
BRDT	0.802787
AC092802.3	0.802787
LINC02790	0.802787
DPYD-AS2	0.802787
LINC01708	0.802787
CYMP-AS1	0.802787
AL390066.2	0.802787
HMGCS2	0.802787
FCGR1B	0.802787
AC244453.1	0.832366
SRGAP2-AS1	0.802787
AL391069.3	0.802787
RPTN	0.802787
LCE5A	0.802787
SPRR2F	0.802787
UBE2Q1	0.791053
AL592078.2	0.802787
PKLR	0.802787
MPZ	0.818231
SH2D1B	0.802787
AL357568.1	0.802787
AL357568.2	0.802787
AL031733.2	0.802787
AL021026.1	0.802787
DNM3OS	0.802787
C1orf105	0.802787
OVAAL	0.802787
LINC00272	0.802787
AL133383.1	0.802787
AC093422.2	0.802787
AL137789.2	0.802787
LINC01698	0.802787
AL023754.1	0.802787
LINC01693	0.802787
LINC02773	0.802787
KCNK2	0.802787
BPNT1	0.828326
AL359732.1	0.802787
LINC02814	0.802787
AL121990.1	0.802787
AL122003.2	0.802787
LYST-AS1	0.802787
LINC02768	0.802787
AL356010.2	0.802787
RGS7	0.802787
AL591623.1	0.759821
AC011995.2	0.802787
AC019118.2	0.802787
AC231981.1	0.782517
LINC00487	0.802787
AC008278.2	0.802787
AC079148.3	0.802787
AC023137.1	0.802787
AC017050.1	0.802787
AC007391.2	0.802787
RMDN2-AS1	0.802787
AC009229.2	0.802787
LINC01833	0.802787
AC011306.1	0.802787
AC132153.1	0.802787
AC068193.1	0.802787
LINC01805	0.802787
AC118345.1	0.802787
LINC01143	0.802787
LINC01943	0.802787
AC013270.1	0.7815
FAHD2B	0.782645
AC092675.1	0.802787
INPP4A	0.754767
LINC02611	0.802787
IL1R2	0.839739
GPR45	0.802787
LINC01123	0.810549
IL1B	0.802787
AC140481.2	0.802787
AC073869.3	0.802787
AC097532.2	0.802787
THSD7B	0.802787
ZEB2	0.827056
UPP2-IT1	0.802787
AC064843.1	0.802787
SLC4A10	0.802787
MYO3B-AS1	0.802787
SP9	0.802787
HOXD8	0.802787
HAGLROS	0.802787
HOXD1	0.802787
CCDC141	0.802787
AC009962.1	0.806676
AC092844.1	0.802787
TNP1	0.802787
AC007557.1	0.802787
CATIP-AS2	0.802787
LINC01494	0.802787
C2orf83	0.802787
AC104634.2	0.802787
NPPC	0.763765
ECEL1	0.834068
UGT1A9	0.802787
LINC01107	0.802787
AC124861.2	0.802787
CAPN10-DT	0.772395
AC093642.7	0.802787
AC034195.1	0.802787
CNOT10-AS1	0.802787
AC099541.2	0.802787
AC006059.4	0.802787
AC099782.2	0.802787
XCR1	0.802787
AC134772.1	0.802787
AC092040.1	0.802787
PRICKLE2	0.764414
ADAMTS9-AS1	0.802787
TAFA4	0.802787
VGLL3	0.784101
AC106719.1	0.802787
AC079942.1	0.802787
TMEM108-AS1	0.802787
AC117382.2	0.802787
FOXL2NB	0.802787
LINC01213	0.802787
LINC02066	0.802787
ARL14	0.802787
BCHE	0.802787
NLGN1-AS1	0.802787
NAALADL2-AS3	0.802787
LINC01209	0.802787
AC007953.1	0.802787
CCDC39-AS1	0.802787
ETV5-AS1	0.777485
AC068295.1	0.802787
SMCO1	0.802787
AC055764.1	0.802787
POLN	0.790045
STX18-IT1	0.802787
LINC02517	0.802787
AC098829.1	0.802787
AC108063.2	0.802787
TAPT1	0.758737
CCKAR	0.802787
AC022463.1	0.802787
LINC02513	0.802787
AC106052.1	0.773323
GABRA4	0.802787
LINC02480	0.802787
AC110611.2	0.802787
AC111197.1	0.802787
AFM	0.802787
AC067942.4	0.802787
HPGDS	0.802787
AC106881.1	0.802787
NDST3	0.802787
AC020703.1	0.802787
GRIA2	0.802787
SMIM31	0.797103
TLL1	0.812307
AC021151.1	0.802787
AC116616.1	0.802787
GPM6A	0.802787
AC020551.1	0.802787
CLDN24	0.802787
AC108865.1	0.802787
AHRR	0.757329
AC116351.1	0.802787
AC112176.1	0.802787
AC126768.1	0.802787
AC010266.2	0.802787
AC091965.4	0.802787
SEMA5A-AS1	0.802787
AC091838.1	0.802787
LINC02150	0.802787
LINC02241	0.802787
AC093274.1	0.802787
ADAMTS12	0.802787
AC008957.1	0.802787
AC091860.2	0.802787
LINC02105	0.802787
ESM1	0.802787
AC022445.1	0.802787
CARTPT	0.802787
AC008897.2	0.802787
AC093510.1	0.802787
AC026408.1	0.802787
AC008840.1	0.802787
LIX1-AS1	0.802787
LINC00491	0.802787
AC008462.1	0.773645
AC106786.2	0.802787
MINAR2	0.802787
AC010307.4	0.802787
LINC01843	0.840777
AC113382.2	0.802787
AC008667.1	0.802787
PCDHA4	0.787499
GRXCR2	0.802787
C5orf46	0.802787
PDGFRB	0.802787
KIF4B	0.802787
C5orf52	0.802787
AC008703.1	0.802787
NKX2-5	0.802787
AC008663.1	0.802787
ADAMTS2	0.802787
AC136628.4	0.802787
AC138035.2	0.802787
IRF4	0.802787
AL357054.4	0.836218
AL359852.2	0.802787
AL138831.1	0.756726
AL359378.1	0.802787
AL157373.2	0.802787
AL008729.2	0.802787
AL009031.1	0.802787
AL132775.1	0.802787
PRL	0.802787
NRSN1	0.802787
HIST1H2AH	0.802787
AL645941.1	0.802787
SMIM40	0.802787
Z85996.3	0.802787
CRISP3	0.802787
RIMS1	0.769641
LINC02857	0.802787
OSTM1-AS1	0.802787
NR2E1	0.802787
SLC22A16	0.802787
LINC02518	0.802787
TRAPPC3L	0.802787
Z99496.2	0.802787
AL356124.2	0.802787
AL024497.1	0.802787
AL023806.1	0.802787
AL138916.1	0.802787
UST-AS1	0.802787
AL035634.1	0.802787
AL627422.2	0.802787
AL356417.1	0.802787
AL132982.1	0.802787
AL596442.4	0.802787
AGMO	0.802787
AC010082.1	0.802787
AC007091.1	0.802787
STEAP1B	0.802787
AC087175.1	0.795875
LINC02838	0.802787
SPDYE9P	0.802787
AC211486.2	0.802787
AC004921.1	0.802787
AC079799.1	0.802787
STEAP4	0.794651
AC002383.1	0.802787
AC002456.1	0.789522
AC005021.1	0.802787
OR2AE1	0.802787
AC092849.1	0.755121
NAT16	0.802787
SLC26A4-AS1	0.802787
SLC26A3	0.802787
AC002463.1	0.837351
AC018464.1	0.802787
PPP1R3A	0.802787
AC004875.1	0.802787
HYAL4	0.802787
FAM71F1	0.802787
CPA1	0.802787
AKR1B15	0.802787
AC083870.1	0.802787
TRBC2	0.802787
FAM131B	0.766178
AC005229.4	0.761345
AC009403.2	0.802787
AC246817.2	0.802787
AC010941.1	0.802787
AF131215.3	0.802787
AC105046.1	0.802787
UNC5D	0.802787
AC105230.1	0.802787
AC087623.3	0.802787
AC016868.1	0.802787
AC103724.4	0.802787
AC044893.1	0.802787
XKR4	0.777917
C8orf34-AS1	0.802787
PRDM14	0.802787
AC087672.2	0.802787
AC103952.1	0.802787
MIR2052HG	0.802787
PKIA	0.800185
AC037450.1	0.802787
AC090578.2	0.802787
AC004083.1	0.802787
AC103770.1	0.802787
AC117834.2	0.802787
AC010834.2	0.802787
AC023632.5	0.802787
AC016877.3	0.802787
AC105328.1	0.802787
AC018781.1	0.802787
AP001208.1	0.802787
AC087667.1	0.802787
HHLA1	0.802787
AC105180.2	0.802787
AC040914.1	0.802787
SLURP1	0.76214
AC067930.1	0.802787
SPATC1	0.785818
AC084125.3	0.802787
AL358976.2	0.802787
IL33	0.772782
LINC02851	0.802787
AL157703.1	0.802787
AL512643.2	0.802787
C9orf92	0.802787
SAXO1	0.764533
CDKN2A-DT	0.802787
BX088651.4	0.805275
AL590399.3	0.802787
FAM27E3	0.760979
AL353608.2	0.802787
PGM5	0.802787
GNA14-AS1	0.802787
AL161912.2	0.802787
AL161629.1	0.802787
AL162585.1	0.802787
C9orf129	0.802787
AL590705.3	0.758835
AL592463.1	0.802787
TNFSF8	0.828293
BRINP1	0.802787
AL513122.2	0.802787
AL357936.1	0.802787
SLC34A3	0.765092
AL669841.1	0.802787
AL513304.1	0.802787
AL450322.1	0.802787
AKR1C8P	0.802787
UCN3	0.835846
AL583859.1	0.802787
AL353586.1	0.802787
AL358780.1	0.824992
AL158211.3	0.802787
AL391839.2	0.802787
LINC01518	0.802787
AL353801.1	0.802787
OR13A1	0.802787
LINC02637	0.82698
AL138760.1	0.802787
AC069079.1	0.802787
AL451049.1	0.802787
AC067751.1	0.802787
CTNNA3	0.802787
LINC02640	0.802787
DUPD1	0.802787
AC018511.5	0.802787
AL512424.1	0.802787
AC010789.1	0.802787
PITX3	0.802787
CYP17A1	0.802787
ADRA2A	0.788013
NRAP	0.802787
AC010998.1	0.802787
AC009988.1	0.802787
AL731566.3	0.75415
ARMS2	0.802787
CLRN3	0.802787
AL390236.1	0.802787
LINC01165	0.802787
NKX6-2	0.802787
TOLLIP-AS1	0.813515
KRTAP5-6	0.802787
OR51Q1	0.802787
OR52N2	0.802787
OR52B2	0.802787
AC104237.1	0.802787
OR5P2	0.802787
OR5P3	0.802787
AC009869.1	0.802787
AC006299.1	0.802787
AC107973.1	0.802787
KCNA4	0.802787
CCDC73	0.802787
RAG2	0.802787
LINC02489	0.802787
NR1H3	0.757068
PTPRJ-AS1	0.802787
AC109635.7	0.802787
OR5B2	0.802787
SLC22A8	0.802787
AP006333.1	0.802787
GPHA2	0.784446
AP000944.6	0.802787
LINC02736	0.802787
GAL3ST3	0.802787
GPR152	0.802787
MRGPRF	0.802787
LINC02747	0.802787
FOLR3	0.802787
AP003785.1	0.802787
AP003086.2	0.802787
AP001978.1	0.802787
FZD4-DT	0.822871
GRM5	0.802787
NOX4	0.802787
AP000943.2	0.802787
CARD17	0.802787
LINC02763	0.802787
NXPE2	0.802787
AP000465.1	0.802787
PATE2	0.802787
AP000842.1	0.802787
AP001318.1	0.802787
KIRREL3	0.769714
AP001993.1	0.802787
LINC02714	0.802787
AC006207.1	0.802787
KCNA1	0.802787
CD163	0.802787
AC006511.4	0.802787
CLECL1	0.802787
LINC01489	0.802787
AC092793.1	0.802787
AC009320.1	0.802787
H3F3C	0.802787
LINC02406	0.802787
AC015540.1	0.802787
AC008124.1	0.796657
AC011603.1	0.802787
TMPRSS12	0.802787
KRT85	0.802787
KRT6C	0.802787
KRT4	0.825166
AC020637.1	0.802787
AC025262.1	0.802787
AC078889.1	0.802787
C12orf50	0.802787
CLLU1	0.802787
AC007656.1	0.802787
NR1H4	0.802787
LINC02456	0.802787
AC079385.3	0.802787
AC007541.1	0.753443
CMKLR1	0.802787
LINC01498	0.802787
AC073863.1	0.802787
AC083806.3	0.802787
AC069503.3	0.802787
HCAR1	0.752681
PITPNM2-AS1	0.802787
AC055717.2	0.802787
AC073912.1	0.802787
AC137590.2	0.802787
AC148477.3	0.802787
ZNF84-DT	0.802787
AL512484.1	0.802787
PABPC3	0.802787
RPL21	0.83436
CDX2	0.802787
LINC00384	0.802787
LINC00426	0.77752
STARD13-AS	0.802787
AL138999.1	0.802787
TNFSF11	0.802787
SMIM2	0.802787
AL138960.1	0.835322
LINC00330	0.802787
AL590807.1	0.802787
SLITRK5	0.756785
LINC00559	0.802787
GPR183	0.802787
AL162574.1	0.802787
AL445649.1	0.802787
AL136964.1	0.802787
COL4A2-AS1	0.802787
AL139384.1	0.777018
AL355075.4	0.789026
EDDM3B	0.802787
OR5AU1	0.802787
TRAV18	0.802787
IL25	0.804628
AL136419.2	0.802787
AL079343.1	0.802787
AL136418.1	0.792488
AL133304.2	0.802787
AL139354.1	0.802787
AL627171.1	0.832763
AL163952.1	0.802787
TOMM20L	0.769242
AL157911.1	0.802787
LINC02322	0.802787
AL049874.3	0.802787
AL049871.1	0.802787
LINC02324	0.802787
AL391261.2	0.802787
AC007376.2	0.802787
LRRC74A	0.802787
AC007686.5	0.802787
NRXN3	0.829961
LINC02308	0.802787
AL356805.1	0.802787
AL096869.1	0.802787
AL122020.2	0.802787
AL133467.2	0.802787
AL133467.4	0.802787
AL160313.2	0.802787
AL133368.2	0.802787
AL049836.2	0.802787
AL132801.1	0.802787
AL583722.4	0.802787
IGHG1	0.770528
IGHV5-78	0.802787
LINC02346	0.802787
AC102941.1	0.802787
GOLGA8K	0.806408
AC087516.1	0.802787
TMCO5A	0.802787
AC037198.1	0.802787
AC068724.1	0.802787
AC122108.2	0.802787
AC020891.2	0.802787
AC126323.5	0.802787
AC100839.1	0.802787
AC007950.2	0.836973
AC013553.4	0.802787
AC009292.1	0.802787
LINC02204	0.802787
TMEM202	0.802787
AC079322.1	0.829715
AC023300.1	0.802787
CYP11A1	0.802787
LINC02255	0.802787
CPLX3	0.802787
AC105020.2	0.802787
SH2D7	0.802787
AC021483.1	0.802787
LINC00927	0.802787
AC026624.1	0.802787
AC022558.2	0.756956
AC091167.5	0.802787
AC018946.1	0.802787
AC124248.2	0.802787
AC108457.1	0.802787
LINC02244	0.802787
AC090164.2	0.802787
HBA1	0.802787
TPSAB1	0.802787
AC093525.4	0.779138
AC108134.4	0.763015
C16orf90	0.802787
AC006111.3	0.802787
LITAFD	0.802787
AC099489.3	0.802787
AC010333.1	0.802787
AC136443.4	0.802787
AC136624.1	0.802787
AC136618.1	0.802787
AC099482.1	0.802787
AQP8	0.802787
AC002551.1	0.802787
AC016597.2	0.802787
GSG1L	0.802787
SULT1A4	0.750288
AC074050.4	0.802787
AC044798.3	0.802787
AC007342.1	0.802787
AC009102.2	0.802787
AC009107.1	0.802787
AC040174.2	0.802787
DPEP2NB	0.802787
AC009137.2	0.802787
CPHXL	0.802787
AC106743.1	0.802787
AC009145.2	0.802787
LINC02139	0.802787
AC026469.1	0.802787
AC135012.1	0.802787
FOXC2	0.802787
JPH3	0.754506
AC134312.4	0.802787
PRDM7	0.802787
TRARG1	0.802787
AC005696.1	0.838059
GLTPD2	0.802484
AC005703.4	0.802787
GRAP	0.802787
AC007952.2	0.802787
AC004448.5	0.802787
LINC01563	0.802787
FOXN1	0.793401
AC010761.2	0.802787
AC024619.2	0.802787
AC104984.4	0.802787
AC127024.6	0.793481
LYZL6	0.802787
CCL14	0.802787
AC006449.1	0.802787
ZPBP2	0.802787
AC090844.3	0.802787
KRTAP3-2	0.802787
KRT37	0.802787
KRT9	0.802787
AC099811.5	0.802787
TMEM106A	0.773866
CFAP97D1	0.802787
AC023855.1	0.802787
AC003043.1	0.802787
LINC01180	0.802787
AC091152.2	0.802787
AC217774.1	0.802787
HOXB9	0.802787
AC005920.3	0.802787
LINC01982	0.802787
AC034268.2	0.802787
AC106858.1	0.802787
PECAM1	0.753744
CD300LF	0.802787
LINC00868	0.802787
FSCN2	0.772872
AP001095.1	0.802787
AC006566.1	0.802787
GACAT2	0.802787
AP001033.3	0.802787
AP001120.2	0.802787
AP001269.2	0.802787
LDLRAD4-AS1	0.802787
AP005131.4	0.802787
AC103987.2	0.802787
AC011731.1	0.802787
AC021382.1	0.802787
AC006249.1	0.802787
AC090365.1	0.802787
DSC1	0.802787
AC012417.1	0.802787
AC025887.2	0.802787
AC012123.1	0.789986
AC007998.4	0.802787
AC007998.3	0.802787
AC016493.1	0.802787
RIT2	0.802787
AC091151.5	0.802787
AC051635.1	0.802787
AC091044.1	0.802787
AC007673.1	0.802787
LINC01929	0.802787
WDR7-OT1	0.802787
MC4R	0.802787
SERPINB2	0.802787
SERPINB10	0.802787
AC116003.1	0.802787
LINC01893	0.802787
AC103808.5	0.802787
AC004528.1	0.802787
AC006538.4	0.802787
ZNF77	0.836407
AC005786.2	0.802787
AC011471.2	0.802787
ZNF561-AS1	0.834703
TYK2	0.754633
KLF1	0.827514
AC138474.1	0.802787
AC008894.1	0.802787
AC020911.3	0.802787
AC020917.2	0.802787
AC010319.5	0.802787
SLC5A5	0.802787
IL12RB1	0.802787
TSSK6	0.812877
AC011477.9	0.802787
AC008554.1	0.802787
ZNF676	0.802787
AC007773.1	0.762587
AC008738.6	0.802787
AC008747.1	0.802787
CLC	0.802787
AC138470.2	0.802787
IGFL3	0.802787
CABP5	0.802787
CGB2	0.802787
SHANK1	0.802787
KLK12	0.831716
AC008750.3	0.802787
AC010327.5	0.834438
TMEM150B	0.802787
AC020922.4	0.802787
RFPL4A	0.802787
ZNF586	0.809103
ZNF837	0.7868
AC012313.8	0.764123
AL050403.2	0.802787
AL121900.1	0.802787
AL136090.2	0.802787
AL158175.1	0.802787
CST11	0.802787
AL096677.2	0.802787
EFCAB8	0.76214
GDF5OS	0.802787
C20orf173	0.802787
AL023803.1	0.802787
AL021395.1	0.802787
AL008726.1	0.802787
SLC12A5-AS1	0.802787
HRH3	0.802787
HAR1A	0.802787
AL096828.1	0.802787
BIRC7	0.802787
CU638689.5	0.802787
CU633904.1	0.802787
C21orf91-OT1	0.802787
AP000459.2	0.802787
AP000221.1	0.802787
LINC00189	0.802787
KRTAP19-8	0.802787
AL592528.1	0.802787
AJ011931.2	0.802787
RIMBP3B	0.830571
PCAT14	0.802787
AP000345.2	0.802787
PIWIL3	0.802787
AL022329.1	0.802787
HORMAD2	0.802787
AC005006.1	0.802787
LINC01640	0.802787
Z95114.1	0.802787
Z82188.2	0.802787
AL022318.1	0.802787
Z99716.1	0.802787
MPPED1	0.802787
LINC00898	0.802787
AL023802.1	0.802787
CSF2RA	0.802787
ARHGAP6	0.76111
TLR7	0.802787
AC003035.1	0.802787
Z93022.1	0.802787
NHS-AS1	0.802787
RS1	0.802787
AL807742.1	0.802787
PTCHD1	0.802787
SYP-AS1	0.802787
DGKK	0.802787
BMP15	0.802787
AL158055.1	0.802787
MAGED4	0.802787
AC233728.1	0.818641
TEX11	0.802787
BX276092.9	0.802787
CITED1	0.802787
DMRTC1	0.802787
DACH2	0.802787
PCDH11X	0.802787
AL022151.1	0.802787
TNMD	0.802787
AL035425.1	0.802787
PLS3-AS1	0.83622
KIAA1210	0.802787
AC006144.2	0.802787
DCAF12L2	0.802787
SLITRK4	0.781037
FATE1	0.802787
PRKY	0.802787
AC007325.1	0.802787

## Sheet: Cluster 5
GENE	MEM.SHIP
AC114498.1	0.794436
AL391845.2	0.794436
PANK4	0.840732
LINC01346	0.794436
AL512330.1	0.794436
LACTBL1	0.794436
FAM110D	0.794436
FGR	0.837798
AC114489.1	0.794436
CSMD2	0.848326
AL390839.2	0.861233
CMPK1	0.784063
TMEM61	0.778788
AL136985.1	0.794436
SLC44A5	0.844328
AC092805.1	0.794436
DIPK1A	0.808919
AL589990.1	0.794436
GPR88	0.852266
AC104506.1	0.82209
AMY1A	0.794436
WDR47	0.775184
UBL4B	0.794436
TMIGD3	0.794436
AL157904.1	0.794436
ADAM30	0.794436
SEC22B	0.838854
AL592494.1	0.794436
HIST2H2AB	0.794436
AL589765.5	0.794436
LCE1E	0.794436
SPRR2D	0.794436
AL606500.1	0.794436
SSR2	0.765579
FCRL4	0.794436
VSIG8	0.831107
B4GALT3	0.803957
AL359541.1	0.794436
ATF6	0.785802
AL596325.1	0.794436
AL031275.1	0.794436
AL356475.1	0.794436
AL353708.2	0.794436
AL078645.1	0.778223
AL713852.2	0.794436
NIBAN1	0.841543
ODR4	0.792509
AL136456.1	0.794436
CRB1	0.794436
AL365258.1	0.794436
NEK7	0.751094
DDX59-AS1	0.759087
AL358473.1	0.794436
TMEM9	0.76319
GPR37L1	0.834811
ADIPOR1	0.763539
ADORA1	0.794436
AC244035.2	0.794436
DYRK3	0.841581
CAMK1G	0.805993
HSD11B1	0.794436
AC105275.2	0.794436
JMJD4	0.822379
TMEM78	0.794436
KCNK1	0.812334
AL122008.4	0.794436
LINC01354	0.794436
AL139161.1	0.794436
ERO1B	0.838107
AC093426.1	0.794436
AL606534.2	0.794436
SMYD3-IT1	0.799397
AL390728.5	0.857815
AC104335.2	0.794436
AC019118.1	0.823776
RNF144A	0.802552
AC010969.1	0.794436
LINC01804	0.794436
FAM228A	0.852374
TMEM214	0.855864
DNAJC5G	0.794436
BIRC6-AS1	0.794436
RASGRP3	0.779711
AC019171.1	0.794807
COX7A2L	0.764684
LINC02580	0.794436
LINC01820	0.778223
AC138655.1	0.813572
AC010967.1	0.794436
AC092567.2	0.794436
AC007389.3	0.794436
AAK1	0.762081
AC074008.1	0.778223
AC092653.1	0.816554
AC007387.2	0.794436
LINC01293	0.775774
RMND5A	0.752959
SNRNP200	0.785689
AC092636.1	0.794436
IL18RAP	0.794436
AC108051.1	0.794436
RGPD5	0.794436
IL36A	0.794436
AC009303.2	0.856162
MARCO	0.794436
PTPN4	0.840855
LINC01889	0.794436
AC092652.1	0.794436
AC016910.1	0.794436
STAM2	0.815336
AC074099.1	0.794436
GPD2	0.84533
DLX1	0.794436
AC078883.2	0.794436
SESTD1	0.845766
FAM126B	0.772269
AC010136.1	0.770229
AC021016.2	0.85813
AC097468.1	0.814323
RESP18	0.794436
AC053503.1	0.794436
AC053503.5	0.794436
FAM124B	0.794436
AC097662.1	0.834627
LINC01907	0.794436
AC019130.1	0.794436
AC093915.1	0.794436
BOK-AS1	0.794436
AC114730.1	0.794436
C3orf20	0.771025
AC116096.1	0.794436
STT3B	0.861001
OSBPL10-AS1	0.795236
AC092053.2	0.849608
KRBOX1-AS1	0.794807
AC092042.1	0.794436
AC006058.2	0.794436
TMIE	0.766716
GMPPB	0.758298
PBRM1	0.857583
AC115282.1	0.794436
ARF4	0.818677
SYNPR	0.794436
FOXP1-IT1	0.757387
PDZRN3-AS1	0.794436
LINC02008	0.794436
OR5H2	0.794436
AC107029.1	0.794436
ZPLD1	0.814323
SLC35A5	0.760258
ZBTB20	0.825939
LINC02024	0.794436
EAF2	0.820408
PDIA5	0.815532
AC092902.2	0.794436
AC092902.6	0.770528
AL449214.1	0.794436
CNBP	0.774465
AC055733.2	0.794436
NPHP3-AS1	0.794436
BFSP2	0.794436
STAG1	0.821101
LINC01391	0.794436
COPB2	0.753974
TM4SF4	0.794436
AC018545.1	0.794436
AC104831.1	0.794436
PLCH1-AS1	0.794436
AC084036.1	0.786922
SSR3	0.852728
AC108667.2	0.794436
AC068308.1	0.794436
LAMP3	0.837247
HTR3E-AS1	0.794436
LINC02052	0.794436
FETUB	0.794436
AC128709.3	0.794436
ZNF732	0.766329
AL136360.2	0.794436
AL121750.1	0.794436
WFS1	0.840326
AC006427.2	0.794436
AC097505.1	0.794436
LINC02357	0.794436
AC021860.1	0.849608
AC131953.1	0.814323
UCHL1	0.807399
AC104066.3	0.80622
TMPRSS11F	0.794436
AFP	0.794436
AC098825.1	0.794436
ARHGAP24	0.779964
SNCA-AS1	0.794436
LINC01216	0.794436
TACR3	0.794436
AC096564.2	0.775867
LARP1B	0.857251
AC015631.1	0.794436
AC093766.1	0.794436
CLGN	0.794721
SLC10A7	0.760421
AC108156.1	0.794436
AC110813.1	0.794436
AC095050.1	0.794436
ASB5	0.794436
AC025183.3	0.794436
AC027335.1	0.794436
AC138409.3	0.794436
PRLR	0.794436
AC016583.2	0.794436
C5orf67	0.794436
AC008940.1	0.794436
AC109133.1	0.794436
SGTB	0.860661
MAST4-IT1	0.794436
NSA2	0.806563
CKMT2	0.765933
AC026726.1	0.794436
ATG10-AS1	0.794436
LINC01338	0.794436
AC027338.1	0.794436
AC093281.2	0.794436
AC123595.1	0.794436
AC008592.2	0.794436
LNPEP	0.753819
AC008883.2	0.794436
AC116428.1	0.775138
AC010395.1	0.794436
NREP	0.807273
LINC02201	0.794436
LMNB1-DT	0.794436
P4HA2-AS1	0.794436
PCDHA11	0.78534
YIPF5	0.825124
KCTD16	0.751487
AC132803.1	0.794436
MARCOL	0.794436
SPINK13	0.794436
AC012613.2	0.794436
AC011388.1	0.771688
AC011363.1	0.794436
BNIP1	0.776321
NSG2	0.794436
HK3	0.794807
AC113348.1	0.794436
AC008443.3	0.812184
AL136309.3	0.794436
CDYL	0.778089
LY86-AS1	0.794436
HIST1H4C	0.794436
BTN1A1	0.751073
AL031118.1	0.84395
AL021918.4	0.794436
ZKSCAN4	0.820279
C6orf15	0.786557
ITPR3	0.787651
BNIP5	0.794436
C6orf89	0.80399
TBC1D22B	0.826474
TREML4	0.794436
AL591242.1	0.849048
AL359458.1	0.794436
AL033384.1	0.794436
KHDRBS2-OT	0.794436
COL19A1	0.773466
AL136164.1	0.794436
KHDC3L	0.769115
TMEM30A	0.776193
AL133475.1	0.794436
UBE2J1	0.838956
AL159174.1	0.778223
AL034348.1	0.794436
POU3F2	0.794436
POPDC3	0.794436
OR2A4	0.794436
AL023581.1	0.794436
AL024474.2	0.794436
AL450344.2	0.794436
AL133260.2	0.794436
MAS1	0.794436
AL391361.2	0.794436
AL611929.1	0.794436
AC215522.3	0.794436
ELFN1	0.794436
GRIFIN	0.804417
AC007009.1	0.794436
AC005162.2	0.794436
AC007285.2	0.817284
SEPTIN7-AS1	0.75612
AC006960.3	0.794436
AC073349.1	0.792129
RUNDC3B	0.794436
AC002069.2	0.778223
ZNF804B	0.794436
FAM237B	0.794436
AC000058.1	0.794436
CUX1	0.813493
DOCK4-AS1	0.794436
AC003084.1	0.794436
SPAM1	0.794436
AC058791.1	0.857499
LINC-PINT	0.834392
TRBV6-6	0.794436
CTAGE6	0.794436
OR2A5	0.794436
OR2A25	0.794436
PDIA4	0.77334
AC073314.1	0.794436
AC006372.3	0.794436
C8orf74	0.794436
AC106845.1	0.794436
DOK2	0.794436
NEFL	0.794436
DCTN6	0.758647
PLPP5	0.842695
IDO2	0.794436
AC021236.1	0.794436
AC026904.1	0.794436
AC103769.1	0.854955
ST18	0.777286
AC027698.1	0.794436
LINC01299	0.794436
TRAM1	0.803625
AC100782.1	0.794436
AC084706.1	0.794436
AC016240.1	0.794436
AC090578.3	0.794436
AP003115.1	0.794436
MTDH	0.782336
AP003469.1	0.794436
AP003469.3	0.794436
RRM2B	0.761517
DPYS	0.794436
AC103853.1	0.794436
ABRA	0.794436
RSPO2	0.794436
AC104248.1	0.794436
TRHR	0.794436
CSMD3	0.794436
LINC00536	0.794436
MAL2	0.78466
MAL2-AS1	0.84519
AC016405.1	0.841732
AC090193.1	0.794436
TATDN1	0.806626
AC009908.1	0.769115
AC018714.2	0.794436
AC105219.3	0.794436
AL158832.1	0.794436
AL359095.1	0.794436
AL135786.2	0.794436
AL596451.1	0.794436
PTPRD-AS2	0.860825
IFNW1	0.794436
IFNA5	0.794436
AL451123.2	0.794436
AL356489.2	0.794436
AL589645.1	0.794436
FAM205C	0.794436
AL355377.3	0.80447
GAS1RR	0.794436
BX470209.2	0.794436
AL353768.1	0.794436
AL449403.1	0.794436
TMEFF1	0.80765
AL807761.4	0.794436
SHOC1	0.818336
AL691420.1	0.794436
AL359636.2	0.794436
OR1L8	0.794436
AL354979.1	0.794436
FUBP3	0.750173
SURF4	0.752869
BX649601.1	0.860478
AL590226.1	0.794436
LINC00710	0.794436
AL512631.1	0.794436
AL450384.1	0.861739
AC069549.1	0.794436
LINC02664	0.794436
AL158834.1	0.794436
LINC00838	0.794436
ZNF32-AS3	0.794436
AL645634.2	0.794436
AC013287.1	0.794436
AL596223.1	0.769115
AL596223.2	0.794436
AC063962.1	0.794436
AL731555.1	0.794436
LINC02679	0.794436
AL132656.3	0.794436
AC010157.1	0.794436
2021-03-05	0.761514
FFAR4	0.794436
TLX1	0.794436
FAM160B1	0.76853
AL157388.1	0.852266
FAM24A	0.794436
AC009987.1	0.794436
AL355531.1	0.794436
SCGB1C1	0.794436
AC123788.1	0.769115
RRM1-AS1	0.794436
OR51I2	0.794436
OR52D1	0.794436
UBQLN3	0.794436
AC011092.2	0.794436
LINC02752	0.794436
AC104383.2	0.794436
RRAS2	0.779662
AC124798.2	0.794436
NAV2-AS4	0.794436
AC116534.1	0.794436
EIF3M	0.818773
AC087442.1	0.794436
FAM180B	0.769115
PGA5	0.794436
LINC02733	0.794436
STX5	0.792591
ZFPL1	0.754467
FAU	0.755078
TMEM151A	0.825
CDK2AP2	0.769852
AP000867.5	0.794436
DEFB131B	0.807553
AP003717.4	0.794436
SPCS2	0.791596
SLCO2B1	0.794436
AP001972.3	0.859711
AP003119.1	0.81989
GAB2	0.854378
AP003110.1	0.794436
LINC02734	0.778223
AP002433.2	0.794436
AP002884.3	0.794436
DSCAML1	0.857792
HYOU1	0.814932
MCAM	0.771415
KCNJ1	0.791074
WNK1	0.814001
LRTM2	0.794436
AC005845.1	0.794436
AC091814.1	0.794436
TAS2R8	0.794436
WBP11	0.813018
REP15	0.794436
AC010198.1	0.794436
AC087897.2	0.794436
AC121334.3	0.794436
AC090630.1	0.794436
AC074029.3	0.851902
OR8S1	0.794436
TEX49	0.794436
KRT81	0.754152
KRT71	0.794436
COPZ1	0.785768
AC079313.2	0.794436
NCKAP1L	0.794436
INHBE	0.801271
AC026124.1	0.794436
LNCOG	0.794436
AC073569.1	0.794436
LINC02823	0.794436
CLLU1OS	0.794436
SLC17A8	0.794436
ARL1	0.757265
C12orf42	0.794436
LINC01234	0.794436
AC026367.3	0.797916
HNF1A	0.794436
AC079360.1	0.794436
AC048338.2	0.794436
AC073912.2	0.794436
SPATA13-AS1	0.794436
GPR12	0.794436
MTUS2-AS1	0.794436
LINC01058	0.778223
LINC00457	0.794436
HTR2A	0.861137
TMEM272	0.800938
AL139230.1	0.794436
ACOD1	0.794436
MYCBP2	0.846732
MYCBP2-AS2	0.794436
LINC00377	0.794436
AL445604.1	0.794436
GPR180	0.860396
DNAJC3	0.770834
LINC00551	0.834609
AL355974.1	0.794436
AL160396.1	0.794436
AL355075.1	0.794436
AL355922.3	0.794436
LINC00596	0.794436
CPNE6	0.794436
AL355053.1	0.794436
AL352984.1	0.794436
AL161851.2	0.794436
EAPP	0.857489
AL079304.1	0.794436
AL121809.2	0.794436
SOS2	0.761185
AL355773.1	0.794436
PELI2	0.854316
AL355073.1	0.794436
AL355834.1	0.794436
AL391261.4	0.794436
AL357153.2	0.794436
VSX2	0.794436
AL049775.1	0.794436
AL096869.2	0.794436
SERPINA4	0.794436
DICER1	0.801797
AL049833.4	0.794436
LINC00677	0.794436
AL161669.3	0.794436
RD3L	0.794436
IGHE	0.794436
ARHGAP11B	0.794436
AC009562.1	0.794436
GREM1	0.794436
AC013640.1	0.794436
AC020658.4	0.794436
ANKRD63	0.794436
AC020661.3	0.809604
AC020661.4	0.794436
AC087721.1	0.794436
PDIA3	0.808427
AC025430.1	0.818475
TERB2	0.794436
AC022467.2	0.794436
AC022306.3	0.80934
AC090971.5	0.794436
MAPK6	0.766176
AC011912.1	0.819815
PIGB	0.806117
AC025271.2	0.794436
AC090515.6	0.794436
AC092757.3	0.813008
ICE2	0.755595
AC103740.1	0.815981
DPP8	0.759416
AC055855.2	0.794436
TMC3-AS1	0.846621
AC103858.2	0.794436
AC109809.1	0.78228
AC026956.2	0.794436
AC024270.2	0.794436
AC087468.2	0.794436
AC087286.2	0.794436
LINC02254	0.794436
AC069029.1	0.794436
CERS3-AS1	0.777578
CERS3	0.794436
PCSK6-AS1	0.794436
AC090164.3	0.794436
AC141586.2	0.769172
PRSS41	0.794436
OR1F1	0.794436
AC005736.2	0.794436
AC012173.1	0.769115
AC007014.2	0.775697
AC007220.2	0.836187
AC099518.2	0.750321
AC004381.1	0.754255
HS3ST2	0.794436
NPIPB8	0.778223
AC012645.3	0.794436
AC116348.1	0.794436
LONP2	0.846691
TENT4B	0.798302
AC018553.3	0.794436
AC009102.1	0.794436
MT1A	0.794436
AC023825.2	0.794436
AC026474.1	0.794436
CTRB1	0.860002
AC022165.1	0.75295
AC130467.1	0.794436
AC138028.4	0.794436
AC090617.1	0.794436
AC015921.1	0.794436
AC004771.3	0.849649
DERL2	0.805061
CTDNEP1	0.774839
AC118755.2	0.794436
GID4	0.797302
AC004702.1	0.794436
LINC02088	0.769115
AC090774.2	0.794436
AC061975.6	0.794436
AC023389.1	0.754912
AC005562.1	0.755023
AC127024.4	0.825403
AC003101.1	0.794436
MYO1D	0.759557
SPACA3	0.794436
PNMT	0.767389
KRT24	0.794436
KRTAP3-3	0.794436
KRTAP1-5	0.794436
KRT34	0.794436
KRT36	0.794436
AC002558.3	0.844762
ITGB3	0.793542
AC015909.2	0.803713
AC004707.1	0.794436
OR4D1	0.794436
AC100832.2	0.794436
RPS6KB1	0.771205
AC006270.1	0.782186
AC005828.1	0.794436
AC005828.5	0.794436
AC006947.1	0.794436
LINC01483	0.794436
LINC01497	0.794436
KCNJ16	0.781604
AC007639.1	0.751237
AC016168.2	0.794436
AC021683.6	0.794436
AC087645.4	0.794436
RBFOX3	0.835475
AC100791.1	0.859638
RNF213	0.754089
AC139099.1	0.794436
TUBB8P12	0.768971
AP000897.1	0.794436
AP001010.1	0.794436
SLC25A52	0.794436
DYM	0.799225
MYO5B	0.861481
AC100847.1	0.823641
AC104365.1	0.851382
AC027514.1	0.755813
AC015819.5	0.794436
AC021594.2	0.794436
AC027307.1	0.794436
ZNF556	0.794436
GNA15	0.760667
NFIC	0.856247
TICAM1	0.800049
AC027319.1	0.794436
FUT5	0.826542
AC011444.2	0.794436
AC136469.1	0.794436
OR1M1	0.794436
AC008742.1	0.794436
AC011511.2	0.794436
AC011461.1	0.785127
AC008758.2	0.811829
CLEC17A	0.794436
OR10H5	0.794436
PLVAP	0.794436
GATAD2A	0.835152
AC092067.1	0.794436
AC010329.1	0.794436
ERVK-28	0.794436
FXYD5	0.773318
AF038458.2	0.790449
AC092296.4	0.794436
RPS16	0.772281
AC118344.1	0.810112
ERICH4	0.794436
DMWD	0.808135
AC008403.2	0.794436
AC011523.1	0.794436
FPR3	0.794436
AC011476.3	0.817636
NLRP9	0.794436
ZSCAN5B	0.852266
AC006116.6	0.794436
ZNF667-AS1	0.782188
AC005261.2	0.768798
ZSCAN4	0.794436
ZNF776	0.765048
AC008969.2	0.794436
ZNF132	0.795572
SDCBP2	0.849348
TGM6	0.794436
HSPA12B	0.859939
AL135937.1	0.778223
LINC01723	0.794436
ISM1-AS1	0.777974
AL138808.1	0.794436
SEC23B	0.779757
CST9	0.794436
HM13	0.798473
HM13-IT1	0.757973
AL121906.1	0.794436
ITCH-AS1	0.794436
AL109923.1	0.84396
AL035420.1	0.852701
RPN2	0.778717
GHRH	0.794436
AL031651.1	0.794436
SNHG17	0.785889
WFDC5	0.794436
SLC2A10	0.826858
AL391097.1	0.794436
AL499627.1	0.794436
AL096828.2	0.794436
NKAIN4	0.78827
AL121827.1	0.794436
CU639417.5	0.794436
CHODL-AS1	0.794436
OLIG1	0.794436
SMIM11A	0.794436
AP000692.2	0.759228
SIM2	0.790973
LINC00114	0.836507
DSCAM	0.794436
LRRC3-DT	0.794436
LINC00163	0.794436
LINC00334	0.827033
AL133493.2	0.772241
FTCD-AS1	0.794436
GSC2	0.794436
AP000553.3	0.794436
DERL3	0.782934
AP000356.1	0.794436
AL022337.1	0.794436
CRYBA4	0.794436
RFPL1S	0.773776
BPIFC	0.794436
Z82244.2	0.794436
AL022334.2	0.794436
AL049747.1	0.794436
DNAL4	0.839832
AL031590.1	0.752181
MGAT3-AS1	0.794436
EFCAB6	0.850999
CRELD2	0.838104
CR559946.1	0.794436
AC000050.1	0.794436
AL672277.1	0.794436
PPEF1-AS1	0.794436
AL606516.1	0.794436
CYBB	0.794436
SPIN2A	0.858525
SPIN4-AS1	0.794436
NLGN3	0.850232
DMRTC1B	0.794436
AL353804.2	0.795154
MAGT1	0.788533
AC234775.4	0.850766
ARMCX2	0.8264
Z95624.1	0.794436
GUCY2F	0.794436
MCTS1	0.767998
FIRRE	0.794436
AF274853.1	0.751349
PNMA5	0.778223
TKTL1	0.794436
SMIM9	0.794436
NLGN4Y	0.794436

## Sheet: Cluster 6
GENE	MEM.SHIP
AL627309.2	0.80273
FAM41C	0.90957
AL645608.4	0.90957
CFAP74	0.817712
LINC02780	0.90957
TNFRSF25	0.905854
AL365194.1	0.90957
LINC01714	0.90957
CA6	0.90957
AL139424.1	0.90957
C1orf167	0.90957
LINC02766	0.90957
AADACL4	0.90957
AL357873.1	0.90957
KAZN-AS1	0.90957
AL021920.3	0.90957
BX284668.1	0.90957
PAX7	0.90957
AL031727.2	0.90957
PLA2G2D	0.90957
Z98257.2	0.90957
AL020998.1	0.90957
AL391650.2	0.90957
CATSPER4	0.90957
LAPTM5	0.90957
GJA4	0.90957
AL596257.1	0.90957
AL354702.2	0.90957
GJA9	0.82692
AL356379.2	0.90957
AC119677.1	0.90957
FAM183A	0.813112
ZSWIM5	0.789305
EFCAB14-AS1	0.87442
LINC01738	0.90957
AL109659.1	0.90957
AL591167.1	0.90957
SLC1A7	0.90957
GLIS1	0.90957
AC099796.2	0.90957
ACOT11	0.829414
AL603840.1	0.90957
LINC01748	0.90957
BX004807.1	0.90957
AL445205.1	0.90957
C1orf141	0.801605
AL117353.1	0.90957
AL353771.1	0.90957
ZRANB2-AS1	0.915284
TTLL7-IT1	0.90957
AL627316.1	0.90957
LINC01763	0.90957
SETSIP	0.90957
AC097059.1	0.90957
PLPPR5	0.90957
AL445433.2	0.90957
AC093019.2	0.90957
COL11A1	0.752777
ATXN7L2	0.893211
PROK1	0.90957
CD53	0.90957
REG4	0.90957
LINC02591	0.90957
AC239799.2	0.90957
GJA5	0.90957
GJA8	0.90957
PPIAL4G	0.90957
CIART	0.821589
AL391069.2	0.90957
TCHH	0.785707
CRCT1	0.90957
LCE1A	0.90957
IVL	0.90957
LOR	0.90957
RUSC1-AS1	0.805745
AL355388.1	0.90957
CD5L	0.90957
KIRREL1-IT1	0.90957
CD1D	0.90957
FCRL6	0.90957
LY9	0.90957
CD244	0.90957
AL592295.5	0.82097
AL512785.1	0.90957
RXRG	0.90957
Z99943.1	0.90957
XCL1	0.90957
SELP	0.90957
Z97200.1	0.90957
AL022310.1	0.90957
TNN	0.90957
PAPPA2	0.90957
FAM163A	0.90957
PRG4	0.752994
AL096803.4	0.90957
AL136372.2	0.90957
RGS13	0.90957
CFHR1	0.90957
CFHR4	0.90957
AL450352.1	0.90957
AL359834.1	0.90957
AC092800.1	0.90957
AC098934.4	0.90957
AC105940.1	0.90957
LINC00303	0.90957
AL034351.3	0.90957
KCNH1-IT1	0.90957
AL606468.1	0.90957
AC011700.1	0.90957
SPATA17-AS1	0.90957
LINC02765	0.90957
ITPKB-AS1	0.90957
AL353689.3	0.90957
AL160408.3	0.90957
AL160408.6	0.90957
RYR2	0.90957
PLD5	0.90957
AL591686.1	0.90957
LINC02774	0.90957
BX323046.1	0.90957
OR6F1	0.90957
AC116609.3	0.90957
LINC01939	0.90957
SNTG2	0.90957
MYT1L	0.90957
AC108488.1	0.8269
ALLC	0.90957
DCDC2C	0.90957
AC010729.1	0.90957
AC017053.1	0.90957
AC092687.1	0.90957
AC010145.1	0.90957
AC012506.2	0.90957
DTNB	0.796378
DPYSL5	0.90957
AC013472.2	0.90957
LINC01460	0.90957
TOGARAM2	0.753507
AL133243.1	0.90957
AC079352.1	0.90957
VIT	0.90957
SULT6B1	0.90957
LINC00211	0.90957
LINC01883	0.90957
AC007684.2	0.90957
SLC8A1	0.765544
SIX3	0.90957
AC012354.1	0.90957
AC017006.1	0.90957
TMEM247	0.90957
LHCGR	0.90957
FAM161A	0.780164
LINC02831	0.90957
GKN1	0.90859
AC092431.1	0.90957
AC016700.3	0.90957
TGFA-IT1	0.90957
AC074008.2	0.90957
ACTG2	0.90957
AC007387.3	0.90957
REG1A	0.90957
REG3A	0.90957
AC008067.1	0.90957
SMYD1	0.90957
AC104134.1	0.90957
IGKV1D-27	0.90957
AC233266.2	0.783581
SEMA4C	0.786102
AC017002.6	0.90957
AC017002.3	0.90957
LINC01191	0.90957
AC009312.1	0.90957
AC017033.1	0.90957
CFC1	0.90957
RAB6D	0.90957
AC062021.1	0.90957
ARHGAP15	0.90957
AC092625.1	0.90957
AC096589.1	0.90957
AC008277.1	0.873656
SLC38A11	0.90957
AC007556.1	0.90957
AC104088.1	0.90957
AC104088.3	0.90957
RAPGEF4-AS1	0.90957
AC016737.2	0.90957
AC010680.1	0.90957
NEUROD1	0.90957
AC012500.1	0.90957
DUSP19	0.911704
AC017101.1	0.90957
AC092598.1	0.90957
DIRC1	0.90957
AC067945.3	0.90957
AC114760.2	0.819014
AC016746.1	0.90957
LINC01877	0.90957
GPR1	0.90957
MYOSLID	0.90957
AC093382.1	0.90957
AC069155.1	0.90957
AC007563.1	0.90957
AC012510.1	0.90957
AC009974.2	0.840946
TUBA4B	0.771592
DES	0.90957
AC062015.1	0.90957
SPHKAP	0.90957
SPATA3	0.90957
TEX44	0.765544
SAG	0.90957
MROH2A	0.779588
AC097713.3	0.90957
AC114814.1	0.90957
IQCA1-AS1	0.90957
AC023787.2	0.90957
AGXT	0.90957
AC104809.2	0.84263
AC005104.3	0.90957
GRM7	0.90957
AC018832.1	0.90957
AC023481.1	0.90957
SLC6A1-AS1	0.90957
AC022001.2	0.90957
AC022001.3	0.90957
LRRC3B	0.90957
EOMES	0.90957
RBMS3-AS1	0.90957
SCN10A	0.90957
AC099329.1	0.90957
LARS2-AS1	0.90957
CYB561D2	0.90957
ACY1	0.844163
MUSTN1	0.839541
AC093418.1	0.90957
FOXP1-AS1	0.83142
AC112219.2	0.90957
LINC02018	0.882893
OR5K1	0.90957
AC063944.3	0.90957
LINC01215	0.90957
TRAT1	0.90957
C3orf85	0.90957
AC117509.1	0.90957
DRD3	0.90957
ZNF80	0.90957
TIGIT	0.90957
LSAMP	0.90957
AC092691.1	0.90957
AC020634.2	0.90957
AC117422.1	0.90957
ALDH1L1-AS1	0.90957
LINC01471	0.90957
GP9	0.90957
AC097105.1	0.90957
AC022296.4	0.90957
BPESC1	0.90957
RASA2-IT1	0.90957
SLC9A9-AS1	0.90957
LINC02046	0.90957
LINC01998	0.90957
LINC00880	0.90957
LINC02029	0.90957
AC092944.3	0.90957
AC106707.1	0.90957
AC055714.1	0.90957
AC125613.1	0.90957
LINC01206	0.814856
ECE2	0.809119
THPO	0.90957
AC107294.1	0.90957
AC007920.1	0.90957
AC108681.1	0.90957
AC022498.1	0.90957
OSTN-AS1	0.90957
AC069421.3	0.90957
AC106706.1	0.90957
AC019103.1	0.90957
HTT-AS	0.90957
LINC00955	0.90957
HTRA3	0.750542
GPR78	0.90957
AC108199.1	0.90957
C1QTNF7	0.90957
LINC02473	0.755534
AC097716.1	0.90957
AC097654.1	0.90957
AC079772.1	0.90957
AC104078.1	0.90957
TLR10	0.90957
AC107398.4	0.90957
AC107398.5	0.90957
AC023154.1	0.90957
AC110792.3	0.774011
AC110792.2	0.90957
LINC02260	0.90957
LINC02380	0.90957
AC093725.1	0.90957
UGT2B11	0.90957
SMR3B	0.90957
AC009570.1	0.90957
AC025244.1	0.90957
PPEF2	0.90957
AC112719.2	0.90957
AC104827.1	0.90957
AC097460.1	0.770351
EMCN	0.90957
ETNPPL	0.90957
MYOZ2	0.90957
AC021205.3	0.822462
LINC02377	0.90957
AC092435.1	0.90957
AC069272.1	0.90957
IQCM	0.90957
AC080078.1	0.90957
AC106865.2	0.75833
NPY2R	0.90957
AC092608.1	0.90957
AC098679.6	0.90957
AC097534.1	0.788265
HAND2	0.90957
AC106895.2	0.90957
AC019163.1	0.90957
AC093824.2	0.90957
AC110772.2	0.90957
TRIML1	0.90957
LINC02508	0.90957
AC122138.1	0.90957
AC114291.2	0.90957
AC091832.1	0.90957
AC022424.1	0.90957
ADAMTS16	0.789124
AC091912.3	0.90957
AC026787.1	0.90957
LINC02213	0.90957
AC012629.2	0.90957
AC010638.1	0.90957
2021-03-11	0.90957
AC140168.1	0.90957
AC139497.1	0.90957
CDH9	0.90957
AC022447.1	0.90957
AC010343.3	0.90957
AC010425.1	0.90957
AC091435.2	0.90957
C9	0.90957
MROH2B	0.90957
PLCXD3	0.90957
AC034222.2	0.90957
AC034245.1	0.90957
AC008780.2	0.90957
LINC02225	0.90957
LINC02108	0.90957
RAB3C	0.90957
AC016642.1	0.90957
C5orf64	0.90957
AC025442.1	0.90957
AC008972.1	0.809119
AC116345.1	0.90957
LINC01333	0.90957
CRHBP	0.90957
MEF2C-AS2	0.90957
AC074132.1	0.90957
AC093281.1	0.90957
AC008517.1	0.90957
AC008534.1	0.90957
RHOBTB3	0.823235
AC008592.1	0.90957
AC099509.1	0.90957
AC099520.1	0.90957
KCNN2	0.90957
FAM170A	0.90957
PRR16	0.90957
AC010424.3	0.90957
AC034228.1	0.90957
PDLIM4	0.837907
IL5	0.90957
WNT8A	0.90957
MATR3	0.90957
SLC23A1	0.793896
AC113361.1	0.90957
AC005609.5	0.90957
PCDHA9	0.90957
PCDHB10	0.90957
PCDHB12	0.90957
AC005618.2	0.90957
AC005753.2	0.90957
AC005592.2	0.90957
AC091982.1	0.783629
GLRA1	0.90957
AC026688.2	0.90957
AC010476.2	0.90957
AC025434.1	0.90957
AC008676.1	0.82961
GABRA1	0.809119
HMMR-AS1	0.90957
AC008464.1	0.90957
AC008705.2	0.90957
AC011369.1	0.90957
INSYN2B	0.90957
AC027312.1	0.90957
AC008429.3	0.90957
DRD1	0.90957
AC138965.2	0.90957
UNC5A	0.90957
AL133351.2	0.90957
F13A1	0.90957
LINC00518	0.90957
ELOVL2-AS1	0.90957
AL022098.1	0.806182
AL022724.2	0.90957
AL133259.1	0.90957
AL109914.1	0.90957
AL133405.2	0.90957
CASC15	0.837148
AL033539.2	0.90957
HIST1H2AB	0.90957
HIST1H3F	0.90957
HIST1H2BH	0.858881
HIST1H2BI	0.90957
GPX5	0.90957
AL662791.2	0.90957
OR10C1	0.90957
TRIM40	0.90957
TRIM15	0.90957
LINC00243	0.90957
LINC02570	0.90957
DDX39B-AS1	0.90957
MSH5	0.896317
SAPCD1	0.755508
CLPSL1	0.90957
CPNE5	0.903152
GLP1R	0.90957
AL359475.1	0.90957
TREML2	0.90957
AL035588.1	0.791518
AL513008.1	0.775753
PTCRA	0.90957
TMEM151B	0.827763
AL133334.1	0.90957
AL035670.1	0.90957
OPN5	0.90957
AL391807.1	0.90957
ADGRB3	0.90957
COL9A1	0.90957
AL589935.3	0.90957
MEI4	0.90957
AL359715.2	0.755113
GJA10	0.90957
AL356094.2	0.90957
AL589740.1	0.90957
AL109920.1	0.90957
AL512303.1	0.90957
AL008730.1	0.771202
Z99289.1	0.90957
RFPL4B	0.90957
AL365214.4	0.90957
LINC01268	0.90957
COL10A1	0.873586
CALHM5	0.90957
RFX6	0.90957
TRDN	0.90957
AL365259.1	0.90957
RSPO3	0.90957
THEMIS	0.90957
SAMD3	0.78077
AL355881.1	0.90957
AL596188.1	0.90957
AL360178.1	0.90957
AL121933.2	0.801396
AL035446.1	0.90957
PHACTR2-AS1	0.90957
AL365271.1	0.90957
AL445123.2	0.90957
AL355312.4	0.90957
AL391863.1	0.90957
AL139330.1	0.90957
TAGAP	0.881727
AL356417.3	0.90957
AL078604.4	0.90957
PACRG-AS2	0.90957
PACRG-AS3	0.90957
AL445307.1	0.90957
AL078602.1	0.90957
GPR31	0.90957
AL121935.3	0.90957
TCP10	0.90957
LINC02487	0.90957
KIF25-AS1	0.90957
AL606970.5	0.90957
AL606970.1	0.90957
AL138918.1	0.90957
AL354892.1	0.90957
AL354892.3	0.768821
AC188617.1	0.823327
AC017000.1	0.90957
FAM220A	0.90957
AC004948.1	0.90957
NXPH1	0.90957
AC011287.1	0.90957
AC005083.1	0.771775
ABCB5	0.90957
AC005162.1	0.90957
GHRHR	0.90957
AOAH	0.90957
AC007349.2	0.90957
GPR141	0.775753
AC005160.1	0.90957
RAMP3	0.90957
IGFBP1	0.90957
DDC-AS1	0.90957
AC005153.1	0.90957
AC073270.1	0.90957
AC092100.1	0.90957
CALN1	0.90957
AC007003.1	0.90957
AC004921.2	0.90957
GNAT3	0.90957
DLX6-AS1	0.90957
DLX6	0.90957
OCM2	0.90957
AC004522.3	0.90957
AC005071.1	0.90957
MUC3A	0.90957
AC105446.1	0.90957
MUC17	0.90957
MOGAT3	0.90957
NFE4	0.90957
RELN	0.77541
LHFPL3	0.90957
LHFPL3-AS2	0.90957
LINC02577	0.90957
AC006387.1	0.90957
CBLL1	0.794413
LAMB4	0.90957
TFEC	0.90957
ST7-AS2	0.90957
WNT2	0.90957
AC002529.1	0.90957
SLC13A1	0.90957
IQUB	0.760699
CREB3L2-AS1	0.766966
AKR1D1	0.90957
CLEC5A	0.90957
TRBV18	0.90957
PRSS2	0.758675
OR6V1	0.90957
OR2A14	0.90957
C7orf33	0.90957
LINC00996	0.90957
GIMAP5	0.90957
IQCA1L	0.90957
AC005996.1	0.90957
AC093583.1	0.90957
AC006017.1	0.814899
HTR5A-AS1	0.90957
AC011899.2	0.90957
AC007269.1	0.90957
ZNF596	0.871775
AC245164.1	0.90957
DEFB4A	0.90957
FAM66E	0.763462
AC068020.1	0.90957
AC114550.3	0.90957
BLK	0.90957
NAT2	0.90957
GFRA2	0.90957
AC105206.1	0.90957
EBF2	0.90957
CHRNA2	0.90957
SCARA5	0.90957
PNOC	0.752679
HMBOX1-IT1	0.90957
AC124290.1	0.90957
ADRB3	0.90957
AC084024.3	0.90957
AC084024.4	0.816688
AC087362.1	0.90957
C8orf86	0.90957
ADAM2	0.90957
CHRNA6	0.90957
SNTG1	0.90957
OPRK1	0.90957
SOX17	0.90957
LINC01602	0.90957
CYP7A1	0.90957
LINC01414	0.90957
LINC00967	0.90957
CPA6	0.90957
AC083967.1	0.90957
LINC01603	0.90957
AC022858.1	0.797961
TRPA1	0.90957
PKIA-AS1	0.90957
AC018616.1	0.90957
ATP6V0D2	0.90957
RUNX1T1	0.90957
AC104211.2	0.90957
CDH17	0.90957
AP003465.1	0.90957
AP001330.5	0.90957
BAALC-AS2	0.90957
AC012213.1	0.90957
PKHD1L1	0.883836
AC055788.1	0.90957
AP005717.2	0.90957
SMILR	0.90957
AC100872.2	0.90957
AC135166.1	0.90957
AC090921.1	0.90957
AC090198.1	0.831427
CASC11	0.90957
HPYR1	0.90957
AC011676.2	0.90957
AC100803.4	0.90957
AC083841.1	0.7828
LINC01235	0.90957
AL162725.2	0.90957
AL391117.1	0.90957
EQTN	0.90957
LINGO2	0.90957
AL139008.2	0.90957
TRBV29OR9-2	0.90957
LINC01627	0.90957
AL953883.1	0.90957
BX255923.1	0.90957
ANKRD20A3	0.90957
AL162412.1	0.90957
GDA	0.90957
RORB-AS1	0.90957
PCA3	0.90957
AL353637.2	0.90957
AL158071.5	0.79707
AL136097.2	0.90957
BARX1-DT	0.90957
AL360020.1	0.799791
HSD17B3	0.90957
AL133477.3	0.90957
AL590705.2	0.90957
AL359710.1	0.90957
CYLC2	0.90957
CT70	0.90957
LINC01509	0.90957
AL358779.1	0.90957
MUSK	0.90957
AL138895.1	0.90957
AL162424.1	0.90957
OR1L6	0.90957
AC007066.2	0.752028
LHX2	0.90957
ADGRD2	0.90957
WDR38	0.767765
AL162584.1	0.90957
AL162586.2	0.90957
AL356481.2	0.818615
AL353803.1	0.90957
LINC02247	0.90957
FCN2	0.90957
AL390778.1	0.90957
OBP2A	0.90957
LCN15	0.90957
PTGDS	0.90957
ENTPD2	0.901584
AL807752.4	0.90957
CACNA1B	0.787323
AL954642.1	0.90957
LINC00200	0.90957
LINC02669	0.775753
LINC02660	0.90957
AC025822.1	0.90957
AC025822.2	0.90957
LINC00706	0.90957
AL157392.2	0.90957
AL158168.1	0.90957
NEBL-AS1	0.757227
AL359697.1	0.790062
LINC00836	0.90957
GAD2	0.90957
AL121749.1	0.90957
GJD4	0.90957
LINC00840	0.90957
AGAP4	0.802584
AC068898.1	0.90957
WDFY4	0.90957
TMEM273	0.90957
C10orf71	0.90957
LINC02672	0.90957
PCDH15	0.90957
AC013286.1	0.90957
CERNA2	0.751355
C10orf99	0.90957
LIPF	0.90957
AL157400.1	0.90957
LINC01375	0.90957
PLCE1-AS2	0.90957
CYP2C9	0.790639
SLIT1-AS1	0.90957
AL391684.1	0.812239
LZTS2	0.772681
LINC01514	0.90957
AC010789.2	0.90957
FGF8	0.90957
ADD3-AS1	0.819669
TECTB	0.90957
AL158212.1	0.90957
PNLIP	0.90957
VAX1	0.90957
AL160290.1	0.775753
C10orf90	0.90957
AL450307.1	0.90957
FP565171.1	0.90957
AL512622.1	0.90957
VENTX	0.90957
AP006621.4	0.799671
KRTAP5-3	0.90957
AC068580.5	0.90957
MRGPRE	0.90957
AC127526.4	0.8581
OR52A1	0.90957
OR51B4	0.90957
OR52E4	0.90957
OR56B4	0.90957
AC068733.1	0.90957
OR10A4	0.90957
NLRP10	0.90957
CASC23	0.90957
AP006259.1	0.90957
AC069360.1	0.90957
AC124276.1	0.90957
AC013549.4	0.90957
AC013762.1	0.90957
INSC	0.90957
AC103794.1	0.90957
ABCC8	0.90957
OTOG	0.90957
CSRP3	0.90957
SLC6A5	0.90957
SLC5A12	0.90957
AL138812.1	0.90957
AC009656.1	0.90957
LINC02687	0.90957
AC018716.2	0.90957
AC024475.3	0.90957
F2	0.868311
MYBPC3	0.90957
OR4C3	0.90957
OR4C15	0.90957
OR4C11	0.90957
OR10Q1	0.90957
OOSP3	0.90957
AP003721.3	0.90957
AP003721.2	0.90957
SCGB1D1	0.90957
AP000438.1	0.90957
SLC22A12	0.90957
NRXN2	0.90957
CD248	0.90957
AP001885.3	0.788863
FGF4	0.90957
AP000879.2	0.90957
KRTAP5-8	0.832677
OR2AT4	0.90957
KLHL35	0.811311
AP003168.2	0.90957
THRSP	0.90957
AP003128.1	0.90957
LINC02746	0.90957
PGR-AS1	0.90957
AP000851.1	0.90957
AP002433.1	0.90957
AP002008.3	0.90957
DIXDC1	0.750666
AP000907.2	0.90957
AP000802.1	0.90957
AP002840.1	0.90957
NXPE4	0.90957
AP006216.1	0.90957
AP003396.3	0.90957
GRAMD1B	0.90957
PANX3	0.90957
KIRREL3-AS1	0.90957
FLI1	0.90957
AP002856.4	0.90957
LINC02730	0.90957
AP001775.2	0.90957
AC026369.1	0.90957
AC007406.4	0.90957
AC004672.2	0.90957
AC005414.1	0.90957
CACNA1C-AS2	0.90957
GALNT8	0.90957
CD27	0.789386
AC006064.5	0.90957
U47924.2	0.90957
ACSM4	0.90957
AC006517.2	0.90957
AC006511.6	0.90957
AICDA	0.90957
CLEC12A-AS1	0.90957
LINC02617	0.90957
AC092112.1	0.90957
AC092110.1	0.90957
AC087242.1	0.90957
AC137561.1	0.801982
SLCO1C1	0.90957
SLCO1B7	0.826134
AC087260.1	0.90957
LINC00477	0.90957
AC022509.1	0.90957
AC009511.2	0.90957
AC024940.6	0.90957
AC079600.3	0.90957
ADAMTS20	0.90957
AC009248.2	0.90957
AC008083.2	0.90957
LINC02354	0.90957
AC121757.1	0.840946
KRT83	0.90957
AC021072.1	0.90957
AMHR2	0.90957
GTSF1	0.90957
TESPA1	0.90957
APOF	0.90957
SDR9C7	0.90957
LRP1-AS	0.90957
AC137834.2	0.90957
LINC02388	0.90957
AVPR1A	0.90957
AC083809.1	0.90957
AC090015.1	0.90957
AC011611.2	0.90957
MYF6	0.90957
AC078955.1	0.90957
AC069228.1	0.90957
AC089998.2	0.90957
AC024941.2	0.774445
AC025164.2	0.90957
AC123567.2	0.90957
AC084398.2	0.811403
RFX4	0.90957
AC009731.1	0.90957
TBX5	0.90957
AC009803.2	0.90957
HNF1A-AS1	0.90957
AC156455.1	0.886755
DIABLO	0.889554
LINC02405	0.90957
AC025160.1	0.90957
GLT1D1	0.858708
LINC01257	0.90957
LRCOL1	0.823004
LINC01072	0.90957
SGCG	0.90957
AMER2	0.90957
LINC01076	0.90957
USP12-AS1	0.90957
AL136439.1	0.90957
ZAR1L	0.90957
LINC02343	0.90957
FREM2-AS1	0.90957
MTRF1	0.814678
LINC01050	0.90957
RUBCNL	0.90957
RB1-DT	0.828504
CYSLTR2	0.90957
AL139082.1	0.869672
LINC01065	0.90957
LINC00393	0.90957
OBI1-AS1	0.90957
SLITRK1	0.90957
GPC5-AS2	0.90957
AL356737.2	0.90957
AL354811.1	0.90957
LINC00557	0.90957
AL162497.1	0.90957
LINC00396	0.90957
COL4A2-AS2	0.90957
AL353704.1	0.90957
LINC00452	0.90957
LINC01054	0.90957
AL512310.9	0.90957
OSGEP	0.773145
EDDM3A	0.90957
AL133371.2	0.90957
AL133371.1	0.90957
TRAV4	0.90957
TRAV28	0.90957
LTB4R	0.899201
LINC02293	0.90957
LINC01551	0.90957
LINC02327	0.90957
AL356756.1	0.90957
AL161665.1	0.90957
SSTR1	0.90957
LINC02315	0.90957
AL365295.2	0.90957
AL133444.1	0.90957
OTX2	0.90957
RHOJ	0.847337
RDH12	0.788265
AL132986.1	0.90957
AC005993.1	0.90957
RGS6	0.90957
LINC02274	0.90957
AL049780.1	0.909551
AC007686.4	0.90957
LINC01629	0.90957
AC008056.2	0.90957
LINC02321	0.90957
LINC02292	0.90957
AL355102.1	0.90957
AL157871.5	0.797544
AL163974.1	0.90957
IGHV3-7	0.90957
IGHVIII-76-1	0.90957
IGHV4-80	0.90957
IGHV7-81	0.90957
POTEB3	0.90957
MKRN3	0.90957
MAGEL2	0.878914
PWRN1	0.90957
GOLGA8F	0.90957
AC111152.2	0.90957
AC123768.1	0.90957
AC087516.2	0.90957
AC078909.2	0.785798
AC087473.1	0.90957
C15orf54	0.90957
AC021755.3	0.90957
ZFYVE19	0.829033
AC039056.1	0.90957
TGM5	0.853183
LINC02490	0.90957
AC025271.3	0.90957
AC092757.2	0.90957
AC092756.1	0.90957
FAM81A	0.759756
AC009560.1	0.775753
AC015914.1	0.766865
AC027088.3	0.90957
AC027088.2	0.90957
AC021818.1	0.783581
AC009690.2	0.789858
ISLR2	0.90957
AC023300.2	0.90957
AC027243.3	0.90957
AC108451.1	0.90957
AC068870.1	0.811306
AC245033.2	0.90957
AC021739.4	0.90957
AGBL1-AS1	0.90957
NTRK3	0.752777
AC013565.3	0.90957
AC009432.2	0.762399
LINC02157	0.871733
LINC02253	0.90957
AC019254.2	0.90957
Z69720.1	0.90957
ARHGDIG	0.90957
NME4	0.765212
AC009041.1	0.90957
C1QTNF8	0.90957
IGFALS	0.754341
AJ003147.1	0.90957
MEFV	0.761339
GRIN2A	0.90957
SOCS1	0.847255
BCAR4	0.90957
U91319.1	0.90957
LINC02185	0.801951
LINC02186	0.90957
AC138932.2	0.90957
AC092375.2	0.780382
AC099482.2	0.90957
IL27	0.90957
QPRT	0.783767
AC009133.3	0.90957
AC012645.4	0.770572
AC018558.1	0.90957
ABCC11	0.821477
AC007610.1	0.90957
AC007608.2	0.792372
LINC02127	0.90957
AC007496.1	0.90957
IRX6	0.90957
AC109462.2	0.90957
SLC12A3	0.90957
AC009090.2	0.90957
CCL22	0.914109
AC012325.1	0.90957
TERB1	0.90957
KCTD19	0.828924
HSD11B2	0.864426
AC027682.4	0.77007
AC138625.2	0.90957
AC138625.1	0.90957
AC010547.2	0.90957
TAT-AS1	0.87733
HPR	0.90957
AC009087.1	0.799104
AC009075.1	0.90957
AC025284.1	0.90957
VAT1L	0.90957
AC027279.2	0.90957
AC084064.1	0.90957
LINC01227	0.90957
AC099524.1	0.90957
AC010531.4	0.90957
AC126696.2	0.90957
PABPN1L	0.90957
LINC02138	0.90957
OR3A1	0.90957
AC118754.1	0.90957
AC118754.2	0.90957
TM4SF5	0.90957
TMEM95	0.90957
SPEM2	0.90957
CHRNB1	0.840978
GUCY2D	0.858459
ARHGEF15	0.90957
AC005695.3	0.775753
AC087501.2	0.90957
GLP2R	0.90957
MYH13	0.90957
AC002347.2	0.90957
AC068442.1	0.90957
AC005358.2	0.90957
AC005703.3	0.90957
AC127540.2	0.90957
AC015726.1	0.903672
AC233702.7	0.90957
AC138761.1	0.90957
AC005726.1	0.90673
AC068025.1	0.90957
AC104564.3	0.91556
AC011824.2	0.90957
C17orf102	0.90957
SLFN14	0.90957
KRTAP4-3	0.90957
KRT38	0.90957
GAST	0.90957
HCRT	0.90957
CD300LG	0.90957
AC007993.2	0.90957
LINC01976	0.90957
AC002558.2	0.90957
AC091179.1	0.90957
AC091180.4	0.90957
AC002401.1	0.90957
AC015909.3	0.90957
ANKRD40CL	0.90957
AC005920.2	0.90957
ANKFN1	0.867698
LPO	0.90957
MPO	0.90957
AC005702.5	0.90957
CA4	0.90957
C17orf64	0.90957
AC005884.1	0.90957
AC005746.2	0.90957
AC005544.1	0.90957
AC007448.3	0.90957
ABCA9-AS1	0.90957
ABCA9	0.858187
LINC00469	0.814687
BTBD17	0.90957
C17orf77	0.90957
OTOP3	0.90957
AC011933.4	0.90957
AC100791.3	0.90957
CYBC1	0.800174
NARF-AS1	0.888924
LINC00470	0.90957
MYOM1	0.798298
AP005329.2	0.863313
AP005203.1	0.90957
LINC01892	0.90957
AP005210.2	0.90957
AP005900.1	0.90957
AP005432.1	0.90957
LINC02856	0.90957
LINC01255	0.90957
AP005131.6	0.90957
LINC01443	0.90957
AC106037.2	0.82477
AC007922.1	0.90957
RNF125	0.796558
AC091198.1	0.90957
AC099845.1	0.819894
AC021504.1	0.773056
SLC14A2	0.90957
AC021517.2	0.90957
AC018931.1	0.90957
LOXHD1	0.90957
ELOA2	0.90957
AC100778.2	0.909906
DCC	0.90957
LINC01919	0.90957
AC090340.1	0.90957
AC107896.1	0.90957
RAX	0.90957
AC090213.1	0.90957
AC090409.2	0.90957
SERPINB11	0.809119
SALL3	0.90957
AC068473.2	0.90957
ELANE	0.90957
AC092068.1	0.90957
AC005954.1	0.819101
MATK	0.90957
CREB3L3	0.90957
AC022517.1	0.90957
AC119396.2	0.912179
CD209	0.90957
AC008759.3	0.90957
AC020934.2	0.90957
LINC01842	0.90957
OR7C1	0.90957
CASP14	0.90957
PGLYRP2	0.90957
CYP4F22	0.90957
CYP4F8	0.90957
AC004597.1	0.90957
MAST3	0.786143
NCAN	0.90957
AC011477.8	0.90957
ZNF98	0.90957
VSTM2B	0.90957
AC008507.5	0.90957
CD22	0.90957
AC002511.1	0.90957
FFAR2	0.90957
LINC01766	0.90957
ARHGAP33	0.909905
TYROBP	0.90957
AC104534.1	0.781982
SYCN	0.90957
SNRPA	0.802384
PCAT19	0.90957
LYPD4	0.90957
PSG1	0.90957
AC005392.2	0.90957
TEX101	0.834122
IRGC	0.90957
IGSF23	0.90957
APOC2	0.888951
BHMG1	0.90957
NOVA2	0.90957
AC007193.2	0.90957
DHX34	0.827676
ZNF114-AS1	0.90957
AC008403.3	0.90957
TULP2	0.90957
HRC	0.90957
AC010624.2	0.90957
AC008750.1	0.90957
SIGLEC8	0.90957
FPR2	0.90957
AC010320.1	0.90957
ERVV-2	0.90957
CACNG6	0.90957
KIR3DL1	0.90957
NLRP11	0.90957
AC005498.1	0.90957
AC006115.2	0.90957
RSPO4	0.90957
AL121890.2	0.90957
LINC00658	0.90957
MACROD2-IT1	0.90957
MACROD2-AS1	0.90957
BANF2	0.90957
LINC00237	0.90957
AL121759.1	0.90957
AL096677.1	0.768736
AL109954.1	0.90957
CST8	0.90957
BPIFB3	0.90957
AL031668.1	0.90957
AL356652.1	0.90957
KIAA1755	0.90957
BPI	0.90957
AL035447.1	0.90957
LINC01260	0.90957
RIMS4	0.90957
WFDC10A	0.90957
SPINT4	0.90957
NEURL2	0.883915
PTGIS	0.90957
AL161937.1	0.90957
BMP7-AS1	0.90957
MTRNR2L3	0.90957
AL035541.1	0.90957
ZNF831	0.90957
MIR1-1HG	0.90957
AL121829.2	0.90957
SOX18	0.90957
CBSL	0.781186
AJ009632.2	0.90957
LINC01549	0.90957
AP000146.1	0.90957
AP001596.1	0.794196
AP001596.2	0.90957
ADAMTS5	0.90957
AF129075.2	0.90957
AP000248.1	0.90957
AP000266.1	0.768736
LINC01690	0.90957
AP000569.1	0.90957
AP000688.4	0.90957
AP000695.2	0.90957
CLDN14	0.90957
AP001610.2	0.90957
AP001619.2	0.90957
TFF2	0.90957
TFF1	0.856326
FRGCA	0.90957
AP001053.1	0.75833
DNMT3L	0.90957
AJ011931.1	0.90957
AP001476.1	0.90957
LINC00528	0.90957
LINC00896	0.83014
GGT2	0.77155
AP000552.4	0.90957
IGLV4-69	0.90957
GGTLC2	0.90957
IGLV3-21	0.90957
AP000357.2	0.90957
AL022329.2	0.90957
AL049536.1	0.90957
AC002378.1	0.843527
LIF-AS1	0.90957
CASTOR1	0.78139
SEC14L4	0.757159
RFPL3	0.90957
Z82173.1	0.90957
Z73429.1	0.90957
PVALB	0.90957
FAM83F	0.781908
AC254562.2	0.90957
NFAM1	0.758105
Z82214.2	0.90957
LINC00899	0.834252
FP325330.3	0.90957
Z84468.2	0.90957
Z84468.1	0.90957
LINC01310	0.90957
AC207130.1	0.90957
TTLL8	0.90957
ACR	0.90957
P2RY8	0.90957
VCX3B	0.90957
GRPR	0.90957
MAGEB17	0.90957
SMPX	0.90957
SPACA5	0.90957
SPACA5B	0.90957
CENPVL3	0.90957
FAM156B	0.90957
OTUD6A	0.90957
DGAT2L6	0.90957
Z83818.2	0.90957
TRMT2B-AS1	0.761078
RAB40AL	0.90957
TEX13A	0.90957
RIPPLY1	0.90957
PIH1D3	0.904863
TRPC5OS	0.90957
AL023877.1	0.90957
AC004973.1	0.90957
ATP1B4	0.90957
TENM1	0.90957
ARHGAP36	0.90957
ETDC	0.90957
CT45A5	0.90957
ADGRG4	0.90957
LINC00632	0.90957
MAGEA9	0.90957
HSFX4	0.90957
MAGEA10	0.90957
GABRA3	0.90957
AC236972.4	0.90957
L1CAM	0.785346
OPN1LW	0.90957
TBL1Y	0.90957
USP9Y	0.90957
DDX3Y	0.90957
UTY	0.90957
KDM5D	0.90957
AC213203.2	0.90957
AC136616.1	0.90957
