# Supplementary material for: Establishment of human distal lung organoids for SARS-CoV-2 infection
Source: Cell Discov. 2021 Nov 9;7:108. doi: 10.1038/s41421-021-00346-2 (PMC8575945; doi:10.1038/s41421-021-00346-2)
Supplement: Supplementary file 2 — Supplementary Information [file 41421_2021_346_MOESM2_ESM.zip › Supplementary Table S6 Sequence of the qPCR primer pairs_ESM.xlsx]

## Sheet: Sheet1
Sequence of the qPCR primer pairs (all listed in the 5′–3′ direction) is as follows:
hE-cadherin-F	CGAGAGCTACACGTTCACGG
hE-cadherin-R	GGGTGTCGAGGGAAAAATAGG
hACTB-1F	ACAGAGCCTCGCCTTTG
hACTB-1R	CCTTGCACATGCCGGAG
hKRT5-F	CCAAGGTTGATGCACTGATGG
hKRT5-R	TGTCAGAGACATGCGTCTGC
hPROM1-F	GGCCCAGTACAACACTACCAA
hPROM1-R	ATTCCGCCTCCTAGCACTGAA
hMUC20-F	ATGACAACGGACGACACAGAA
hMUC20-R	TCAGCGTTTGAGTTTCCAGAG
hMUC5AC-F	CCATTGCTATTATGCCCTGTGT
hMU5AC-R	TGGTGGACGGACAGTCACT
hFOXJ1-F	TCGTATGCCACGCTCATCTG
hFOXJ1-R	CGGATTGAATTCTGCCAGGT
hTUBA1A-F	GCAACAACCTCTCCTCTTCG
hTUBA1A-R	GAATCATCTCCTCCCCCAAT
hSCGB1A1-F	AGCATCATTAAGCTCATGGAAAAA
hSCGB1A1-R	GTGGACTCAAAGCATGGCAG
hKLF5-F	TCAGTCGTAGACCAGTTCTTCA
hKLF5-R	CTGGGATTTGTAGAGGCCAGT
hDCLAMP-F	ACCGATGTCCAACTTCAAGC
hDCLAMP-R	TGACACCTTAGGCGGATTTT
hSFTPD-F	AGGAGCAAAGGGAGAAAGTGGG
hSFTPD-R	CAGCTGTGCCTCCGTAAATGG
hAQP5-F	CTGTCCATTGGCCTGTCTGTC
hAQP5-R	GGCTCATACGTGCCTTTGATG
hPDPN-F	CCAGGAGAGCAACAACTCAA
hPDPN-R	GATGCGAATGCCTGTTACAC
hHK2-F	GAGCCACCACTCACCCTACT
hHK2-R	CCAGGCATTCGGCAATGTG
hLDHA-F	TTGACCTACGTGGCTTGGAAG
hLDHA-R	GGTAACGGAATCGGGCTGAAT
hPFKL-F	GCTGGGCGGCACTATCATT
hPFKL-R	TCAGGTGCGAGTAGGTCCG
hNDUFS6-F	TTCGGTTTGTAGGTCGTCAGA
hNDUFS6-R	CCATCGCACGCTATCACCC
hUQCC2-F	ACTTGGGCGCTTACCTGC
hUQCC2-R	CACATGCCTTTATCTATTTCCT
hNDUFA4-F	CCCCTCTTTGTATTTATTG
hNDUFA4-R	CTGGACGTTCCTTCTTCA
